# Supplementary material for: Insight into plant cell wall degradation and pathogenesis of Ganoderma boninense via comparative genome analysis
Source: PeerJ. 2019 Dec 18;7:e8065. doi: 10.7717/peerj.8065 (PMC6927665; doi:10.7717/peerj.8065)
Supplement: File S2 [file peerj-07-8065-s004.xlsx]

## Sheet: gene_ontology
Predicted Gene	Description from NR database	Length	#Hits	e-Value	sim mean	#GO	GO IDs	GO Names	Enzyme Codes	Enzyme Names	InterPro IDs	InterPro GO IDs	InterPro GO Names
g15505.t1	P-loop containing nucleoside triphosphate hydrolase protein	1726	10	0	80.86	3	F:GO:0003676; F:GO:0005524; F:GO:0016787	F:nucleic acid binding; F:ATP binding; F:hydrolase activity			IPR001650 (SMART); IPR014001 (SMART); G3DSA:3.40.50.300 (GENE3D); IPR011545 (PFAM); IPR001650 (PFAM); mobidb-lite (MOBIDB_LITE); mobidb-lite (MOBIDB_LITE); mobidb-lite (MOBIDB_LITE); mobidb-lite (MOBIDB_LITE); mobidb-lite (MOBIDB_LITE); PTHR44533 (PANTHER); PTHR44533:SF2 (PANTHER); IPR001650 (PROSITE_PROFILES); IPR014001 (PROSITE_PROFILES); cd00046 (CDD); IPR001650 (CDD); IPR027417 (SUPERFAMILY)	F:GO:0003676; F:GO:0005524	F:nucleic acid binding; F:ATP binding
g12500.t1	endoplasmic reticulum protein	546	10	0	85.04	1	P:GO:0006491	P:N-glycan processing			IPR028146 (PFAM); IPR009011 (G3DSA:2.70.130.GENE3D); IPR036607 (PFAM); IPR026874 (PTHR12630:PANTHER); IPR039794 (PANTHER); IPR002172 (CDD); SSF50911 (SUPERFAMILY)	F:GO:0005515; P:GO:0006491	F:protein binding; P:N-glycan processing
g3577.t1	hypothetical protein OH76DRAFT_1480708	99	10	1.19117e-49	87.41	3	F:GO:0003712; P:GO:0006357; C:GO:0016592	F:transcription coregulator activity; P:regulation of transcription by RNA polymerase II; C:mediator complex			IPR009244 (PFAM)	F:GO:0003712; P:GO:0006357; C:GO:0016592	F:transcription coregulator activity; P:regulation of transcription by RNA polymerase II; C:mediator complex
g3939.t1	MFS general substrate transporter	209	10	3.32365e-113	94.59	4	C:GO:0005774; P:GO:0006865; P:GO:0006914; C:GO:0016021	C:vacuolar membrane; P:amino acid transport; P:autophagy; C:integral component of membrane			IPR024671 (PFAM); PTHR11360:SF153 (PANTHER); PTHR11360 (PANTHER)	no GO terms	no GO terms
g17209.t1	hypothetical protein GSI_15096	117	10	3.19728e-60	69.18	1	C:GO:0016021	C:integral component of membrane			no IPS match	no IPS match	no IPS match
g14507.t1	glutathione S-transferase C-terminal-like protein	286	10	3.92778e-141	77.18	1	F:GO:0016740	F:transferase activity			G3DSA:1.20.1050.10 (GENE3D); G3DSA:3.40.30.10 (GENE3D); G3DSA:3.40.30.10 (GENE3D); IPR004046 (PFAM); PTHR11571 (PANTHER); PTHR11571:SF161 (PANTHER); IPR004045 (PROSITE_PROFILES); IPR010987 (PROSITE_PROFILES); cd03192 (CDD); IPR036282 (SUPERFAMILY); IPR036249 (SUPERFAMILY)	F:GO:0005515	F:protein binding
g4449.t1	dihydroceramide delta(4)-desaturase	316	10	0	91.78	4	C:GO:0016021; P:GO:0030148; F:GO:0042284; P:GO:0055114	C:integral component of membrane; P:sphingolipid biosynthetic process; F:sphingolipid delta-4 desaturase activity; P:oxidation-reduction process			IPR013866 (PFAM); IPR005804 (PFAM); IPR011388 (PIRSF); mobidb-lite (MOBIDB_LITE); mobidb-lite (MOBIDB_LITE); PTHR12879 (PANTHER); IPR011388 (CDD)	P:GO:0006629; C:GO:0016021; P:GO:0030148; F:GO:0042284	P:lipid metabolic process; C:integral component of membrane; P:sphingolipid biosynthetic process; F:sphingolipid delta-4 desaturase activity
g4205.t1	hypothetical protein GSI_12066	343	10	0	86.41	2	P:GO:0009166; F:GO:0016787	P:nucleotide catabolic process; F:hydrolase activity			IPR029052 (G3DSA:3.60.21.GENE3D); IPR006179 (PANTHER); IPR014485 (PTHR11575:PANTHER); SSF56300 (SUPERFAMILY)	P:GO:0009166; F:GO:0016787	P:nucleotide catabolic process; F:hydrolase activity
g3611.t1	Zn-dependent exopeptidase	591	10	0	73.8	1	C:GO:0016020	C:membrane			G3DSA:3.40.630.10 (GENE3D); IPR007484 (PFAM); IPR007365 (PFAM); IPR036757 (G3DSA:1.20.930.GENE3D); G3DSA:3.50.30.30 (GENE3D); mobidb-lite (MOBIDB_LITE); mobidb-lite (MOBIDB_LITE); mobidb-lite (MOBIDB_LITE); IPR039373 (PANTHER); cd08022 (CDD); IPR036757 (SUPERFAMILY); SSF52025 (SUPERFAMILY); SSF53187 (SUPERFAMILY)	no GO terms	no GO terms
g3336.t1	hypothetical protein GSI_02554	109	10	3.03689e-44	76.98	3	F:GO:0004672; F:GO:0005524; P:GO:0006468	F:protein kinase activity; F:ATP binding; P:protein phosphorylation			G3DSA:1.10.510.10 (GENE3D); IPR000719 (PROSITE_PROFILES); IPR011009 (SUPERFAMILY)	F:GO:0004672; F:GO:0005524; P:GO:0006468	F:protein kinase activity; F:ATP binding; P:protein phosphorylation
g11146.t1	hypothetical protein GSI_13532	511	10	0	71.68	2	C:GO:0016021; P:GO:0055114	C:integral component of membrane; P:oxidation-reduction process			IPR006593 (SMART); IPR005018 (SMART); IPR006593 (PFAM); G3DSA:1.20.120.1770 (GENE3D); IPR038697 (G3DSA:2.60.40.GENE3D); IPR015920 (PFAM); mobidb-lite (MOBIDB_LITE); PTHR15422 (PANTHER); IPR005018 (PROSITE_PROFILES); IPR006593 (PROSITE_PROFILES); cd08760 (CDD); IPR015920 (CDD); SSF49344 (SUPERFAMILY)	no GO terms	no GO terms
g18094.t1	hypothetical protein GSI_10383	123	10	2.2449e-72	94.38	3	F:GO:0003676; C:GO:0005634; P:GO:0015074	F:nucleic acid binding; C:nucleus; P:DNA integration			IPR001584 (PFAM); IPR036397 (G3DSA:3.30.420.GENE3D); PTHR44369 (PANTHER); IPR001584 (PROSITE_PROFILES); IPR012337 (SUPERFAMILY)	F:GO:0003676; P:GO:0015074	F:nucleic acid binding; P:DNA integration
g19723.t1	Glycoside Hydrolase Family 38 protein	77	10	1.50396e-34	76.22	1	F:GO:0003824	F:catalytic activity			mobidb-lite (MOBIDB_LITE)	no GO terms	no GO terms
g19072.t1	40S ribosomal protein S10	148	10	2.02906e-100	95.3	2	C:GO:0005840; C:GO:0016021	C:ribosome; C:integral component of membrane			IPR005326 (PFAM); IPR036388 (G3DSA:1.10.10.GENE3D); mobidb-lite (MOBIDB_LITE); mobidb-lite (MOBIDB_LITE); IPR037447 (PANTHER); IPR036390 (SUPERFAMILY)	no GO terms	no GO terms
g1698.t1	P-loop containing nucleoside triphosphate hydrolase protein	616	10	0	62.06	1	F:GO:0043167	F:ion binding			mobidb-lite (MOBIDB_LITE); mobidb-lite (MOBIDB_LITE); IPR039904 (PANTHER); IPR027417 (SUPERFAMILY)	no GO terms	no GO terms
g331.t1	kinase-like protein	532	10	0	79.66	2	F:GO:0016301; P:GO:0016310	F:kinase activity; P:phosphorylation			G3DSA:3.30.200.20 (GENE3D); G3DSA:3.90.1200.10 (GENE3D); PF01633 (PFAM); PTHR22603 (PANTHER); PTHR22603:SF67 (PANTHER); cd05157 (CDD); IPR011009 (SUPERFAMILY)	no GO terms	no GO terms
g13870.t1	Lactation elevated protein 1	320	10	0	81.92	1	F:GO:0005524	F:ATP binding			IPR005654 (PFAM); PTHR12169:SF2 (PANTHER); IPR005654 (PANTHER); IPR027417 (SUPERFAMILY)	F:GO:0005524	F:ATP binding
g9475.t1	transcription factor	38	10	1.44977e-16	87.74	4	F:GO:0000981; C:GO:0005634; P:GO:0006357; F:GO:0008270	F:DNA-binding transcription factor activity, RNA polymerase II-specific; C:nucleus; P:regulation of transcription by RNA polymerase II; F:zinc ion binding			no IPS match	no IPS match	no IPS match
g16170.t1	hypothetical protein GSI_09568	656	10	0	73.97	1	C:GO:0016020	C:membrane			IPR041078 (PFAM)	no GO terms	no GO terms
g5505.t1	concanavalin A-like lectin/glucanase	276	10	7.49092e-164	73.1	3	F:GO:0004553; P:GO:0005975; F:GO:0030246	F:hydrolase activity, hydrolyzing O-glycosyl compounds; P:carbohydrate metabolic process; F:carbohydrate binding			G3DSA:2.60.120.200 (GENE3D); PTHR38121 (PANTHER); IPR000757 (PROSITE_PROFILES); cd00413 (CDD); IPR013320 (SUPERFAMILY)	F:GO:0004553; P:GO:0005975	F:hydrolase activity, hydrolyzing O-glycosyl compounds; P:carbohydrate metabolic process
g14757.t1	glycosyltransferase family 24 protein	157	10	3.93494e-71	74.9	3	F:GO:0003980; P:GO:0006486; P:GO:0097359	F:UDP-glucose:glycoprotein glucosyltransferase activity; P:protein glycosylation; P:UDP-glucosylation			mobidb-lite (MOBIDB_LITE)	no GO terms	no GO terms
g6011.t1	hypothetical protein GSI_02567	121	10	1.28334e-35	74.77	3	F:GO:0004672; F:GO:0005524; P:GO:0006468	F:protein kinase activity; F:ATP binding; P:protein phosphorylation			no IPS match	no IPS match	no IPS match
g1645.t1	PLP-dependent transferase	112	10	7.15934e-62	85.66	3	F:GO:0008483; P:GO:0009058; F:GO:0030170	F:transaminase activity; P:biosynthetic process; F:pyridoxal phosphate binding			IPR015421 (G3DSA:3.40.640.GENE3D); PTHR42790 (PANTHER); IPR015424 (SUPERFAMILY)	F:GO:0003824	F:catalytic activity
g16598.t1	predicted protein	96	10	1.04575e-53	94.88	4	C:GO:0005789; P:GO:0006506; C:GO:0016021; F:GO:0016746	C:endoplasmic reticulum membrane; P:GPI anchor biosynthetic process; C:integral component of membrane; F:transferase activity, transferring acyl groups			IPR009447 (PANTHER)	P:GO:0006506; C:GO:0016021; F:GO:0016746	P:GPI anchor biosynthetic process; C:integral component of membrane; F:transferase activity, transferring acyl groups
g7175.t1	hypothetical protein GSI_08637	134	10	1.08307e-79	87.81	1	F:GO:0016788	F:hydrolase activity, acting on ester bonds			IPR036514 (G3DSA:3.40.50.GENE3D)	no GO terms	no GO terms
g16763.t1	WD repeat-containing protein mip1	591	10	0	93.23	9	C:GO:0000329; P:GO:0001558; C:GO:0005886; P:GO:0009267; C:GO:0010494; P:GO:0031139; P:GO:0031929; C:GO:0031931; F:GO:0043130	C:fungal-type vacuole membrane; P:regulation of cell growth; C:plasma membrane; P:cellular response to starvation; C:cytoplasmic stress granule; P:positive regulation of conjugation with cellular fusion; P:TOR signaling; C:TORC1 complex; F:ubiquitin binding			PR01547 (PRINTS); IPR029347 (SMART); IPR011989 (G3DSA:1.25.10.GENE3D); IPR029347 (PFAM); mobidb-lite (MOBIDB_LITE); mobidb-lite (MOBIDB_LITE); IPR004083 (PANTHER); IPR021133 (PROSITE_PROFILES); IPR016024 (SUPERFAMILY)	P:GO:0031929; C:GO:0031931	P:TOR signaling; C:TORC1 complex
g46.t1	hypothetical protein GSI_09590	264	10	1.20392e-134	66.95	1	C:GO:0016021	C:integral component of membrane			no IPS match	no IPS match	no IPS match
g17427.t1	hypothetical protein GSI_05133	299	10	0	94.64	1	C:GO:0016021	C:integral component of membrane			IPR001173 (PFAM); PTHR35408 (PANTHER); IPR029044 (SUPERFAMILY)	no GO terms	no GO terms
g17506.t1	predicted protein	409	10	0	85.81	5	P:GO:0000387; F:GO:0017070; F:GO:0036002; P:GO:0045292; F:GO:0046872	P:spliceosomal snRNP assembly; F:U6 snRNA binding; F:pre-mRNA binding; P:mRNA cis splicing, via spliceosome; F:metal ion binding			IPR000504 (SMART); IPR032297 (PFAM); IPR000504 (PFAM); IPR012677 (G3DSA:3.30.70.GENE3D); mobidb-lite (MOBIDB_LITE); mobidb-lite (MOBIDB_LITE); IPR039171 (PANTHER); IPR039173 (PTHR14089:PANTHER); IPR000571 (PROSITE_PROFILES); IPR000504 (PROSITE_PROFILES); IPR034181 (CDD); IPR035979 (SUPERFAMILY)	P:GO:0000387; P:GO:0000398; F:GO:0003676; F:GO:0003723; F:GO:0017070; F:GO:0036002; P:GO:0045292; F:GO:0046872	P:spliceosomal snRNP assembly; P:mRNA splicing, via spliceosome; F:nucleic acid binding; F:RNA binding; F:U6 snRNA binding; F:pre-mRNA binding; P:mRNA cis splicing, via spliceosome; F:metal ion binding
g21020.t1	hypothetical protein GSI_00528	361	10	0	61.84	1	C:GO:0016021	C:integral component of membrane			no IPS match	no IPS match	no IPS match
g2446.t1	hypothetical protein GSI_12565	473	10	0	83.85	3	F:GO:0005524; F:GO:0008168; P:GO:0032259	F:ATP binding; F:methyltransferase activity; P:methylation			G3DSA:3.40.50.150 (GENE3D); IPR001525 (PFAM); mobidb-lite (MOBIDB_LITE); mobidb-lite (MOBIDB_LITE); PTHR10629:SF11 (PANTHER); PTHR10629 (PANTHER); IPR029063 (SUPERFAMILY)	F:GO:0008168	F:methyltransferase activity
g6468.t1	WD40 repeat-like protein	234	10	6.71666e-89	87.99	1	C:GO:0005643	C:nuclear pore			IPR001680 (SMART); IPR001680 (PFAM); IPR015943 (G3DSA:2.130.10.GENE3D); PTHR15271 (PANTHER); IPR001680 (PROSITE_PROFILES); IPR017986 (PROSITE_PROFILES); IPR036322 (SUPERFAMILY)	F:GO:0005515	F:protein binding
g2826.t1	alpha/beta-hydrolase	82	10	1.77957e-45	79.55	1	F:GO:0016787	F:hydrolase activity			IPR029058 (G3DSA:3.40.50.GENE3D); IPR029058 (SUPERFAMILY)	no GO terms	no GO terms
g15192.t1	epimerase-domain-containing protein	264	10	0	90.56	4	P:GO:0009226; F:GO:0016491; F:GO:0050662; P:GO:0055114	P:nucleotide-sugar biosynthetic process; F:oxidoreductase activity; F:coenzyme binding; P:oxidation-reduction process			IPR001509 (PFAM); G3DSA:3.40.50.720 (GENE3D); G3DSA:3.90.25.10 (GENE3D); PTHR43238:SF1 (PANTHER); PTHR43238 (PANTHER); IPR028614 (CDD); IPR036291 (SUPERFAMILY)	F:GO:0003824; P:GO:0009226; F:GO:0016491; F:GO:0050662	F:catalytic activity; P:nucleotide-sugar biosynthetic process; F:oxidoreductase activity; F:coenzyme binding
g21097.t1	ribosomal protein S5 domain 2-like protein	162	10	1.22905e-59	79.55	4	F:GO:0003723; F:GO:0003735; C:GO:0005840; P:GO:0006412	F:RNA binding; F:structural constituent of ribosome; C:ribosome; P:translation			mobidb-lite (MOBIDB_LITE); mobidb-lite (MOBIDB_LITE)	no GO terms	no GO terms
g14843.t1	fungal hydrophobin	117	10	2.20081e-68	69.91	3	F:GO:0005199; C:GO:0005576; C:GO:0009277	F:structural constituent of cell wall; C:extracellular region; C:fungal-type cell wall			IPR001338 (SMART); IPR001338 (PFAM)	F:GO:0005199; C:GO:0009277	F:structural constituent of cell wall; C:fungal-type cell wall
g13178.t1	hypothetical protein GSI_02810	120	10	1.81915e-27	69.37	1	C:GO:0016020	C:membrane			no IPS match	no IPS match	no IPS match
g2896.t1	predicted protein	925	10	0	74.56	1	C:GO:0016021	C:integral component of membrane			IPR015915 (G3DSA:2.120.10.GENE3D); mobidb-lite (MOBIDB_LITE); mobidb-lite (MOBIDB_LITE); mobidb-lite (MOBIDB_LITE); mobidb-lite (MOBIDB_LITE); mobidb-lite (MOBIDB_LITE); mobidb-lite (MOBIDB_LITE); PTHR23244 (PANTHER); PTHR23244:SF401 (PANTHER); IPR015915 (SUPERFAMILY)	F:GO:0005515	F:protein binding
g5510.t1	kinase-like protein	94	10	5.87601e-35	64.65	1	F:GO:0016740	F:transferase activity			PTHR21310:SF13 (PANTHER); PTHR21310 (PANTHER)	no GO terms	no GO terms
g8280.t1	predicted protein	361	10	0	83.14	2	C:GO:0000445; P:GO:0006397	C:THO complex part of transcription export complex; P:mRNA processing			IPR008501 (PFAM); mobidb-lite (MOBIDB_LITE); mobidb-lite (MOBIDB_LITE); mobidb-lite (MOBIDB_LITE); mobidb-lite (MOBIDB_LITE); PTHR23405:SF5 (PANTHER); PTHR23405 (PANTHER)	C:GO:0000445; P:GO:0006397	C:THO complex part of transcription export complex; P:mRNA processing
g3292.t1	mRNA export protein mlo3	80	10	1.90036e-19	70.93	1	F:GO:0003723	F:RNA binding			IPR025715 (SMART); IPR025715 (PFAM); mobidb-lite (MOBIDB_LITE)	no GO terms	no GO terms
g8251.t1	glycoside hydrolase family 92 protein	493	10	0	81.03	2	F:GO:0016787; F:GO:0030246	F:hydrolase activity; F:carbohydrate binding			G3DSA:3.30.2080.10 (GENE3D); IPR041371 (PFAM); IPR014718 (G3DSA:2.70.98.GENE3D); IPR012939 (PFAM); PTHR12143 (PANTHER); PTHR12143:SF29 (PANTHER); IPR008928 (SUPERFAMILY)	F:GO:0003824; F:GO:0030246	F:catalytic activity; F:carbohydrate binding
g12401.t1	cytochrome P450	122	10	9.53521e-53	62.75	3	C:GO:0016020; F:GO:0016491; F:GO:0046872	C:membrane; F:oxidoreductase activity; F:metal ion binding			IPR001128 (PFAM); IPR036396 (G3DSA:1.10.630.GENE3D); PTHR24279 (PANTHER); PTHR24279:SF87 (PANTHER); PTHR24279 (PANTHER); PTHR24279:SF87 (PANTHER); IPR036396 (SUPERFAMILY)	F:GO:0005506; F:GO:0016705; F:GO:0020037; P:GO:0055114	F:iron ion binding; F:oxidoreductase activity, acting on paired donors, with incorporation or reduction of molecular oxygen; F:heme binding; P:oxidation-reduction process
g4695.t1	hypothetical protein GSI_03880	173	10	3.78194e-106	77.75	1	C:GO:0016020	C:membrane			no IPS match	no IPS match	no IPS match
g6265.t1	hypothetical protein GSI_10046	150	10	1.17634e-65	72.88	1	C:GO:0016021	C:integral component of membrane			no IPS match	no IPS match	no IPS match
g5060.t1	WH1-domain-containing protein	365	10	1.68802e-142	89.53	2	F:GO:0003779; P:GO:0007015	F:actin binding; P:actin filament organization			IPR000697 (SMART); IPR000095 (SMART); IPR000697 (PFAM); IPR011993 (G3DSA:2.30.29.GENE3D); IPR036936 (G3DSA:3.90.810.GENE3D); IPR000095 (PFAM); mobidb-lite (MOBIDB_LITE); mobidb-lite (MOBIDB_LITE); mobidb-lite (MOBIDB_LITE); PTHR23202 (PANTHER); PTHR23202:SF34 (PANTHER); IPR000697 (PROSITE_PROFILES); IPR000095 (PROSITE_PROFILES); IPR000095 (CDD); IPR033927 (CDD); SSF50729 (SUPERFAMILY)	no GO terms	no GO terms
g14704.t1	predicted protein	98	10	3.97688e-59	69.86	5	F:GO:0001671; C:GO:0016021; P:GO:0032781; F:GO:0051087; F:GO:0051879	F:ATPase activator activity; C:integral component of membrane; P:positive regulation of ATPase activity; F:chaperone binding; F:Hsp90 protein binding			no IPS match	no IPS match	no IPS match
g17089.t1	general substrate transporter	134	10	1.82154e-72	96.68	4	P:GO:0008643; C:GO:0016021; F:GO:0022857; P:GO:0055085	P:carbohydrate transport; C:integral component of membrane; F:transmembrane transporter activity; P:transmembrane transport			G3DSA:1.20.1250.20 (GENE3D); IPR005828 (PFAM); PTHR23500:SF16 (PANTHER); PTHR23500 (PANTHER); IPR020846 (PROSITE_PROFILES); IPR036259 (SUPERFAMILY)	C:GO:0016021; F:GO:0022857; P:GO:0055085	C:integral component of membrane; F:transmembrane transporter activity; P:transmembrane transport
g11264.t1	hypothetical protein GSI_13546	211	5	5.37175e-95	61.18	1	C:GO:0016021	C:integral component of membrane			no IPS match	no IPS match	no IPS match
g5267.t1	DUF431-domain-containing protein	229	10	7.37191e-127	81.24	2	F:GO:0008168; P:GO:0032259	F:methyltransferase activity; P:methylation			IPR007364 (PFAM); IPR007364 (PANTHER)	F:GO:0008168	F:methyltransferase activity
g4930.t1	CTD kinase subunit gamma	134	10	2.22737e-86	88.64	3	C:GO:0070692; P:GO:0071619; P:GO:1904788	C:CTDK-1 complex; P:phosphorylation of RNA polymerase II C-terminal domain serine 2 residues; P:positive regulation of induction of conjugation with cellular fusion by regulation of transcription from RNA polymerase II promoter			IPR008942 (G3DSA:1.25.40.GENE3D); IPR024638 (PFAM); PTHR28291 (PANTHER); IPR006569 (PROSITE_PROFILES)	no GO terms	no GO terms
g9409.t1	Clavaminate synthase-like protein	92	10	2.25813e-53	87.9	3	F:GO:0016491; F:GO:0046872; P:GO:0055114	F:oxidoreductase activity; F:metal ion binding; P:oxidation-reduction process			IPR027443 (G3DSA:2.60.120.GENE3D); PTHR10209:SF186 (PANTHER); PTHR10209 (PANTHER); SSF51197 (SUPERFAMILY)	no GO terms	no GO terms
g5853.t1	transcription factor	266	10	9.46079e-149	48.52	5	F:GO:0003677; F:GO:0003700; F:GO:0005507; C:GO:0005634; P:GO:0006355	F:DNA binding; F:DNA-binding transcription factor activity; F:copper ion binding; C:nucleus; P:regulation of transcription, DNA-templated			no IPS match	no IPS match	no IPS match
g12868.t1	hypothetical protein GSI_11115	382	10	3.05158e-137	62.51	1	C:GO:0016020	C:membrane			mobidb-lite (MOBIDB_LITE)	no GO terms	no GO terms
g20295.t1	hypothetical protein GSI_11345	181	10	6.31129e-74	75.59	1	C:GO:0016020	C:membrane			IPR041457 (PFAM)	no GO terms	no GO terms
g2113.t1	3-keto-steroid reductase	457	10	0	75.29	1	C:GO:0016021	C:integral component of membrane			mobidb-lite (MOBIDB_LITE); PTHR43647:SF1 (PANTHER); PTHR43647 (PANTHER); IPR036291 (SUPERFAMILY)	no GO terms	no GO terms
g11332.t1	transport protein particle complex subunit	209	10	8.71216e-148	94.79	4	C:GO:0005783; C:GO:0005794; C:GO:0030008; P:GO:0048193	C:endoplasmic reticulum; C:Golgi apparatus; C:TRAPP complex; P:Golgi vesicle transport			IPR016721 (PIRSF); G3DSA:3.30.1380.20 (GENE3D); IPR007194 (PFAM); mobidb-lite (MOBIDB_LITE); PTHR13048:SF0 (PANTHER); IPR016721 (PANTHER); IPR016721 (CDD); IPR024096 (SUPERFAMILY)	C:GO:0030008; P:GO:0048193	C:TRAPP complex; P:Golgi vesicle transport
g19860.t1	hypothetical protein GSI_13078	190	10	7.94202e-116	77.55	1	F:GO:0046872	F:metal ion binding			mobidb-lite (MOBIDB_LITE); mobidb-lite (MOBIDB_LITE); mobidb-lite (MOBIDB_LITE)	no GO terms	no GO terms
g10261.t1	P-loop containing nucleoside triphosphate hydrolase protein	584	10	0	82.17	3	F:GO:0003779; F:GO:0005525; F:GO:0016787	F:actin binding; F:GTP binding; F:hydrolase activity			IPR006073 (PRINTS); IPR006073 (PFAM); IPR023179 (G3DSA:1.10.1580.GENE3D); G3DSA:3.40.50.300 (GENE3D); mobidb-lite (MOBIDB_LITE); mobidb-lite (MOBIDB_LITE); mobidb-lite (MOBIDB_LITE); mobidb-lite (MOBIDB_LITE); mobidb-lite (MOBIDB_LITE); mobidb-lite (MOBIDB_LITE); mobidb-lite (MOBIDB_LITE); mobidb-lite (MOBIDB_LITE); PTHR11089 (PANTHER); PTHR11089:SF30 (PANTHER); IPR030378 (PROSITE_PROFILES); cd04…	F:GO:0005525	F:GTP binding
g19802.t1	hypothetical protein GSI_09712	59	10	8.44796e-22	90.34	3	F:GO:0004672; F:GO:0005524; P:GO:0006468	F:protein kinase activity; F:ATP binding; P:protein phosphorylation			no IPS match	no IPS match	no IPS match
g3850.t1	NAD(P)-binding protein	254	10	3.8407e-168	80.88	2	F:GO:0003824; F:GO:0050662	F:catalytic activity; F:coenzyme binding			IPR001509 (PFAM); G3DSA:3.40.50.720 (GENE3D); PTHR42768:SF2 (PANTHER); PTHR42768 (PANTHER); IPR036291 (SUPERFAMILY)	F:GO:0003824; F:GO:0050662	F:catalytic activity; F:coenzyme binding
g1365.t1	cytochrome P450	142	10	3.56739e-51	69.68	3	C:GO:0016020; F:GO:0016491; F:GO:0046872	C:membrane; F:oxidoreductase activity; F:metal ion binding			IPR001128 (PFAM); IPR036396 (G3DSA:1.10.630.GENE3D); PTHR24279 (PANTHER); PTHR24279:SF87 (PANTHER); IPR036396 (SUPERFAMILY)	F:GO:0005506; F:GO:0016705; F:GO:0020037; P:GO:0055114	F:iron ion binding; F:oxidoreductase activity, acting on paired donors, with incorporation or reduction of molecular oxygen; F:heme binding; P:oxidation-reduction process
g3016.t1	Sec7-domain-containing protein	900	10	0	93.52	2	F:GO:0005086; P:GO:0032012	F:ARF guanyl-nucleotide exchange factor activity; P:regulation of ARF protein signal transduction			IPR015403 (PFAM); mobidb-lite (MOBIDB_LITE); mobidb-lite (MOBIDB_LITE); PTHR10663:SF311 (PANTHER); PTHR10663 (PANTHER); IPR016024 (SUPERFAMILY); IPR016024 (SUPERFAMILY)	no GO terms	no GO terms
g19383.t1	hypothetical protein GSI_14634	519	10	0	65.52	1	F:GO:0008236	F:serine-type peptidase activity			IPR002575 (PFAM); G3DSA:3.90.1200.10 (GENE3D); PTHR21310:SF16 (PANTHER); PTHR21310 (PANTHER); IPR027417 (SUPERFAMILY); IPR011009 (SUPERFAMILY)	no GO terms	no GO terms
g19823.t1	CBF-domain-containing protein	198	10	2.36625e-111	80.28	2	P:GO:0000027; C:GO:0030690	P:ribosomal large subunit assembly; C:Noc1p-Noc2p complex			mobidb-lite (MOBIDB_LITE); mobidb-lite (MOBIDB_LITE); mobidb-lite (MOBIDB_LITE); mobidb-lite (MOBIDB_LITE); IPR040155 (PANTHER)	P:GO:0042254	P:ribosome biogenesis
g10714.t1	Sec1-like protein	408	10	0	91.6	2	P:GO:0006904; C:GO:0016021	P:vesicle docking involved in exocytosis; C:integral component of membrane			IPR001619 (PFAM); G3DSA:3.90.830.10 (GENE3D); G3DSA:3.40.50.2060 (GENE3D); mobidb-lite (MOBIDB_LITE); mobidb-lite (MOBIDB_LITE); mobidb-lite (MOBIDB_LITE); IPR001619 (PANTHER); IPR027121 (PTHR11679:PANTHER); IPR036045 (SUPERFAMILY)	P:GO:0006904; P:GO:0016192	P:vesicle docking involved in exocytosis; P:vesicle-mediated transport
g20496.t1	FAD dependent oxidoreductase	212	10	2.99417e-117	83.19	3	C:GO:0016021; F:GO:0016491; P:GO:0055114	C:integral component of membrane; F:oxidoreductase activity; P:oxidation-reduction process			G3DSA:3.30.9.10 (GENE3D); IPR036188 (G3DSA:3.50.50.GENE3D); IPR006076 (PFAM); mobidb-lite (MOBIDB_LITE); mobidb-lite (MOBIDB_LITE); PTHR13847:SF150 (PANTHER); PTHR13847 (PANTHER); IPR036188 (SUPERFAMILY)	F:GO:0016491; P:GO:0055114	F:oxidoreductase activity; P:oxidation-reduction process
g20811.t1	polyketide synthase	161	10	1.1872e-86	63.47	1	F:GO:0016740	F:transferase activity			G3DSA:3.40.50.720 (GENE3D)	no GO terms	no GO terms
g17669.t1	ribosomal protein 60S	110	10	3.64796e-34	88.18	3	F:GO:0003735; C:GO:0005840; P:GO:0006414	F:structural constituent of ribosome; C:ribosome; P:translational elongation			PF00428 (PFAM); IPR038716 (G3DSA:1.10.10.GENE3D); mobidb-lite (MOBIDB_LITE); mobidb-lite (MOBIDB_LITE); PTHR21141:SF36 (PANTHER); PTHR21141 (PANTHER); IPR027534 (HAMAP); cd05831 (CDD)	F:GO:0003735; C:GO:0005622; C:GO:0005840; P:GO:0006414	F:structural constituent of ribosome; C:intracellular; C:ribosome; P:translational elongation
g13417.t1	DNase I-like protein	148	10	2.59117e-82	83.69	3	F:GO:0004519; F:GO:0004527; P:GO:0090305	F:endonuclease activity; F:exonuclease activity; P:nucleic acid phosphodiester bond hydrolysis			PTHR42834 (PANTHER); cd04486 (CDD)	no GO terms	no GO terms
g17026.t1	alpha/beta hydrolase domain-containing protein	275	10	7.89874e-177	72.3	1	F:GO:0016787	F:hydrolase activity			IPR029058 (G3DSA:3.40.50.GENE3D); IPR013094 (PFAM); PTHR23024:SF241 (PANTHER); PTHR23024 (PANTHER); IPR029058 (SUPERFAMILY)	F:GO:0016787	F:hydrolase activity
g2744.t1	glycoside hydrolase family 79 protein	188	10	6.20291e-55	81.45	2	C:GO:0016021; F:GO:0016787	C:integral component of membrane; F:hydrolase activity			mobidb-lite (MOBIDB_LITE); mobidb-lite (MOBIDB_LITE); mobidb-lite (MOBIDB_LITE)	no GO terms	no GO terms
g2215.t1	predicted protein	233	10	1.37093e-158	57.73	1	F:GO:0046872	F:metal ion binding			IPR002893 (PFAM); G3DSA:3.30.60.180 (GENE3D); G3DSA:3.30.70.3410 (GENE3D); IPR002893 (PROSITE_PROFILES); SSF144232 (SUPERFAMILY)	no GO terms	no GO terms
g7444.t1	Cytokinesis protein sepA	291	10	5.37054e-139	79.01	3	F:GO:0003779; F:GO:0017048; P:GO:0030036	F:actin binding; F:Rho GTPase binding; P:actin cytoskeleton organization			mobidb-lite (MOBIDB_LITE); mobidb-lite (MOBIDB_LITE); mobidb-lite (MOBIDB_LITE); mobidb-lite (MOBIDB_LITE)	no GO terms	no GO terms
g19020.t1	TrkH-domain-containing protein	778	10	0	75.61	3	F:GO:0008324; C:GO:0016021; P:GO:0098655	F:cation transmembrane transporter activity; C:integral component of membrane; P:cation transmembrane transport			IPR003445 (PFAM); mobidb-lite (MOBIDB_LITE); mobidb-lite (MOBIDB_LITE); PTHR31064 (PANTHER)	P:GO:0006812; F:GO:0008324; P:GO:0055085	P:cation transport; F:cation transmembrane transporter activity; P:transmembrane transport
g9590.t1	WD40 repeat-like protein	317	10	0	93.53	4	F:GO:0003779; C:GO:0005885; C:GO:0030479; P:GO:0034314	F:actin binding; C:Arp2/3 protein complex; C:actin cortical patch; P:Arp2/3 complex-mediated actin nucleation			IPR001680 (SMART); IPR001680 (PFAM); IPR015943 (G3DSA:2.130.10.GENE3D); mobidb-lite (MOBIDB_LITE); mobidb-lite (MOBIDB_LITE); IPR017383 (PANTHER); IPR036322 (SUPERFAMILY)	F:GO:0005515; C:GO:0005885; C:GO:0015629; P:GO:0030833; P:GO:0034314	F:protein binding; C:Arp2/3 protein complex; C:actin cytoskeleton; P:regulation of actin filament polymerization; P:Arp2/3 complex-mediated actin nucleation
g14579.t1	hypothetical protein GSI_14092	65	10	1.03802e-34	77.74	1	C:GO:0016021	C:integral component of membrane			no IPS match	no IPS match	no IPS match
g3034.t1	glycoside hydrolase family 79 protein	178	10	1.74829e-93	81.52	1	F:GO:0016787	F:hydrolase activity			G3DSA:3.20.20.80 (GENE3D); mobidb-lite (MOBIDB_LITE); mobidb-lite (MOBIDB_LITE); PTHR36183 (PANTHER)	no GO terms	no GO terms
g9040.t1	hypothetical protein GSI_05236	285	1	1.66975e-106	81.7	1	C:GO:0016021	C:integral component of membrane			mobidb-lite (MOBIDB_LITE); mobidb-lite (MOBIDB_LITE); mobidb-lite (MOBIDB_LITE); mobidb-lite (MOBIDB_LITE); mobidb-lite (MOBIDB_LITE); mobidb-lite (MOBIDB_LITE); mobidb-lite (MOBIDB_LITE)	no GO terms	no GO terms
g16043.t1	P-loop containing nucleoside triphosphate hydrolase protein	522	10	0	79.33	2	F:GO:0005524; F:GO:0016787	F:ATP binding; F:hydrolase activity			G3DSA:3.40.50.300 (GENE3D); mobidb-lite (MOBIDB_LITE); PTHR23077 (PANTHER); PTHR23077:SF49 (PANTHER); IPR027417 (SUPERFAMILY)	no GO terms	no GO terms
g10290.t1	hypothetical protein GSI_03300	344	10	6.86746e-141	70.94	1	C:GO:0016020	C:membrane			no IPS match	no IPS match	no IPS match
g15603.t1	Mediator of RNA polymerase II transcription subunit 10	194	10	1.27648e-114	79.19	3	F:GO:0003712; P:GO:0006357; C:GO:0016592	F:transcription coregulator activity; P:regulation of transcription by RNA polymerase II; C:mediator complex			IPR019145 (PFAM); mobidb-lite (MOBIDB_LITE); mobidb-lite (MOBIDB_LITE); mobidb-lite (MOBIDB_LITE); PTHR13345 (PANTHER); PTHR13345:SF2 (PANTHER)	F:GO:0003712; P:GO:0006357; C:GO:0016592	F:transcription coregulator activity; P:regulation of transcription by RNA polymerase II; C:mediator complex
g3602.t1	glycoside hydrolase family 131 protein	152	10	4.82969e-95	94.99	2	C:GO:0016021; F:GO:0016787	C:integral component of membrane; F:hydrolase activity			G3DSA:2.60.120.1160 (GENE3D); IPR041524 (PFAM); PTHR34612 (PANTHER); PTHR34612:SF6 (PANTHER)	no GO terms	no GO terms
g3033.t1	amidohydrolase 2	325	10	0	82.77	2	F:GO:0016787; F:GO:0016831	F:hydrolase activity; F:carboxy-lyase activity			IPR006680 (PFAM); G3DSA:3.20.20.140 (GENE3D); IPR032465 (PANTHER); IPR032466 (SUPERFAMILY)	F:GO:0016787; F:GO:0016831	F:hydrolase activity; F:carboxy-lyase activity
g14248.t1	Actin/actin-like protein	163	10	1.5277e-78	97.76	6	F:GO:0003779; F:GO:0005524; C:GO:0005885; P:GO:0006897; C:GO:0030479; P:GO:0034314	F:actin binding; F:ATP binding; C:Arp2/3 protein complex; P:endocytosis; C:actin cortical patch; P:Arp2/3 complex-mediated actin nucleation			IPR004000 (PRINTS); IPR004000 (PFAM); G3DSA:3.30.420.40 (GENE3D); IPR027306 (PTHR11937:PANTHER); IPR004000 (PANTHER); cd00012 (CDD); SSF53067 (SUPERFAMILY)	F:GO:0005524; C:GO:0005856; C:GO:0005885; P:GO:0007015; P:GO:0034314	F:ATP binding; C:cytoskeleton; C:Arp2/3 protein complex; P:actin filament organization; P:Arp2/3 complex-mediated actin nucleation
g1326.t1	DNA topoisomerase 2-associated protein pat1	848	10	0	85.83	2	P:GO:0000290; F:GO:0016853	P:deadenylation-dependent decapping of nuclear-transcribed mRNA; F:isomerase activity			IPR019167 (PFAM); mobidb-lite (MOBIDB_LITE); mobidb-lite (MOBIDB_LITE); mobidb-lite (MOBIDB_LITE); mobidb-lite (MOBIDB_LITE); mobidb-lite (MOBIDB_LITE); PTHR21551:SF0 (PANTHER); IPR039900 (PANTHER)	P:GO:0000290	P:deadenylation-dependent decapping of nuclear-transcribed mRNA
g14484.t1	aldehyde dehydrogenase	133	10	1.32001e-82	80.14	4	P:GO:0006081; C:GO:0016021; F:GO:0016620; P:GO:0055114	P:cellular aldehyde metabolic process; C:integral component of membrane; F:oxidoreductase activity, acting on the aldehyde or oxo group of donors, NAD or NADP as acceptor; P:oxidation-reduction process			IPR016162 (G3DSA:3.40.605.GENE3D); IPR015590 (PFAM); PTHR43570:SF16 (PANTHER); PTHR43570 (PANTHER); IPR016161 (SUPERFAMILY)	F:GO:0016491; P:GO:0055114	F:oxidoreductase activity; P:oxidation-reduction process
g7619.t1	predicted protein	296	10	9.46771e-99	63.52	2	C:GO:0005634; P:GO:0007094	C:nucleus; P:mitotic spindle assembly checkpoint			mobidb-lite (MOBIDB_LITE); mobidb-lite (MOBIDB_LITE); mobidb-lite (MOBIDB_LITE); mobidb-lite (MOBIDB_LITE); mobidb-lite (MOBIDB_LITE)	no GO terms	no GO terms
g12909.t1	Signal recognition particle subunit SRP68	330	10	1.18375e-174	84.78	5	F:GO:0005047; C:GO:0005786; P:GO:0006614; F:GO:0008312; F:GO:0030942	F:signal recognition particle binding; C:signal recognition particle, endoplasmic reticulum targeting; P:SRP-dependent cotranslational protein targeting to membrane; F:7S RNA binding; F:endoplasmic reticulum signal peptide binding			IPR026258 (PFAM); IPR038253 (G3DSA:1.10.3450.GENE3D); mobidb-lite (MOBIDB_LITE); mobidb-lite (MOBIDB_LITE); IPR026258 (PANTHER)	F:GO:0005047; C:GO:0005786; P:GO:0006614; F:GO:0008312; F:GO:0030942	F:signal recognition particle binding; C:signal recognition particle, endoplasmic reticulum targeting; P:SRP-dependent cotranslational protein targeting to membrane; F:7S RNA binding; F:endoplasmic reticulum signal peptide binding
g14067.t1	TY3B-TY3B protein	1005	10	2.342e-154	62.04	1	C:GO:0016020	C:membrane			IPR021109 (G3DSA:2.40.70.GENE3D); mobidb-lite (MOBIDB_LITE); mobidb-lite (MOBIDB_LITE); mobidb-lite (MOBIDB_LITE); mobidb-lite (MOBIDB_LITE); mobidb-lite (MOBIDB_LITE); mobidb-lite (MOBIDB_LITE); mobidb-lite (MOBIDB_LITE); mobidb-lite (MOBIDB_LITE); cd00303 (CDD)	no GO terms	no GO terms
g20244.t1	lanosterol synthase	71	10	1.68393e-40	96.73	1	F:GO:0016866	F:intramolecular transferase activity			G3DSA:1.50.10.20 (GENE3D); PTHR11764 (PANTHER); PTHR11764:SF20 (PANTHER); IPR008930 (SUPERFAMILY)	no GO terms	no GO terms
g16257.t1	predicted protein	2023	10	0	64.05	1	F:GO:0003676	F:nucleic acid binding			G3DSA:3.30.70.270 (GENE3D); G3DSA:3.30.70.270 (GENE3D); G3DSA:3.10.10.10 (GENE3D); IPR021109 (G3DSA:2.40.70.GENE3D); G3DSA:2.30.30.140 (GENE3D); G3DSA:3.10.20.370 (GENE3D); IPR041588 (PFAM); G3DSA:1.10.10.2300 (GENE3D); IPR036397 (G3DSA:3.30.420.GENE3D); IPR041577 (PFAM); G3DSA:1.10.340.70 (GENE3D); mobidb-lite (MOBIDB_LITE); mobidb-lite (MOBIDB_LITE); mobidb-lite (MOBIDB_LITE); mobidb-lite (MOBI…	F:GO:0003676; P:GO:0015074	F:nucleic acid binding; P:DNA integration
g1995.t1	delta-endotoxin CytB	239	10	1.10468e-120	62.8	2	C:GO:0005576; P:GO:0009405	C:extracellular region; P:pathogenesis			IPR035918 (G3DSA:3.40.198.GENE3D); mobidb-lite (MOBIDB_LITE); IPR001615 (PRODOM); IPR035918 (SUPERFAMILY)	C:GO:0005576; P:GO:0009405	C:extracellular region; P:pathogenesis
g19160.t1	MFS general substrate transporter	96	10	1.12908e-33	66.45	2	C:GO:0016021; P:GO:0055085	C:integral component of membrane; P:transmembrane transport			mobidb-lite (MOBIDB_LITE); mobidb-lite (MOBIDB_LITE)	no GO terms	no GO terms
g5629.t1	cytochrome oxidase assembly factor	188	10	8.4636e-128	96.57	2	F:GO:0005507; C:GO:0016021	F:copper ion binding; C:integral component of membrane			IPR007533 (PIRSF); IPR023471 (G3DSA:2.60.370.GENE3D); IPR007533 (PFAM); PTHR21320:SF3 (PANTHER); PTHR21320 (PANTHER); IPR023471 (SUPERFAMILY)	F:GO:0005507	F:copper ion binding
g12297.t1	Zn-dependent exopeptidase	916	10	0	81.59	3	F:GO:0004180; P:GO:0006508; C:GO:0016020	F:carboxypeptidase activity; P:proteolysis; C:membrane			G3DSA:3.50.30.30 (GENE3D); IPR007484 (PFAM); IPR007365 (PFAM); IPR003137 (PFAM); IPR036757 (G3DSA:1.20.930.GENE3D); G3DSA:3.40.630.10 (GENE3D); mobidb-lite (MOBIDB_LITE); mobidb-lite (MOBIDB_LITE); IPR039373 (PANTHER); IPR034308 (PTHR10404:PANTHER); IPR039373 (PANTHER); IPR034308 (PTHR10404:PANTHER); cd08022 (CDD); cd02121 (CDD); IPR036757 (SUPERFAMILY); IPR036757 (SUPERFAMILY); SSF52025 (SUPERFA…	no GO terms	no GO terms
g291.t1	calcium-permeable channel	282	10	1.21482e-148	78.66	3	F:GO:0005216; C:GO:0016021; P:GO:0034220	F:ion channel activity; C:integral component of membrane; P:ion transmembrane transport			mobidb-lite (MOBIDB_LITE); mobidb-lite (MOBIDB_LITE); mobidb-lite (MOBIDB_LITE); mobidb-lite (MOBIDB_LITE); mobidb-lite (MOBIDB_LITE)	no GO terms	no GO terms
g9812.t1	ARM repeat-containing protein	331	10	1.00664e-163	76.1	3	P:GO:0006886; P:GO:0016192; C:GO:0030117	P:intracellular protein transport; P:vesicle-mediated transport; C:membrane coat			mobidb-lite (MOBIDB_LITE)	no GO terms	no GO terms
g10333.t1	predicted protein	112	10	5.56632e-68	83.88	3	F:GO:0003712; P:GO:0006357; C:GO:0016592	F:transcription coregulator activity; P:regulation of transcription by RNA polymerase II; C:mediator complex			IPR011425 (PFAM)	F:GO:0003712; P:GO:0006357; C:GO:0016592	F:transcription coregulator activity; P:regulation of transcription by RNA polymerase II; C:mediator complex
g19458.t1	plus-3-domain-containing protein	169	10	4.12734e-69	73.61	4	F:GO:0003677; P:GO:0006368; P:GO:0016570; C:GO:0016593	F:DNA binding; P:transcription elongation from RNA polymerase II promoter; P:histone modification; C:Cdc73/Paf1 complex			mobidb-lite (MOBIDB_LITE); mobidb-lite (MOBIDB_LITE)	no GO terms	no GO terms
g10702.t1	pH-response transcription factor pacC/RIM101	201	10	1.13293e-70	62.42	1	F:GO:0003676	F:nucleic acid binding			mobidb-lite (MOBIDB_LITE); mobidb-lite (MOBIDB_LITE); mobidb-lite (MOBIDB_LITE); mobidb-lite (MOBIDB_LITE); mobidb-lite (MOBIDB_LITE)	no GO terms	no GO terms
g19036.t1	Metallo-dependent hydrolase	250	10	3.57149e-159	79.88	1	F:GO:0019239	F:deaminase activity			G3DSA:3.20.20.140 (GENE3D); PTHR11409:SF42 (PANTHER); PTHR11409 (PANTHER); IPR032466 (SUPERFAMILY)	no GO terms	no GO terms
g7588.t1	hypothetical protein DICSQDRAFT_136157	139	10	8.3011e-59	84.48	1	C:GO:0016021	C:integral component of membrane			PTHR35895 (PANTHER)	no GO terms	no GO terms
g15335.t1	signal recognition particle SRP19 subunit	318	10	0	81.28	3	P:GO:0006614; F:GO:0008312; C:GO:0048500	P:SRP-dependent cotranslational protein targeting to membrane; F:7S RNA binding; C:signal recognition particle			IPR036521 (G3DSA:3.30.56.GENE3D); IPR002778 (PFAM); mobidb-lite (MOBIDB_LITE); mobidb-lite (MOBIDB_LITE); mobidb-lite (MOBIDB_LITE); mobidb-lite (MOBIDB_LITE); mobidb-lite (MOBIDB_LITE); IPR002778 (PANTHER); IPR036521 (SUPERFAMILY)	P:GO:0006614; F:GO:0008312; C:GO:0048500	P:SRP-dependent cotranslational protein targeting to membrane; F:7S RNA binding; C:signal recognition particle
g16197.t1	hypothetical protein L227DRAFT_581710	157	10	2.49628e-48	74.48	1	C:GO:0016021	C:integral component of membrane			mobidb-lite (MOBIDB_LITE); mobidb-lite (MOBIDB_LITE)	no GO terms	no GO terms
g13231.t1	putative ribonucleoside-diphosphate reductase small chain B	313	10	5.78183e-168	72.98	4	P:GO:0009263; C:GO:0016020; F:GO:0016491; P:GO:0055114	P:deoxyribonucleotide biosynthetic process; C:membrane; F:oxidoreductase activity; P:oxidation-reduction process			IPR000358 (PFAM); IPR012348 (G3DSA:1.10.620.GENE3D); PTHR23409:SF19 (PANTHER); IPR000358 (PANTHER); IPR033909 (CDD); IPR009078 (SUPERFAMILY)	P:GO:0009263; F:GO:0016491; P:GO:0055114	P:deoxyribonucleotide biosynthetic process; F:oxidoreductase activity; P:oxidation-reduction process
g4143.t1	hypothetical protein GSI_11400	163	10	4.26111e-70	81.37	1	F:GO:0016787	F:hydrolase activity			PTHR43487 (PANTHER)	no GO terms	no GO terms
g2232.t1	hypothetical protein GSI_04315	174	10	4.38948e-83	56.03	1	F:GO:0005509	F:calcium ion binding			no IPS match	no IPS match	no IPS match
g12132.t1	kinase-like protein	134	10	1.61892e-81	76.82	2	F:GO:0016301; P:GO:0016310	F:kinase activity; P:phosphorylation			IPR002575 (PFAM); G3DSA:3.90.1200.10 (GENE3D); PTHR21310:SF6 (PANTHER); PTHR21310 (PANTHER); IPR011009 (SUPERFAMILY)	no GO terms	no GO terms
g1239.t1	mitochondria import inner membrane translocase TIM44 subunit	487	10	0	86.36	5	C:GO:0001405; P:GO:0030150; F:GO:0030674; C:GO:0031314; F:GO:0051087	C:PAM complex, Tim23 associated import motor; P:protein import into mitochondrial matrix; F:protein binding, bridging; C:extrinsic component of mitochondrial inner membrane; F:chaperone binding			IPR007379 (SMART); IPR017303 (PIRSF); G3DSA:3.10.450.240 (GENE3D); IPR007379 (PFAM); mobidb-lite (MOBIDB_LITE); IPR039544 (PANTHER); IPR032710 (SUPERFAMILY)	P:GO:0030150; F:GO:0051087	P:protein import into mitochondrial matrix; F:chaperone binding
g14458.t1	amidohydrolase 3	183	10	1.13724e-77	75.57	1	F:GO:0016787	F:hydrolase activity			IPR013108 (PFAM); mobidb-lite (MOBIDB_LITE); PTHR22642 (PANTHER); IPR032466 (SUPERFAMILY)	no GO terms	no GO terms
g16460.t1	NADH dehydrogenase Fe-S protein 8	246	10	2.90779e-167	90.22	4	C:GO:0016020; F:GO:0016651; F:GO:0051539; P:GO:0055114	C:membrane; F:oxidoreductase activity, acting on NAD(P)H; F:4 iron, 4 sulfur cluster binding; P:oxidation-reduction process			G3DSA:3.30.70.3270 (GENE3D); IPR010226 (TIGRFAM); IPR017896 (PFAM); mobidb-lite (MOBIDB_LITE); IPR010226 (PANTHER); PTHR10849:SF20 (PANTHER); IPR017896 (PROSITE_PROFILES); IPR010226 (HAMAP); IPR017896 (PROSITE_PROFILES); SSF54862 (SUPERFAMILY)	C:GO:0016020; F:GO:0016651; F:GO:0051539; P:GO:0055114	C:membrane; F:oxidoreductase activity, acting on NAD(P)H; F:4 iron, 4 sulfur cluster binding; P:oxidation-reduction process
g11278.t1	hypothetical protein DICSQDRAFT_177393	240	10	3.65238e-141	84.08	4	F:GO:0005506; F:GO:0016705; F:GO:0031418; P:GO:0055114	F:iron ion binding; F:oxidoreductase activity, acting on paired donors, with incorporation or reduction of molecular oxygen; F:L-ascorbic acid binding; P:oxidation-reduction process			IPR006620 (SMART); IPR005123 (PFAM); G3DSA:2.60.120.620 (GENE3D); mobidb-lite (MOBIDB_LITE); mobidb-lite (MOBIDB_LITE); PTHR10869 (PANTHER); PTHR10869:SF80 (PANTHER); IPR005123 (PROSITE_PROFILES)	F:GO:0005506; F:GO:0016491; F:GO:0016705; F:GO:0031418; P:GO:0055114	F:iron ion binding; F:oxidoreductase activity; F:oxidoreductase activity, acting on paired donors, with incorporation or reduction of molecular oxygen; F:L-ascorbic acid binding; P:oxidation-reduction process
g6832.t1	Zinc finger BED domain-containing protein RICESLEEPER 2	940	10	0	61.87	1	F:GO:0046983	F:protein dimerization activity			IPR008906 (PFAM); mobidb-lite (MOBIDB_LITE); mobidb-lite (MOBIDB_LITE); mobidb-lite (MOBIDB_LITE); mobidb-lite (MOBIDB_LITE); mobidb-lite (MOBIDB_LITE); PTHR23272 (PANTHER); IPR012337 (SUPERFAMILY)	F:GO:0046983	F:protein dimerization activity
g1561.t1	MT-A70-domain-containing protein	151	10	5.03501e-81	78.68	3	F:GO:0003676; F:GO:0008168; P:GO:0032259	F:nucleic acid binding; F:methyltransferase activity; P:methylation			IPR007757 (PFAM); PTHR13107 (PANTHER); IPR007757 (PROSITE_PROFILES)	no GO terms	no GO terms
g3648.t1	hypothetical protein GSI_09759	465	10	0	69.97	1	C:GO:0016021	C:integral component of membrane			mobidb-lite (MOBIDB_LITE); mobidb-lite (MOBIDB_LITE); mobidb-lite (MOBIDB_LITE); mobidb-lite (MOBIDB_LITE); mobidb-lite (MOBIDB_LITE); mobidb-lite (MOBIDB_LITE); mobidb-lite (MOBIDB_LITE)	no GO terms	no GO terms
g7759.t1	RabGAP/TBC	124	10	1.97259e-63	85.26	1	C:GO:0016021	C:integral component of membrane			IPR000195 (PFAM); G3DSA:1.10.472.80 (GENE3D); IPR000195 (PROSITE_PROFILES); IPR035969 (SUPERFAMILY)	no GO terms	no GO terms
g11790.t1	general substrate transporter	122	10	1.46361e-72	97.47	4	P:GO:0008643; C:GO:0016021; F:GO:0022857; P:GO:0055085	P:carbohydrate transport; C:integral component of membrane; F:transmembrane transporter activity; P:transmembrane transport			IPR005828 (PFAM); G3DSA:1.20.1250.20 (GENE3D); PTHR23500 (PANTHER); PTHR23500:SF16 (PANTHER); IPR020846 (PROSITE_PROFILES); IPR020846 (CDD); IPR036259 (SUPERFAMILY)	C:GO:0016021; F:GO:0022857; P:GO:0055085	C:integral component of membrane; F:transmembrane transporter activity; P:transmembrane transport
g11147.t1	hypothetical protein L227DRAFT_606057	88	10	7.14586e-38	85.13	1	C:GO:0016021	C:integral component of membrane			no IPS match	no IPS match	no IPS match
g5818.t1	MFS general substrate transporter	78	10	1.68357e-45	98.85	3	C:GO:0016021; F:GO:0022857; P:GO:0055085	C:integral component of membrane; F:transmembrane transporter activity; P:transmembrane transport			G3DSA:1.20.1250.20 (GENE3D); PTHR23511 (PANTHER); PTHR23511:SF12 (PANTHER); IPR020846 (PROSITE_PROFILES); IPR036259 (SUPERFAMILY)	no GO terms	no GO terms
g12956.t1	Protein CASP	162	10	2.35043e-104	95.04	2	P:GO:0006891; C:GO:0030173	P:intra-Golgi vesicle-mediated transport; C:integral component of Golgi membrane			IPR012955 (PFAM); mobidb-lite (MOBIDB_LITE); PTHR14043:SF15 (PANTHER); PTHR14043 (PANTHER)	P:GO:0006891; C:GO:0030173	P:intra-Golgi vesicle-mediated transport; C:integral component of Golgi membrane
g13646.t1	SET domain-containing protein	464	10	0	72.47	1	F:GO:0016740	F:transferase activity			IPR001214 (SMART); G3DSA:3.30.60.180 (GENE3D); IPR001214 (PFAM); G3DSA:2.170.270.10 (GENE3D); G3DSA:3.30.70.3410 (GENE3D); PTHR12197 (PANTHER); IPR001214 (PROSITE_PROFILES); SSF82199 (SUPERFAMILY); SSF82199 (SUPERFAMILY)	F:GO:0005515	F:protein binding
g5635.t1	Retrovirus-related Pol polyprotein from transposon 17.6	489	10	4.37188e-165	49.24	1	F:GO:0005488	F:binding			mobidb-lite (MOBIDB_LITE); mobidb-lite (MOBIDB_LITE); mobidb-lite (MOBIDB_LITE); mobidb-lite (MOBIDB_LITE); mobidb-lite (MOBIDB_LITE); mobidb-lite (MOBIDB_LITE)	no GO terms	no GO terms
g16938.t1	hypothetical protein GSI_00238	91	10	9.00742e-50	89.88	3	C:GO:0000943; F:GO:0003676; P:GO:0015074	C:retrotransposon nucleocapsid; F:nucleic acid binding; P:DNA integration			IPR013103 (PFAM); IPR039537 (PANTHER); PTHR11439:SF204 (PANTHER); SSF56672 (SUPERFAMILY)	C:GO:0000943	C:retrotransposon nucleocapsid
g19384.t1	hypothetical protein GSI_14633	247	10	2.09519e-146	73.38	1	F:GO:0008236	F:serine-type peptidase activity			IPR002575 (PFAM); PTHR21310 (PANTHER); PTHR21310:SF16 (PANTHER); IPR011009 (SUPERFAMILY)	no GO terms	no GO terms
g13352.t1	alpha/beta-hydrolase	108	10	1.41125e-66	86.57	3	F:GO:0003700; P:GO:0006355; F:GO:0016787	F:DNA-binding transcription factor activity; P:regulation of transcription, DNA-templated; F:hydrolase activity			IPR000073 (PFAM); IPR029058 (G3DSA:3.40.50.GENE3D); PTHR43433 (PANTHER); IPR029058 (SUPERFAMILY)	no GO terms	no GO terms
g8288.t1	hypothetical protein GSI_01111	211	10	2.04535e-130	73.09	3	F:GO:0004672; F:GO:0005524; P:GO:0006468	F:protein kinase activity; F:ATP binding; P:protein phosphorylation			G3DSA:1.10.510.10 (GENE3D); IPR000719 (PROSITE_PROFILES); IPR011009 (SUPERFAMILY)	F:GO:0004672; F:GO:0005524; P:GO:0006468	F:protein kinase activity; F:ATP binding; P:protein phosphorylation
g6221.t1	hypothetical protein GSI_05057	220	10	2.88562e-82	49.57	1	F:GO:0005488	F:binding			no IPS match	no IPS match	no IPS match
g15781.t1	hypothetical protein PYCCODRAFT_1378664	88	10	6.92827e-11	68.28	1	C:GO:0016021	C:integral component of membrane			mobidb-lite (MOBIDB_LITE)	no GO terms	no GO terms
g2056.t1	AB-hydrolase YheT	367	10	0	71.79	1	F:GO:0016787	F:hydrolase activity			IPR029058 (G3DSA:3.40.50.GENE3D); IPR000073 (PFAM); IPR012020 (PIRSF); PTHR10794 (PANTHER); IPR029058 (SUPERFAMILY)	no GO terms	no GO terms
g4048.t1	Thi4-domain-containing protein	281	10	0	92.14	5	C:GO:0005634; C:GO:0005829; P:GO:0009228; F:GO:0046872; P:GO:0052837	C:nucleus; C:cytosol; P:thiamine biosynthetic process; F:metal ion binding; P:thiazole biosynthetic process			IPR036188 (G3DSA:3.50.50.GENE3D); PF01946 (PFAM); IPR002922 (TIGRFAM); PTHR43422 (PANTHER); PTHR43422:SF3 (PANTHER); IPR036188 (SUPERFAMILY)	no GO terms	no GO terms
g18144.t1	hypothetical protein GSI_07207	209	10	1.3288e-120	73.88	3	F:GO:0004672; F:GO:0005524; P:GO:0006468	F:protein kinase activity; F:ATP binding; P:protein phosphorylation			IPR040976 (PFAM)	no GO terms	no GO terms
g5079.t1	hypothetical protein GSI_10703	193	10	1.83512e-122	81.32	1	C:GO:0016021	C:integral component of membrane			IPR018820 (PFAM); PTHR31086 (PANTHER); PTHR31086:SF24 (PANTHER)	no GO terms	no GO terms
g20381.t1	Extracellular matrix protein FRAS1	299	10	2.94522e-121	65.99	1	C:GO:0016021	C:integral component of membrane			mobidb-lite (MOBIDB_LITE); mobidb-lite (MOBIDB_LITE); mobidb-lite (MOBIDB_LITE); mobidb-lite (MOBIDB_LITE)	no GO terms	no GO terms
g15076.t1	lysophospholipase	159	10	3.25191e-84	74.65	2	P:GO:0006508; F:GO:0008233	P:proteolysis; F:peptidase activity			IPR022742 (PFAM); IPR029058 (G3DSA:3.40.50.GENE3D); mobidb-lite (MOBIDB_LITE); PTHR11614 (PANTHER); IPR029058 (SUPERFAMILY)	no GO terms	no GO terms
g628.t1	rab GDP-dissociation inhibitor	449	10	0	94.98	4	F:GO:0005093; P:GO:0007264; P:GO:0015031; P:GO:0050790	F:Rab GDP-dissociation inhibitor activity; P:small GTPase mediated signal transduction; P:protein transport; P:regulation of catalytic activity			IPR000806 (PRINTS); IPR018203 (PRINTS); IPR018203 (PFAM); IPR036188 (G3DSA:3.50.50.GENE3D); G3DSA:3.30.519.10 (GENE3D); G3DSA:1.10.405.10 (GENE3D); PTHR11787:SF8 (PANTHER); IPR018203 (PANTHER); IPR036188 (SUPERFAMILY); IPR036188 (SUPERFAMILY)	F:GO:0005092; F:GO:0005093; P:GO:0007264; P:GO:0015031	F:GDP-dissociation inhibitor activity; F:Rab GDP-dissociation inhibitor activity; P:small GTPase mediated signal transduction; P:protein transport
g13198.t1	carboxyl transferase	158	10	4.22929e-106	92.72	2	F:GO:0016740; F:GO:0016874	F:transferase activity; F:ligase activity			IPR034733 (PFAM); G3DSA:3.90.226.10 (GENE3D); PTHR22855:SF13 (PANTHER); PTHR22855 (PANTHER); IPR011763 (PROSITE_PROFILES); IPR029045 (SUPERFAMILY)	F:GO:0016874	F:ligase activity
g16578.t1	alpha/beta-hydrolase	219	10	3.8015e-112	87.66	2	C:GO:0016021; F:GO:0016787	C:integral component of membrane; F:hydrolase activity			IPR013094 (PFAM); IPR029058 (G3DSA:3.40.50.GENE3D); mobidb-lite (MOBIDB_LITE); mobidb-lite (MOBIDB_LITE); PTHR43494 (PANTHER); PTHR43494:SF4 (PANTHER); IPR029058 (SUPERFAMILY)	F:GO:0016787	F:hydrolase activity
g9969.t1	Retrovirus-related Pol polyprotein from transposon TNT 1-94	287	10	4.12472e-118	75.29	4	C:GO:0000943; F:GO:0003676; F:GO:0008270; P:GO:0015074	C:retrotransposon nucleocapsid; F:nucleic acid binding; F:zinc ion binding; P:DNA integration			PF14223 (PFAM); mobidb-lite (MOBIDB_LITE); mobidb-lite (MOBIDB_LITE)	no GO terms	no GO terms
g2581.t1	TPR-like protein	324	10	0	82.11	2	F:GO:0001004; P:GO:0070898	F:RNA polymerase III transcription regulator recruiting activity; P:RNA polymerase III preinitiation complex assembly			IPR011990 (G3DSA:1.25.40.GENE3D); IPR039340 (PANTHER); IPR019734 (PROSITE_PROFILES); IPR013026 (PROSITE_PROFILES); IPR011990 (SUPERFAMILY)	F:GO:0001004; F:GO:0005515; P:GO:0006383	F:RNA polymerase III transcription regulator recruiting activity; F:protein binding; P:transcription by RNA polymerase III
g13133.t1	TFIID-31kDa-domain-containing protein	260	10	4.21788e-140	84.58	4	F:GO:0003743; P:GO:0006352; P:GO:0006413; F:GO:0046982	F:translation initiation factor activity; P:DNA-templated transcription, initiation; P:translational initiation; F:protein heterodimerization activity			IPR009072 (G3DSA:1.10.20.GENE3D); IPR003162 (PFAM); mobidb-lite (MOBIDB_LITE); mobidb-lite (MOBIDB_LITE); mobidb-lite (MOBIDB_LITE); PTHR12595 (PANTHER); PTHR12595:SF6 (PANTHER); IPR003162 (CDD); IPR009072 (SUPERFAMILY)	P:GO:0006352; F:GO:0046982	P:DNA-templated transcription, initiation; F:protein heterodimerization activity
g13729.t1	galactose mutarotase-like protein	536	10	3.17189e-161	70.91	3	P:GO:0005975; F:GO:0016853; F:GO:0030246	P:carbohydrate metabolic process; F:isomerase activity; F:carbohydrate binding			IPR014718 (G3DSA:2.70.98.GENE3D); IPR008183 (PFAM); PTHR10091 (PANTHER); PTHR10091:SF6 (PANTHER); IPR011013 (SUPERFAMILY)	F:GO:0003824; P:GO:0005975; F:GO:0016853; F:GO:0030246	F:catalytic activity; P:carbohydrate metabolic process; F:isomerase activity; F:carbohydrate binding
g20391.t1	hypothetical protein OH76DRAFT_1354372, partial	111	10	1.39269e-13	64.81	1	C:GO:0016020	C:membrane			mobidb-lite (MOBIDB_LITE); mobidb-lite (MOBIDB_LITE)	no GO terms	no GO terms
g9477.t1	sulfite oxidase mitochondrial precursor	119	10	5.79756e-78	89.56	4	F:GO:0016491; F:GO:0030151; P:GO:0042128; P:GO:0055114	F:oxidoreductase activity; F:molybdenum ion binding; P:nitrate assimilation; P:oxidation-reduction process			G3DSA:2.60.40.650 (GENE3D); IPR005066 (PFAM); PTHR19372 (PANTHER); PTHR19372:SF6 (PANTHER); IPR014756 (SUPERFAMILY)	F:GO:0016491; F:GO:0030151; P:GO:0055114	F:oxidoreductase activity; F:molybdenum ion binding; P:oxidation-reduction process
g8441.t1	hypothetical protein DICSQDRAFT_144206	161	10	8.45952e-84	79.03	1	C:GO:0016020	C:membrane			G3DSA:3.40.50.11350 (GENE3D)	no GO terms	no GO terms
g9791.t1	predicted protein	189	10	1.4821e-56	57.74	2	P:GO:0006629; F:GO:0016787	P:lipid metabolic process; F:hydrolase activity			no IPS match	no IPS match	no IPS match
g9449.t1	Sec63-domain-containing protein	99	10	4.31755e-17	56.5	2	C:GO:0044428; C:GO:1990904	C:nuclear part; C:ribonucleoprotein complex			mobidb-lite (MOBIDB_LITE); mobidb-lite (MOBIDB_LITE)	no GO terms	no GO terms
g1073.t1	predicted protein	203	10	4.35756e-59	68.51	1	F:GO:0046872	F:metal ion binding			mobidb-lite (MOBIDB_LITE); mobidb-lite (MOBIDB_LITE); mobidb-lite (MOBIDB_LITE); mobidb-lite (MOBIDB_LITE); mobidb-lite (MOBIDB_LITE)	no GO terms	no GO terms
g14726.t1	aldehyde dehydrogenase	94	10	4.18581e-50	84.23	3	P:GO:0006081; F:GO:0016620; P:GO:0055114	P:cellular aldehyde metabolic process; F:oxidoreductase activity, acting on the aldehyde or oxo group of donors, NAD or NADP as acceptor; P:oxidation-reduction process			IPR016162 (G3DSA:3.40.605.GENE3D); PTHR43570 (PANTHER); PTHR43570:SF16 (PANTHER); IPR016161 (SUPERFAMILY)	F:GO:0016491; P:GO:0055114	F:oxidoreductase activity; P:oxidation-reduction process
g1284.t1	predicted protein	827	10	0	83.83	1	P:GO:0045292	P:mRNA cis splicing, via spliceosome			IPR001202 (SMART); IPR002713 (SMART); IPR036517 (G3DSA:1.10.10.GENE3D); IPR036517 (G3DSA:1.10.10.GENE3D); IPR036517 (G3DSA:1.10.10.GENE3D); G3DSA:2.20.70.10 (GENE3D); G3DSA:2.20.70.10 (GENE3D); IPR002713 (PFAM); mobidb-lite (MOBIDB_LITE); mobidb-lite (MOBIDB_LITE); mobidb-lite (MOBIDB_LITE); mobidb-lite (MOBIDB_LITE); IPR039726 (PANTHER); PTHR11864:SF0 (PANTHER); IPR002713 (PROSITE_PROFILES); IPR…	F:GO:0005515; P:GO:0045292	F:protein binding; P:mRNA cis splicing, via spliceosome
g15099.t1	NTF2-like protein	136	10	5.77039e-55	88.13	1	F:GO:0003723	F:RNA binding			IPR002075 (PFAM); G3DSA:3.10.450.50 (GENE3D); mobidb-lite (MOBIDB_LITE); mobidb-lite (MOBIDB_LITE); PTHR10693:SF20 (PANTHER); IPR039539 (PANTHER); IPR018222 (PROSITE_PROFILES); IPR018222 (CDD); IPR032710 (SUPERFAMILY)	no GO terms	no GO terms
g19786.t1	terpenoid synthase	339	10	0	82.87	3	F:GO:0000287; F:GO:0010333; C:GO:0016021	F:magnesium ion binding; F:terpene synthase activity; C:integral component of membrane			IPR008949 (G3DSA:1.10.600.GENE3D); IPR008949 (SUPERFAMILY)	no GO terms	no GO terms
g16426.t1	predicted protein	164	10	8.93347e-101	88.45	1	F:GO:0003723	F:RNA binding			mobidb-lite (MOBIDB_LITE); mobidb-lite (MOBIDB_LITE)	no GO terms	no GO terms
g12906.t1	predicted protein	106	10	2.01999e-45	76.98	5	F:GO:0005047; C:GO:0005786; P:GO:0006614; F:GO:0008312; F:GO:0030942	F:signal recognition particle binding; C:signal recognition particle, endoplasmic reticulum targeting; P:SRP-dependent cotranslational protein targeting to membrane; F:7S RNA binding; F:endoplasmic reticulum signal peptide binding			mobidb-lite (MOBIDB_LITE); mobidb-lite (MOBIDB_LITE)	no GO terms	no GO terms
g20948.t1	Glycosyltransferase Family 49 protein	171	10	2.78284e-90	91.01	2	C:GO:0016021; F:GO:0016740	C:integral component of membrane; F:transferase activity			PF13896 (PFAM); PTHR12270:SF25 (PANTHER); PTHR12270 (PANTHER)	no GO terms	no GO terms
g19721.t1	hypothetical protein GSI_12142	128	10	3.59973e-44	56.92	1	C:GO:0016021	C:integral component of membrane			no IPS match	no IPS match	no IPS match
g1923.t1	hypothetical protein GSI_03515	117	10	8.42516e-48	83.41	4	F:GO:0005506; F:GO:0016705; F:GO:0020037; P:GO:0055114	F:iron ion binding; F:oxidoreductase activity, acting on paired donors, with incorporation or reduction of molecular oxygen; F:heme binding; P:oxidation-reduction process			no IPS match	no IPS match	no IPS match
g16423.t1	hypothetical protein GSI_09710	182	10	8.59634e-98	72.27	1	F:GO:0046872	F:metal ion binding			mobidb-lite (MOBIDB_LITE); mobidb-lite (MOBIDB_LITE)	no GO terms	no GO terms
g18779.t1	DNA repair and recombination protein rhm52	556	10	0	60.94	3	P:GO:0000730; C:GO:0005634; P:GO:0045002	P:DNA recombinase assembly; C:nucleus; P:double-strand break repair via single-strand annealing			IPR041247 (PFAM); G3DSA:3.30.390.80 (GENE3D); mobidb-lite (MOBIDB_LITE); mobidb-lite (MOBIDB_LITE); mobidb-lite (MOBIDB_LITE); mobidb-lite (MOBIDB_LITE); mobidb-lite (MOBIDB_LITE); mobidb-lite (MOBIDB_LITE); IPR007232 (PANTHER); PTHR12132:SF1 (PANTHER); SSF54768 (SUPERFAMILY)	P:GO:0006281; P:GO:0006310	P:DNA repair; P:DNA recombination
g11239.t1	DUF537-domain-containing protein	506	10	0	84.2	2	C:GO:0005777; P:GO:0010468	C:peroxisome; P:regulation of gene expression			G3DSA:3.40.50.1010 (GENE3D); IPR021139 (PFAM); mobidb-lite (MOBIDB_LITE); mobidb-lite (MOBIDB_LITE); mobidb-lite (MOBIDB_LITE); mobidb-lite (MOBIDB_LITE); IPR024768 (PANTHER); PTHR14379:SF3 (PANTHER); cd10910 (CDD)	C:GO:0005777; P:GO:0010468	C:peroxisome; P:regulation of gene expression
g7573.t1	transcription factor	219	10	6.01753e-157	80.56	2	F:GO:0003700; P:GO:0006355	F:DNA-binding transcription factor activity; P:regulation of transcription, DNA-templated			IPR021833 (PFAM); mobidb-lite (MOBIDB_LITE); mobidb-lite (MOBIDB_LITE); PTHR38116 (PANTHER)	no GO terms	no GO terms
g7599.t1	60S ribosomal protein L37	98	10	2.47223e-55	93.06	3	F:GO:0003735; C:GO:0005840; P:GO:0006412	F:structural constituent of ribosome; C:ribosome; P:translation			IPR002674 (TIGRFAM); IPR002674 (PFAM); IPR011331 (G3DSA:2.20.25.GENE3D); IPR002674 (PANTHER); IPR002674 (HAMAP); IPR011332 (SUPERFAMILY)	F:GO:0003735; C:GO:0005622; C:GO:0005840; P:GO:0006412	F:structural constituent of ribosome; C:intracellular; C:ribosome; P:translation
g15165.t1	thymine dioxygenase	84	10	7.70679e-42	84.47	3	F:GO:0046872; F:GO:0051213; P:GO:0055114	F:metal ion binding; F:dioxygenase activity; P:oxidation-reduction process			IPR026992 (PFAM); IPR027443 (G3DSA:2.60.120.GENE3D); PTHR10209:SF361 (PANTHER); PTHR10209 (PANTHER); SSF51197 (SUPERFAMILY)	no GO terms	no GO terms
g497.t1	hypothetical protein GSI_06369	696	10	0	80.2	1	C:GO:0016021	C:integral component of membrane			G3DSA:3.90.550.20 (GENE3D); IPR007577 (PFAM); mobidb-lite (MOBIDB_LITE); PTHR12042:SF21 (PANTHER); PTHR12042 (PANTHER); IPR029044 (SUPERFAMILY)	no GO terms	no GO terms
g19155.t1	MFS general substrate transporter	133	10	3.65676e-56	64.06	2	C:GO:0016021; P:GO:0055085	C:integral component of membrane; P:transmembrane transport			mobidb-lite (MOBIDB_LITE); IPR001411 (PANTHER); PTHR23501:SF102 (PANTHER)	no GO terms	no GO terms
g3980.t1	predicted protein	617	10	0	78.19	2	F:GO:0003729; P:GO:0043488	F:mRNA binding; P:regulation of mRNA stability			IPR001660 (SMART); G3DSA:1.10.150.50 (GENE3D); IPR001660 (PFAM); mobidb-lite (MOBIDB_LITE); mobidb-lite (MOBIDB_LITE); mobidb-lite (MOBIDB_LITE); mobidb-lite (MOBIDB_LITE); mobidb-lite (MOBIDB_LITE); mobidb-lite (MOBIDB_LITE); PTHR12515 (PANTHER); IPR001660 (PROSITE_PROFILES); IPR037635 (CDD); IPR013761 (SUPERFAMILY)	F:GO:0003729; F:GO:0005515; P:GO:0043488	F:mRNA binding; F:protein binding; P:regulation of mRNA stability
g11678.t1	transcription factor	550	10	0	90.89	2	P:GO:0000184; F:GO:0003723	P:nuclear-transcribed mRNA catabolic process, nonsense-mediated decay; F:RNA binding			IPR003890 (SMART); IPR016021 (G3DSA:1.25.40.GENE3D); IPR007193 (PFAM); IPR016021 (G3DSA:1.25.40.GENE3D); IPR003890 (PFAM); mobidb-lite (MOBIDB_LITE); mobidb-lite (MOBIDB_LITE); mobidb-lite (MOBIDB_LITE); IPR039762 (PANTHER); IPR016024 (SUPERFAMILY); IPR016024 (SUPERFAMILY)	P:GO:0000184; F:GO:0003723; F:GO:0005515	P:nuclear-transcribed mRNA catabolic process, nonsense-mediated decay; F:RNA binding; F:protein binding
g17473.t1	Cse1-domain-containing protein	142	10	2.15555e-82	83.39	3	C:GO:0005634; P:GO:0006886; F:GO:0008536	C:nucleus; P:intracellular protein transport; F:Ran GTPase binding			IPR011989 (G3DSA:1.25.10.GENE3D); IPR005043 (PFAM); PTHR10997 (PANTHER); PTHR10997:SF8 (PANTHER)	F:GO:0005515; F:GO:0008536	F:protein binding; F:Ran GTPase binding
g438.t1	hypothetical protein GSI_14466	231	10	5.69795e-85	59.49	1	C:GO:0016020	C:membrane			mobidb-lite (MOBIDB_LITE); mobidb-lite (MOBIDB_LITE)	no GO terms	no GO terms
g20521.t1	hypothetical protein GSI_03999	153	10	7.13361e-82	69.71	3	F:GO:0004672; F:GO:0005524; P:GO:0006468	F:protein kinase activity; F:ATP binding; P:protein phosphorylation			G3DSA:3.90.1200.10 (GENE3D); IPR002575 (PFAM); PTHR21310 (PANTHER); PTHR21310:SF6 (PANTHER); IPR011009 (SUPERFAMILY)	no GO terms	no GO terms
g7665.t1	hypothetical protein DICSQDRAFT_124643	660	10	0	78.99	1	C:GO:0016021	C:integral component of membrane			mobidb-lite (MOBIDB_LITE); mobidb-lite (MOBIDB_LITE); mobidb-lite (MOBIDB_LITE); mobidb-lite (MOBIDB_LITE); mobidb-lite (MOBIDB_LITE); mobidb-lite (MOBIDB_LITE); mobidb-lite (MOBIDB_LITE); mobidb-lite (MOBIDB_LITE); mobidb-lite (MOBIDB_LITE); mobidb-lite (MOBIDB_LITE)	no GO terms	no GO terms
g21106.t1	cytochrome P450	230	10	5.63461e-133	76.83	5	F:GO:0004497; F:GO:0005506; F:GO:0016705; F:GO:0020037; P:GO:0055114	F:monooxygenase activity; F:iron ion binding; F:oxidoreductase activity, acting on paired donors, with incorporation or reduction of molecular oxygen; F:heme binding; P:oxidation-reduction process			IPR036396 (G3DSA:1.10.630.GENE3D); IPR001128 (PFAM); PTHR24305 (PANTHER); PTHR24305:SF116 (PANTHER); IPR036396 (SUPERFAMILY)	F:GO:0005506; F:GO:0016705; F:GO:0020037; P:GO:0055114	F:iron ion binding; F:oxidoreductase activity, acting on paired donors, with incorporation or reduction of molecular oxygen; F:heme binding; P:oxidation-reduction process
g20731.t1	GroES-like protein	165	10	3.54507e-95	71.79	2	F:GO:0016491; P:GO:0055114	F:oxidoreductase activity; P:oxidation-reduction process			G3DSA:3.90.180.10 (GENE3D); G3DSA:3.40.50.720 (GENE3D); IPR036291 (SUPERFAMILY)	no GO terms	no GO terms
g20543.t1	mitochondrial tricarboxylate transporter	112	10	6.3208e-48	77.02	5	P:GO:0008152; C:GO:0016020; F:GO:0016798; F:GO:0022857; P:GO:0055085	P:metabolic process; C:membrane; F:hydrolase activity, acting on glycosyl bonds; F:transmembrane transporter activity; P:transmembrane transport			IPR023395 (G3DSA:1.50.40.GENE3D); IPR040062 (PANTHER); PTHR24089:SF618 (PANTHER); IPR023395 (SUPERFAMILY)	F:GO:0022857	F:transmembrane transporter activity
g19428.t1	FAD/NAD(P)-binding domain-containing protein	94	10	7.47222e-41	76.26	2	C:GO:0016021; F:GO:0071949	C:integral component of membrane; F:FAD binding			IPR036188 (G3DSA:3.50.50.GENE3D); IPR036188 (SUPERFAMILY)	no GO terms	no GO terms
g9810.t1	UFD1-domain-containing protein	404	10	0	86.28	1	P:GO:0006511	P:ubiquitin-dependent protein catabolic process			IPR004854 (PFAM); G3DSA:3.10.330.10 (GENE3D); G3DSA:2.40.40.50 (GENE3D); mobidb-lite (MOBIDB_LITE); mobidb-lite (MOBIDB_LITE); mobidb-lite (MOBIDB_LITE); mobidb-lite (MOBIDB_LITE); mobidb-lite (MOBIDB_LITE); IPR004854 (PANTHER)	P:GO:0006511	P:ubiquitin-dependent protein catabolic process
g19962.t1	cysteine peptidase C50	123	10	1.06731e-45	71.32	3	C:GO:0005634; P:GO:0006508; F:GO:0008233	C:nucleus; P:proteolysis; F:peptidase activity			mobidb-lite (MOBIDB_LITE); mobidb-lite (MOBIDB_LITE); mobidb-lite (MOBIDB_LITE); mobidb-lite (MOBIDB_LITE)	no GO terms	no GO terms
g10478.t1	Metallo-hydrolase/oxidoreductase	134	10	4.66857e-48	69.54	1	F:GO:0016787	F:hydrolase activity			mobidb-lite (MOBIDB_LITE); mobidb-lite (MOBIDB_LITE); mobidb-lite (MOBIDB_LITE)	no GO terms	no GO terms
g4640.t1	glycoside hydrolase	274	10	0	78.2	2	F:GO:0004553; P:GO:0005975	F:hydrolase activity, hydrolyzing O-glycosyl compounds; P:carbohydrate metabolic process			G3DSA:3.20.20.80 (GENE3D); IPR001223 (PFAM); IPR017853 (SUPERFAMILY)	P:GO:0005975	P:carbohydrate metabolic process
g7406.t1	hypothetical protein GSI_12675	422	10	8.90713e-167	52.5	2	F:GO:0005488; F:GO:0016491	F:binding; F:oxidoreductase activity			IPR032675 (G3DSA:3.80.10.GENE3D)	no GO terms	no GO terms
g10665.t1	single hybrid motif-containing protein	245	10	7.14177e-141	73.36	1	F:GO:0016746	F:transferase activity, transferring acyl groups			IPR000089 (PFAM); IPR036625 (G3DSA:4.10.320.GENE3D); G3DSA:2.40.50.100 (GENE3D); IPR004167 (PFAM); mobidb-lite (MOBIDB_LITE); mobidb-lite (MOBIDB_LITE); mobidb-lite (MOBIDB_LITE); PTHR23151:SF82 (PANTHER); PTHR23151 (PANTHER); IPR004167 (PROSITE_PROFILES); cd06849 (CDD); IPR011053 (SUPERFAMILY); IPR036625 (SUPERFAMILY)	F:GO:0016746	F:transferase activity, transferring acyl groups
g12689.t1	6-phosphogluconate dehydrogenase C-terminal domain-like protein	308	10	0	74.98	2	F:GO:0016491; P:GO:0055114	F:oxidoreductase activity; P:oxidation-reduction process			G3DSA:3.40.50.720 (GENE3D); IPR013328 (G3DSA:1.10.1040.GENE3D); IPR013752 (PFAM); PTHR21708:SF37 (PANTHER); PTHR21708:SF37 (PANTHER); PTHR21708 (PANTHER); PTHR21708 (PANTHER); IPR008927 (SUPERFAMILY)	F:GO:0016491; P:GO:0055114	F:oxidoreductase activity; P:oxidation-reduction process
g13917.t1	hypothetical protein GSI_01549	216	10	4.99917e-93	79.61	2	F:GO:0003824; C:GO:0016021	F:catalytic activity; C:integral component of membrane			IPR032514 (PFAM); IPR014870 (PFAM); PTHR31987 (PANTHER); PTHR31987:SF1 (PANTHER)	no GO terms	no GO terms
g10122.t1	MFS general substrate transporter	109	10	8.15526e-35	81.94	2	C:GO:0016021; P:GO:0055085	C:integral component of membrane; P:transmembrane transport			G3DSA:1.20.1250.20 (GENE3D); mobidb-lite (MOBIDB_LITE); PTHR43791 (PANTHER); PTHR43791:SF22 (PANTHER); IPR036259 (SUPERFAMILY)	no GO terms	no GO terms
g348.t1	Retrovirus-related Pol polyprotein from transposon 17.6	2384	10	0	71.36	1	F:GO:0005488	F:binding			IPR001878 (SMART); PF08284 (PFAM); G3DSA:3.10.10.10 (GENE3D); G3DSA:3.30.70.270 (GENE3D); G3DSA:3.10.20.370 (GENE3D); IPR021109 (G3DSA:2.40.70.GENE3D); IPR000477 (PFAM); IPR041588 (PFAM); IPR001584 (PFAM); IPR041373 (PFAM); G3DSA:4.10.60.10 (GENE3D); G3DSA:3.30.70.270 (GENE3D); G3DSA:1.10.340.70 (GENE3D); IPR036397 (G3DSA:3.30.420.GENE3D); mobidb-lite (MOBIDB_LITE); mobidb-lite (MOBIDB_LITE); mob…	F:GO:0003676; F:GO:0008270; P:GO:0015074	F:nucleic acid binding; F:zinc ion binding; P:DNA integration
g402.t1	ribosomal protein L1	219	10	1.71558e-156	98.31	4	F:GO:0003723; F:GO:0003735; P:GO:0006412; C:GO:0015934	F:RNA binding; F:structural constituent of ribosome; P:translation; C:large ribosomal subunit			IPR002143 (PIRSF); IPR016095 (G3DSA:3.40.50.GENE3D); G3DSA:3.30.190.20 (GENE3D); IPR028364 (PFAM); PTHR23105:SF99 (PANTHER); PTHR23105 (PANTHER); IPR028364 (CDD); IPR023674 (SUPERFAMILY)	F:GO:0003723; F:GO:0003735; P:GO:0006412; C:GO:0015934	F:RNA binding; F:structural constituent of ribosome; P:translation; C:large ribosomal subunit
g16673.t1	PIG-U-domain-containing protein	380	10	0	82.54	2	P:GO:0016255; C:GO:0042765	P:attachment of GPI anchor to protein; C:GPI-anchor transamidase complex			IPR009600 (PFAM); IPR009600 (PANTHER)	C:GO:0016021; P:GO:0016255; C:GO:0042765	C:integral component of membrane; P:attachment of GPI anchor to protein; C:GPI-anchor transamidase complex
g15676.t1	hypothetical protein GSI_06841	386	10	0	80.13	1	C:GO:0031011	C:Ino80 complex			mobidb-lite (MOBIDB_LITE); mobidb-lite (MOBIDB_LITE); mobidb-lite (MOBIDB_LITE); mobidb-lite (MOBIDB_LITE); IPR038014 (PANTHER)	C:GO:0031011	C:Ino80 complex
g490.t1	fungal hydrophobin	113	10	1.42209e-63	80.79	3	F:GO:0005199; C:GO:0005576; C:GO:0009277	F:structural constituent of cell wall; C:extracellular region; C:fungal-type cell wall			IPR001338 (SMART); IPR001338 (PFAM)	F:GO:0005199; C:GO:0009277	F:structural constituent of cell wall; C:fungal-type cell wall
g9479.t1	hypothetical protein GSI_02832	317	1	9.38956e-131	78.83	1	C:GO:0016021	C:integral component of membrane			mobidb-lite (MOBIDB_LITE); mobidb-lite (MOBIDB_LITE); mobidb-lite (MOBIDB_LITE); mobidb-lite (MOBIDB_LITE); mobidb-lite (MOBIDB_LITE); mobidb-lite (MOBIDB_LITE)	no GO terms	no GO terms
g3148.t1	hypothetical protein GSI_02427	232	10	2.23791e-153	71.08	5	P:GO:0006508; P:GO:0007155; F:GO:0008237; F:GO:0008270; F:GO:0030246	P:proteolysis; P:cell adhesion; F:metallopeptidase activity; F:zinc ion binding; F:carbohydrate binding			IPR006026 (SMART); IPR024079 (G3DSA:3.40.390.GENE3D); SSF55486 (SUPERFAMILY)	P:GO:0006508; F:GO:0008237; F:GO:0008270	P:proteolysis; F:metallopeptidase activity; F:zinc ion binding
g12867.t1	NFX1-type zinc finger-containing protein 1	200	10	1.94388e-76	70.11	1	F:GO:0046872	F:metal ion binding			IPR000571 (SMART); mobidb-lite (MOBIDB_LITE); mobidb-lite (MOBIDB_LITE); IPR000571 (PROSITE_PROFILES); IPR000571 (PROSITE_PROFILES)	F:GO:0046872	F:metal ion binding
g7841.t1	PLP-dependent transferase	102	10	5.44063e-35	73.09	1	F:GO:0003824	F:catalytic activity			IPR015421 (G3DSA:3.40.640.GENE3D)	F:GO:0003824	F:catalytic activity
g19466.t1	ubiquitin-protein ligase molybdopterin-converting factor	132	10	5.67813e-68	84.7	2	F:GO:0008641; C:GO:0016021	F:ubiquitin-like modifier activating enzyme activity; C:integral component of membrane			PTHR43267 (PANTHER); PTHR43267:SF2 (PANTHER)	no GO terms	no GO terms
g19757.t1	heat shock protein 30	88	10	1.61269e-30	76.21	3	F:GO:0005216; C:GO:0016021; P:GO:0034220	F:ion channel activity; C:integral component of membrane; P:ion transmembrane transport			mobidb-lite (MOBIDB_LITE)	no GO terms	no GO terms
g1070.t1	P-loop containing nucleoside triphosphate hydrolase protein	320	10	0	90.28	2	F:GO:0005525; F:GO:0016787	F:GTP binding; F:hydrolase activity			G3DSA:3.40.50.300 (GENE3D); IPR006073 (PFAM); IPR023179 (G3DSA:1.10.1580.GENE3D); mobidb-lite (MOBIDB_LITE); mobidb-lite (MOBIDB_LITE); PTHR11089:SF4 (PANTHER); PTHR11089 (PANTHER); IPR027417 (SUPERFAMILY)	F:GO:0005525	F:GTP binding
g14605.t1	2-nitropropane dioxygenase	367	10	4.94195e-129	67	1	F:GO:0016491	F:oxidoreductase activity			IPR004136 (PFAM); IPR013785 (G3DSA:3.20.20.GENE3D); mobidb-lite (MOBIDB_LITE); mobidb-lite (MOBIDB_LITE); PTHR32332 (PANTHER); cd04730 (CDD); SSF51412 (SUPERFAMILY)	F:GO:0003824; F:GO:0018580; P:GO:0055114	F:catalytic activity; F:nitronate monooxygenase activity; P:oxidation-reduction process
g10197.t1	amino acid transporter	686	10	0	79.09	4	P:GO:0006865; C:GO:0016021; F:GO:0022857; P:GO:0055085	P:amino acid transport; C:integral component of membrane; F:transmembrane transporter activity; P:transmembrane transport			IPR004841 (PFAM); G3DSA:1.20.1740.10 (GENE3D); mobidb-lite (MOBIDB_LITE); PTHR43341 (PANTHER)	C:GO:0016020; P:GO:0055085	C:membrane; P:transmembrane transport
g15411.t1	LETM1-domain-containing protein	112	10	1.43146e-63	92.45	4	F:GO:0005509; C:GO:0005739; C:GO:0016021; F:GO:0043022	F:calcium ion binding; C:mitochondrion; C:integral component of membrane; F:ribosome binding			G3DSA:1.10.238.10 (GENE3D); IPR002048 (PROSITE_PROFILES); IPR002048 (PROSITE_PROFILES); IPR011992 (SUPERFAMILY)	F:GO:0005509	F:calcium ion binding
g17771.t1	hypothetical protein GSI_03290	144	10	2.02999e-88	75.09	1	C:GO:0016021	C:integral component of membrane			no IPS match	no IPS match	no IPS match
g13322.t1	transporter	408	10	0	80.2	1	C:GO:0016021	C:integral component of membrane			mobidb-lite (MOBIDB_LITE)	no GO terms	no GO terms
g19411.t1	histone-fold-containing protein	151	10	3.48208e-100	97.22	4	C:GO:0000786; F:GO:0003677; C:GO:0005634; F:GO:0046982	C:nucleosome; F:DNA binding; C:nucleus; F:protein heterodimerization activity			IPR000558 (PRINTS); IPR000558 (SMART); IPR009072 (G3DSA:1.10.20.GENE3D); IPR007125 (PFAM); mobidb-lite (MOBIDB_LITE); IPR000558 (PANTHER); PTHR23428:SF164 (PANTHER); IPR009072 (SUPERFAMILY)	C:GO:0000786; F:GO:0003677; F:GO:0046982	C:nucleosome; F:DNA binding; F:protein heterodimerization activity
g14583.t1	5-methylaminomethyl-2-thiouridylate-methyltransferase	101	10	2.64286e-59	94.29	5	C:GO:0005739; F:GO:0008168; P:GO:0032259; F:GO:0061708; P:GO:1990799	C:mitochondrion; F:methyltransferase activity; P:methylation; F:tRNA-5-taurinomethyluridine 2-sulfurtransferase; P:mitochondrial tRNA wobble position uridine thiolation			PF03054 (PFAM); IPR014729 (G3DSA:3.40.50.GENE3D); IPR004506 (PANTHER); SSF52402 (SUPERFAMILY)	P:GO:0008033; F:GO:0016740	P:tRNA processing; F:transferase activity
g65.t1	Metallo-dependent hydrolase	92	10	1.0959e-53	88.85	2	P:GO:0009168; F:GO:0019239	P:purine ribonucleoside monophosphate biosynthetic process; F:deaminase activity			IPR001365 (PFAM); G3DSA:3.20.20.140 (GENE3D); PTHR11409 (PANTHER); PTHR11409:SF39 (PANTHER); IPR032466 (SUPERFAMILY)	F:GO:0019239	F:deaminase activity
g18110.t1	transcription factor	151	6	8.92569e-56	60.85	3	F:GO:0003676; F:GO:0008270; P:GO:0015074	F:nucleic acid binding; F:zinc ion binding; P:DNA integration			mobidb-lite (MOBIDB_LITE); mobidb-lite (MOBIDB_LITE)	no GO terms	no GO terms
g16604.t1	aspartate-semialdehyde dehydrogenase	196	10	1.22745e-93	73.76	4	F:GO:0000166; P:GO:0009067; F:GO:0016620; F:GO:0050662	F:nucleotide binding; P:aspartate family amino acid biosynthetic process; F:oxidoreductase activity, acting on the aldehyde or oxo group of donors, NAD or NADP as acceptor; F:coenzyme binding			IPR000534 (SMART); IPR000534 (PFAM); G3DSA:3.40.50.720 (GENE3D); PTHR10174 (PANTHER); PTHR10174:SF2 (PANTHER); IPR036291 (SUPERFAMILY); IPR036291 (SUPERFAMILY)	F:GO:0016620; F:GO:0051287; P:GO:0055114	F:oxidoreductase activity, acting on the aldehyde or oxo group of donors, NAD or NADP as acceptor; F:NAD binding; P:oxidation-reduction process
g6781.t1	terpenoid synthase	379	10	0	76.68	2	F:GO:0000287; F:GO:0010333	F:magnesium ion binding; F:terpene synthase activity			IPR008949 (G3DSA:1.10.600.GENE3D); IPR008949 (G3DSA:1.10.600.GENE3D); IPR008949 (SUPERFAMILY)	no GO terms	no GO terms
g2814.t1	hypothetical protein GSI_02345	288	2	1.25792e-140	70.01	1	C:GO:0016021	C:integral component of membrane			mobidb-lite (MOBIDB_LITE); mobidb-lite (MOBIDB_LITE); mobidb-lite (MOBIDB_LITE)	no GO terms	no GO terms
g3209.t1	DUF339-domain-containing protein	173	10	1.9373e-95	84.92	6	C:GO:0005759; P:GO:0006099; P:GO:0006121; P:GO:0017013; P:GO:0018293; P:GO:0034553	C:mitochondrial matrix; P:tricarboxylic acid cycle; P:mitochondrial electron transport, succinate to ubiquinone; P:protein flavinylation; P:protein-FAD linkage; P:mitochondrial respiratory chain complex II assembly			IPR005631 (PFAM); IPR036714 (G3DSA:1.10.150.GENE3D); mobidb-lite (MOBIDB_LITE); PTHR12469 (PANTHER); IPR028882 (HAMAP); IPR036714 (SUPERFAMILY)	C:GO:0005739; P:GO:0018293	C:mitochondrion; P:protein-FAD linkage
g2478.t1	PAP2-domain-containing protein	182	10	6.19769e-110	80.87	2	C:GO:0016021; F:GO:0016787	C:integral component of membrane; F:hydrolase activity			IPR000326 (SMART); G3DSA:1.20.144.10 (GENE3D); IPR000326 (PFAM); PTHR11247 (PANTHER); IPR039666 (PTHR11247:PANTHER); IPR036938 (SUPERFAMILY)	F:GO:0016787	F:hydrolase activity
g4815.t1	transporter	57	1	1.14495e-16	90.74	6	F:GO:0005524; P:GO:0006457; P:GO:0009408; F:GO:0031072; F:GO:0046872; F:GO:0051082	F:ATP binding; P:protein folding; P:response to heat; F:heat shock protein binding; F:metal ion binding; F:unfolded protein binding			no IPS match	no IPS match	no IPS match
g2999.t1	assimilatory sulfite reductase	567	10	0	86.67	2	F:GO:0016491; P:GO:0055114	F:oxidoreductase activity; P:oxidation-reduction process			IPR009014 (G3DSA:3.40.50.GENE3D); IPR002869 (G3DSA:3.40.920.GENE3D); G3DSA:3.40.50.970 (GENE3D); mobidb-lite (MOBIDB_LITE); mobidb-lite (MOBIDB_LITE); PTHR32154:SF0 (PANTHER); PTHR32154 (PANTHER); PTHR32154:SF0 (PANTHER); IPR009014 (SUPERFAMILY); IPR002869 (SUPERFAMILY)	F:GO:0003824; F:GO:0016491; P:GO:0055114	F:catalytic activity; F:oxidoreductase activity; P:oxidation-reduction process
g11898.t1	predicted protein	167	10	4.93866e-103	86.8	3	C:GO:0000943; F:GO:0003676; P:GO:0015074	C:retrotransposon nucleocapsid; F:nucleic acid binding; P:DNA integration			PTHR44381 (PANTHER); cd09272 (CDD)	no GO terms	no GO terms
g7300.t1	RTA1-domain-containing protein	149	10	1.31736e-84	83.03	1	C:GO:0016021	C:integral component of membrane			IPR007568 (PFAM); IPR007568 (PANTHER); PTHR31465:SF9 (PANTHER)	C:GO:0016021	C:integral component of membrane
g14917.t1	DNase I-like protein	477	10	0	62.94	4	P:GO:0006974; F:GO:0016829; F:GO:0046872; P:GO:0090304	P:cellular response to DNA damage stimulus; F:lyase activity; F:metal ion binding; P:nucleic acid metabolic process			IPR036691 (G3DSA:3.60.10.GENE3D); mobidb-lite (MOBIDB_LITE); mobidb-lite (MOBIDB_LITE); mobidb-lite (MOBIDB_LITE); mobidb-lite (MOBIDB_LITE); mobidb-lite (MOBIDB_LITE); PTHR22748:SF4 (PANTHER); IPR004808 (PANTHER); IPR036691 (SUPERFAMILY)	F:GO:0004518; P:GO:0006281	F:nuclease activity; P:DNA repair
g21089.t1	hypothetical protein GSI_14657	101	5	4.21338e-40	62.22	1	C:GO:0016021	C:integral component of membrane			mobidb-lite (MOBIDB_LITE)	no GO terms	no GO terms
g9650.t1	predicted protein	250	10	1.37942e-32	59.3	1	C:GO:0016020	C:membrane			mobidb-lite (MOBIDB_LITE); mobidb-lite (MOBIDB_LITE); mobidb-lite (MOBIDB_LITE)	no GO terms	no GO terms
g599.t1	Exocyst complex component 1	1074	10	0	84.53	2	C:GO:0000145; P:GO:0006887	C:exocyst; P:exocytosis			IPR028258 (SMART); G3DSA:2.30.29.90 (GENE3D); IPR019160 (PFAM); IPR028258 (PFAM); mobidb-lite (MOBIDB_LITE); mobidb-lite (MOBIDB_LITE); mobidb-lite (MOBIDB_LITE); mobidb-lite (MOBIDB_LITE); mobidb-lite (MOBIDB_LITE); PTHR16092:SF14 (PANTHER); PTHR16092 (PANTHER)	C:GO:0000145; P:GO:0006887	C:exocyst; P:exocytosis
g13731.t1	hypothetical protein GSI_06022	160	6	1.23415e-54	64.85	1	C:GO:0016021	C:integral component of membrane			mobidb-lite (MOBIDB_LITE); mobidb-lite (MOBIDB_LITE)	no GO terms	no GO terms
g7542.t1	predicted protein	180	10	1.01727e-86	77.81	1	P:GO:1903259	P:exon-exon junction complex disassembly			IPR015362 (SMART); IPR015362 (PFAM); mobidb-lite (MOBIDB_LITE); mobidb-lite (MOBIDB_LITE); mobidb-lite (MOBIDB_LITE); IPR039333 (PANTHER); IPR036348 (SUPERFAMILY)	P:GO:1903259	P:exon-exon junction complex disassembly
g16655.t1	VAMP-associated protein	354	10	0	81	2	C:GO:0005789; C:GO:0016021	C:endoplasmic reticulum membrane; C:integral component of membrane			IPR016763 (PIRSF); IPR013783 (G3DSA:2.60.40.GENE3D); IPR000535 (PFAM); mobidb-lite (MOBIDB_LITE); mobidb-lite (MOBIDB_LITE); mobidb-lite (MOBIDB_LITE); mobidb-lite (MOBIDB_LITE); IPR016763 (PANTHER); PTHR10809:SF6 (PANTHER); IPR000535 (PROSITE_PROFILES); IPR008962 (SUPERFAMILY)	C:GO:0005789	C:endoplasmic reticulum membrane
g16062.t1	cytochrome P450	307	10	0	81.78	6	F:GO:0004497; F:GO:0005506; C:GO:0016021; F:GO:0016705; F:GO:0020037; P:GO:0055114	F:monooxygenase activity; F:iron ion binding; C:integral component of membrane; F:oxidoreductase activity, acting on paired donors, with incorporation or reduction of molecular oxygen; F:heme binding; P:oxidation-reduction process			IPR036396 (G3DSA:1.10.630.GENE3D); IPR001128 (PFAM); PTHR24305 (PANTHER); PTHR24305:SF148 (PANTHER); IPR036396 (SUPERFAMILY)	F:GO:0005506; F:GO:0016705; F:GO:0020037; P:GO:0055114	F:iron ion binding; F:oxidoreductase activity, acting on paired donors, with incorporation or reduction of molecular oxygen; F:heme binding; P:oxidation-reduction process
g15956.t1	exocyst complex component sec15 subunit	223	10	1.08188e-155	96.46	2	C:GO:0000145; P:GO:0006904	C:exocyst; P:vesicle docking involved in exocytosis			IPR007225 (PANTHER); PTHR12702:SF0 (PANTHER)	C:GO:0000145; P:GO:0006904	C:exocyst; P:vesicle docking involved in exocytosis
g5577.t1	phospholipase D/nuclease	753	10	0	70.39	3	C:GO:0005634; P:GO:0006281; F:GO:0008081	C:nucleus; P:DNA repair; F:phosphoric diester hydrolase activity			IPR003903 (SMART); G3DSA:3.30.870.10 (GENE3D); IPR010347 (PFAM); IPR027415 (G3DSA:3.30.870.GENE3D); mobidb-lite (MOBIDB_LITE); mobidb-lite (MOBIDB_LITE); mobidb-lite (MOBIDB_LITE); mobidb-lite (MOBIDB_LITE); mobidb-lite (MOBIDB_LITE); mobidb-lite (MOBIDB_LITE); mobidb-lite (MOBIDB_LITE); mobidb-lite (MOBIDB_LITE); IPR010347 (PANTHER); PTHR12415:SF2 (PANTHER); IPR003903 (PROSITE_PROFILES); IPR0039…	C:GO:0005634; P:GO:0006281; F:GO:0008081	C:nucleus; P:DNA repair; F:phosphoric diester hydrolase activity
g3192.t1	hypothetical protein GSI_05514	107	10	2.76653e-52	64.12	1	C:GO:0016021	C:integral component of membrane			no IPS match	no IPS match	no IPS match
g7941.t1	predicted protein	177	10	6.96304e-106	85.95	1	C:GO:0016021	C:integral component of membrane			IPR004345 (PFAM); mobidb-lite (MOBIDB_LITE); PTHR12300:SF22 (PANTHER); IPR004345 (PANTHER)	no GO terms	no GO terms
g12052.t1	Cytoplasmic tRNA 2-thiolation protein 2	290	10	7.84197e-172	77.85	6	F:GO:0000049; P:GO:0002098; C:GO:0005737; F:GO:0016779; P:GO:0032447; P:GO:0034227	F:tRNA binding; P:tRNA wobble uridine modification; C:cytoplasm; F:nucleotidyltransferase activity; P:protein urmylation; P:tRNA thio-modification			IPR019407 (PFAM); IPR014729 (G3DSA:3.40.50.GENE3D); IPR019407 (PANTHER)	F:GO:0000049; P:GO:0002098; P:GO:0034227	F:tRNA binding; P:tRNA wobble uridine modification; P:tRNA thio-modification
g15852.t1	hypothetical protein GSI_14633	467	10	0	64.98	1	F:GO:0008236	F:serine-type peptidase activity			IPR002575 (PFAM); G3DSA:3.40.50.300 (GENE3D); G3DSA:3.90.1200.10 (GENE3D); PTHR21310 (PANTHER); PTHR21310:SF16 (PANTHER); IPR027417 (SUPERFAMILY); IPR011009 (SUPERFAMILY)	no GO terms	no GO terms
g6932.t1	Glutamate decarboxylase 2	895	10	0	71.72	1	F:GO:0003824	F:catalytic activity			IPR041078 (PFAM); mobidb-lite (MOBIDB_LITE); mobidb-lite (MOBIDB_LITE); mobidb-lite (MOBIDB_LITE); mobidb-lite (MOBIDB_LITE)	no GO terms	no GO terms
g17445.t1	general amino acid permease 1	394	10	0	88.39	4	P:GO:0006865; C:GO:0016021; F:GO:0022857; P:GO:0055085	P:amino acid transport; C:integral component of membrane; F:transmembrane transporter activity; P:transmembrane transport			G3DSA:1.20.1740.10 (GENE3D); IPR002293 (PIRSF); IPR004841 (PFAM); PTHR43341 (PANTHER)	C:GO:0016020; F:GO:0022857; P:GO:0055085	C:membrane; F:transmembrane transporter activity; P:transmembrane transport
g2776.t1	Aldo/keto reductase	209	10	7.64014e-133	70.63	2	F:GO:0016491; P:GO:0055114	F:oxidoreductase activity; P:oxidation-reduction process			IPR020471 (PRINTS); IPR036812 (G3DSA:3.20.20.GENE3D); IPR023210 (PFAM); PTHR11732:SF284 (PANTHER); IPR020471 (PANTHER); IPR020471 (PANTHER); PTHR11732:SF284 (PANTHER); IPR023210 (CDD); IPR036812 (SUPERFAMILY)	F:GO:0016491; P:GO:0055114	F:oxidoreductase activity; P:oxidation-reduction process
g15555.t1	40S ribosomal protein S7	312	10	0	86.33	3	F:GO:0003735; C:GO:0005840; P:GO:0006412	F:structural constituent of ribosome; C:ribosome; P:translation			IPR019734 (SMART); IPR011990 (G3DSA:1.25.40.GENE3D); PTHR22904:SF365 (PANTHER); PTHR22904 (PANTHER); IPR013026 (PROSITE_PROFILES); IPR019734 (PROSITE_PROFILES); IPR019734 (PROSITE_PROFILES); IPR011990 (SUPERFAMILY)	F:GO:0005515	F:protein binding
g12746.t1	Meiotically up-regulated gene 190 protein	549	10	0	78.63	4	P:GO:0006869; F:GO:0008289; C:GO:0016021; P:GO:0061817	P:lipid transport; F:lipid binding; C:integral component of membrane; P:endoplasmic reticulum-plasma membrane tethering			IPR000008 (PFAM); IPR035892 (G3DSA:2.60.40.GENE3D); mobidb-lite (MOBIDB_LITE); mobidb-lite (MOBIDB_LITE); mobidb-lite (MOBIDB_LITE); PTHR10774:SF157 (PANTHER); PTHR10774 (PANTHER); IPR000008 (PROSITE_PROFILES); SSF49562 (SUPERFAMILY)	no GO terms	no GO terms
g19402.t1	MFS general substrate transporter	405	10	0	63.61	2	C:GO:0016021; P:GO:0055085	C:integral component of membrane; P:transmembrane transport			IPR011701 (PFAM); G3DSA:1.20.1250.20 (GENE3D); G3DSA:1.20.1250.20 (GENE3D); mobidb-lite (MOBIDB_LITE); PTHR23514:SF3 (PANTHER); PTHR23514 (PANTHER); IPR020846 (CDD); IPR036259 (SUPERFAMILY)	C:GO:0016021; P:GO:0055085	C:integral component of membrane; P:transmembrane transport
g18124.t1	hypothetical protein GSI_04018	199	10	2.66866e-98	56.02	3	F:GO:0004672; F:GO:0005524; P:GO:0006468	F:protein kinase activity; F:ATP binding; P:protein phosphorylation			mobidb-lite (MOBIDB_LITE); mobidb-lite (MOBIDB_LITE); mobidb-lite (MOBIDB_LITE); mobidb-lite (MOBIDB_LITE)	no GO terms	no GO terms
g14335.t1	FAM96B protein	273	10	1.21105e-113	85.7	3	P:GO:0016226; C:GO:0097361; P:GO:0106035	P:iron-sulfur cluster assembly; C:CIA complex; P:protein maturation by [4Fe-4S] cluster transfer			IPR034904 (G3DSA:3.30.300.GENE3D); IPR039796 (PANTHER); PTHR12377:SF0 (PANTHER); IPR034904 (SUPERFAMILY)	P:GO:0106035	P:protein maturation by [4Fe-4S] cluster transfer
g13337.t1	Erg28-like protein	145	10	7.07694e-78	80.88	1	C:GO:0016021	C:integral component of membrane			IPR005352 (PFAM); IPR005352 (PANTHER)	C:GO:0016021	C:integral component of membrane
g13068.t1	hypothetical protein GSI_10813	192	10	5.26696e-88	81.97	1	C:GO:0016021	C:integral component of membrane			mobidb-lite (MOBIDB_LITE)	no GO terms	no GO terms
g18888.t1	Copper homeostasis protein CutC	104	10	1.66316e-33	81.04	2	F:GO:0005507; P:GO:0055070	F:copper ion binding; P:copper ion homeostasis			IPR023648 (PFAM); IPR036822 (G3DSA:3.20.20.GENE3D); IPR005627 (PANTHER); IPR036822 (SUPERFAMILY)	F:GO:0005507; P:GO:0055070	F:copper ion binding; P:copper ion homeostasis
g12002.t1	hypothetical protein GSI_04374	368	10	0	58.42	1	C:GO:0016021	C:integral component of membrane			no IPS match	no IPS match	no IPS match
g3680.t1	predicted protein	94	10	7.66609e-24	72.29	1	C:GO:0016020	C:membrane			no IPS match	no IPS match	no IPS match
g17188.t1	predicted protein	243	10	2.7744e-89	79.24	1	C:GO:0016021	C:integral component of membrane			mobidb-lite (MOBIDB_LITE); mobidb-lite (MOBIDB_LITE); mobidb-lite (MOBIDB_LITE); mobidb-lite (MOBIDB_LITE); mobidb-lite (MOBIDB_LITE)	no GO terms	no GO terms
g791.t1	hypothetical protein DICSQDRAFT_96083	147	10	2.14425e-62	87.81	2	F:GO:0005089; P:GO:0035023	F:Rho guanyl-nucleotide exchange factor activity; P:regulation of Rho protein signal transduction			IPR035899 (G3DSA:1.20.900.GENE3D); PTHR12673 (PANTHER); PTHR12673:SF228 (PANTHER); IPR000219 (PROSITE_PROFILES); IPR035899 (SUPERFAMILY)	F:GO:0005089; P:GO:0035023	F:Rho guanyl-nucleotide exchange factor activity; P:regulation of Rho protein signal transduction
g3385.t1	kinase-like protein	286	10	3.51055e-104	60.15	3	F:GO:0004672; F:GO:0005524; P:GO:0006468	F:protein kinase activity; F:ATP binding; P:protein phosphorylation			mobidb-lite (MOBIDB_LITE); mobidb-lite (MOBIDB_LITE); mobidb-lite (MOBIDB_LITE); mobidb-lite (MOBIDB_LITE)	no GO terms	no GO terms
g10074.t1	Conserved oligomeric Golgi complex subunit 5	658	10	0	82.39	2	P:GO:0006891; C:GO:0017119	P:intra-Golgi vesicle-mediated transport; C:Golgi transport complex			IPR019465 (PFAM); mobidb-lite (MOBIDB_LITE); mobidb-lite (MOBIDB_LITE); IPR019465 (PANTHER)	P:GO:0006891; C:GO:0017119	P:intra-Golgi vesicle-mediated transport; C:Golgi transport complex
g16480.t1	20S-pre-rRNA D-site endonuclease nob1	503	10	0	80.65	5	P:GO:0000469; F:GO:0004521; P:GO:0042274; F:GO:0046872; P:GO:0090502	P:cleavage involved in rRNA processing; F:endoribonuclease activity; P:ribosomal small subunit biogenesis; F:metal ion binding; P:RNA phosphodiester bond hydrolysis, endonucleolytic			IPR014881 (PFAM); IPR017117 (PIRSF); IPR036283 (G3DSA:3.30.40.GENE3D); G3DSA:3.40.50.1010 (GENE3D); IPR033411 (PFAM); mobidb-lite (MOBIDB_LITE); mobidb-lite (MOBIDB_LITE); mobidb-lite (MOBIDB_LITE); mobidb-lite (MOBIDB_LITE); mobidb-lite (MOBIDB_LITE); mobidb-lite (MOBIDB_LITE); mobidb-lite (MOBIDB_LITE); IPR039907 (PANTHER); IPR039909 (CDD); IPR036283 (SUPERFAMILY)	P:GO:0000469; F:GO:0004521; P:GO:0042274	P:cleavage involved in rRNA processing; F:endoribonuclease activity; P:ribosomal small subunit biogenesis
g8035.t1	transcription factor	252	10	8.1004e-175	77.5	2	F:GO:0003676; F:GO:0008270	F:nucleic acid binding; F:zinc ion binding			IPR001878 (SMART); G3DSA:4.10.60.10 (GENE3D); IPR001878 (PFAM); PF14223 (PFAM); IPR001878 (PROSITE_PROFILES); IPR036875 (SUPERFAMILY)	F:GO:0003676; F:GO:0008270	F:nucleic acid binding; F:zinc ion binding
g9441.t1	Serine/threonine-protein phosphatase T	70	10	4.07035e-24	70.85	1	F:GO:0046872	F:metal ion binding			mobidb-lite (MOBIDB_LITE)	no GO terms	no GO terms
g20149.t1	hypothetical protein GSI_12766	111	10	5.03543e-60	83.82	1	C:GO:0016021	C:integral component of membrane			no IPS match	no IPS match	no IPS match
g17203.t1	YjeF N-terminal domain-like protein	121	10	1.12396e-77	90.16	4	F:GO:0000166; C:GO:0005739; F:GO:0046872; F:GO:0052856	F:nucleotide binding; C:mitochondrion; F:metal ion binding; F:NADHX epimerase activity			IPR036652 (G3DSA:3.40.50.GENE3D); IPR004443 (PFAM); PTHR13232:SF11 (PANTHER); IPR032976 (PANTHER); IPR004443 (PROSITE_PROFILES); IPR036652 (SUPERFAMILY)	no GO terms	no GO terms
g14766.t1	hypothetical protein GSI_09938	167	2	3.91817e-69	81.9	2	F:GO:0016491; P:GO:0055114	F:oxidoreductase activity; P:oxidation-reduction process			mobidb-lite (MOBIDB_LITE)	no GO terms	no GO terms
g11285.t1	WD repeat-containing protein 74	278	10	4.79294e-150	79.83	2	C:GO:0005730; P:GO:0042273	C:nucleolus; P:ribosomal large subunit biogenesis			IPR015943 (G3DSA:2.130.10.GENE3D); mobidb-lite (MOBIDB_LITE); mobidb-lite (MOBIDB_LITE); mobidb-lite (MOBIDB_LITE); mobidb-lite (MOBIDB_LITE); IPR037379 (PANTHER); IPR036322 (SUPERFAMILY)	F:GO:0005515; C:GO:0005730; P:GO:0042273	F:protein binding; C:nucleolus; P:ribosomal large subunit biogenesis
g4784.t1	predicted protein	283	10	4.14482e-132	60.65	4	C:GO:0019005; F:GO:0030332; P:GO:0031146; P:GO:0031571	C:SCF ubiquitin ligase complex; F:cyclin binding; P:SCF-dependent proteasomal ubiquitin-dependent protein catabolic process; P:mitotic G1 DNA damage checkpoint			IPR021894 (PFAM); mobidb-lite (MOBIDB_LITE); mobidb-lite (MOBIDB_LITE)	no GO terms	no GO terms
g14786.t1	eukaryotic translation initiation factor 2B beta subunit	357	10	0	91.6	4	P:GO:0002183; F:GO:0003743; F:GO:0005085; C:GO:0005851	P:cytoplasmic translational initiation; F:translation initiation factor activity; F:guanyl-nucleotide exchange factor activity; C:eukaryotic translation initiation factor 2B complex			IPR000649 (PFAM); G3DSA:3.40.50.10470 (GENE3D); mobidb-lite (MOBIDB_LITE); PTHR10233:SF9 (PANTHER); PTHR10233 (PANTHER); IPR037171 (SUPERFAMILY)	P:GO:0044237	P:cellular metabolic process
g14626.t1	hypothetical protein GSI_01915	286	10	7.1369e-162	79.02	3	F:GO:0003677; P:GO:0006310; P:GO:0015074	F:DNA binding; P:DNA recombination; P:DNA integration			IPR013762 (G3DSA:1.10.443.GENE3D); PTHR34605 (PANTHER); IPR011010 (SUPERFAMILY)	F:GO:0003677; P:GO:0006310; P:GO:0015074	F:DNA binding; P:DNA recombination; P:DNA integration
g17908.t1	ribosomal protein L28e	97	10	4.75417e-42	85.31	3	F:GO:0003735; C:GO:0005840; P:GO:0006412	F:structural constituent of ribosome; C:ribosome; P:translation			IPR029004 (PFAM); G3DSA:3.30.390.110 (GENE3D); mobidb-lite (MOBIDB_LITE); mobidb-lite (MOBIDB_LITE); mobidb-lite (MOBIDB_LITE)	no GO terms	no GO terms
g8574.t1	Transposon Ty3-I Gag-Pol polyprotein	160	10	2.52807e-42	48.86	1	F:GO:0005488	F:binding			mobidb-lite (MOBIDB_LITE); mobidb-lite (MOBIDB_LITE); mobidb-lite (MOBIDB_LITE); mobidb-lite (MOBIDB_LITE)	no GO terms	no GO terms
g3717.t1	L30e-like protein	224	10	3.13384e-106	91.21	4	F:GO:0003723; C:GO:0005730; P:GO:0042254; C:GO:1990904	F:RNA binding; C:nucleolus; P:ribosome biogenesis; C:ribonucleoprotein complex			IPR002415 (PRINTS); IPR018492 (PRINTS); IPR029064 (G3DSA:3.30.1330.GENE3D); IPR004038 (PFAM); mobidb-lite (MOBIDB_LITE); mobidb-lite (MOBIDB_LITE); PTHR23105:SF12 (PANTHER); PTHR23105 (PANTHER); IPR029064 (SUPERFAMILY)	F:GO:0003723; C:GO:0005730	F:RNA binding; C:nucleolus
g8248.t1	hypothetical protein GSI_04013	99	10	4.80968e-46	68.34	3	F:GO:0004672; F:GO:0005524; P:GO:0006468	F:protein kinase activity; F:ATP binding; P:protein phosphorylation			mobidb-lite (MOBIDB_LITE)	no GO terms	no GO terms
g1001.t1	hypothetical protein GSI_11083	563	10	0	76.47	1	C:GO:0016021	C:integral component of membrane			IPR022703 (PFAM); mobidb-lite (MOBIDB_LITE); mobidb-lite (MOBIDB_LITE); mobidb-lite (MOBIDB_LITE); PTHR34814 (PANTHER)	no GO terms	no GO terms
g10739.t1	transcription factor	90	10	7.40567e-59	88.48	4	F:GO:0000981; C:GO:0005634; P:GO:0006357; F:GO:0008270	F:DNA-binding transcription factor activity, RNA polymerase II-specific; C:nucleus; P:regulation of transcription by RNA polymerase II; F:zinc ion binding			mobidb-lite (MOBIDB_LITE); mobidb-lite (MOBIDB_LITE)	no GO terms	no GO terms
g20336.t1	UDP-Glycosyltransferase/glycogen phosphorylase	531	10	0	79.11	1	F:GO:0016758	F:transferase activity, transferring hexosyl groups			G3DSA:3.40.50.2000 (GENE3D); IPR002213 (PFAM); G3DSA:3.40.50.2000 (GENE3D); PTHR11926 (PANTHER); SSF53756 (SUPERFAMILY)	F:GO:0016758	F:transferase activity, transferring hexosyl groups
g17169.t1	glycoside hydrolase	523	10	0	79.13	2	P:GO:0008152; F:GO:0016798	P:metabolic process; F:hydrolase activity, acting on glycosyl bonds			IPR033453 (PFAM); G3DSA:3.20.20.80 (GENE3D); PTHR11069:SF23 (PANTHER); IPR001139 (PANTHER); IPR017853 (SUPERFAMILY)	F:GO:0004348; P:GO:0006665	F:glucosylceramidase activity; P:sphingolipid metabolic process
g18720.t1	hypothetical protein GSI_11752	263	10	3.27773e-113	69.41	1	C:GO:0016021	C:integral component of membrane			mobidb-lite (MOBIDB_LITE); mobidb-lite (MOBIDB_LITE); mobidb-lite (MOBIDB_LITE)	no GO terms	no GO terms
g20790.t1	putative transporter C5D6.04	245	10	6.57484e-137	71.79	2	C:GO:0016021; P:GO:0055085	C:integral component of membrane; P:transmembrane transport			IPR004776 (PFAM); mobidb-lite (MOBIDB_LITE); mobidb-lite (MOBIDB_LITE); PTHR31794:SF4 (PANTHER); PTHR31794 (PANTHER)	C:GO:0016021; P:GO:0055085	C:integral component of membrane; P:transmembrane transport
g16721.t1	hypothetical protein GSI_14454	390	10	0	74.23	2	P:GO:0006508; F:GO:0008236	P:proteolysis; F:serine-type peptidase activity			G3DSA:3.90.226.10 (GENE3D); IPR005151 (PFAM); mobidb-lite (MOBIDB_LITE); PTHR37049 (PANTHER); IPR029045 (SUPERFAMILY)	P:GO:0006508; F:GO:0008236	P:proteolysis; F:serine-type peptidase activity
g18204.t1	hypothetical protein GSI_03245	123	10	8.6692e-65	62.73	1	C:GO:0016021	C:integral component of membrane			mobidb-lite (MOBIDB_LITE)	no GO terms	no GO terms
g557.t1	AdoMet-dependent rRNA methyltransferase SPB1	852	10	0	85.8	5	P:GO:0000453; C:GO:0005730; F:GO:0008650; C:GO:0030687; F:GO:0070039	P:enzyme-directed rRNA 2'-O-methylation; C:nucleolus; F:rRNA (uridine-2'-O-)-methyltransferase activity; C:preribosome, large subunit precursor; F:rRNA (guanosine-2'-O-)-methyltransferase activity			IPR024576 (PFAM); IPR002877 (PFAM); G3DSA:3.40.50.150 (GENE3D); IPR012920 (PFAM); mobidb-lite (MOBIDB_LITE); mobidb-lite (MOBIDB_LITE); mobidb-lite (MOBIDB_LITE); mobidb-lite (MOBIDB_LITE); mobidb-lite (MOBIDB_LITE); mobidb-lite (MOBIDB_LITE); mobidb-lite (MOBIDB_LITE); mobidb-lite (MOBIDB_LITE); mobidb-lite (MOBIDB_LITE); PTHR10920:SF13 (PANTHER); PTHR10920 (PANTHER); IPR015507 (HAMAP); IPR02858…	P:GO:0001510; C:GO:0005634; P:GO:0006364; F:GO:0008168; F:GO:0008649; P:GO:0031167; P:GO:0032259	P:RNA methylation; C:nucleus; P:rRNA processing; F:methyltransferase activity; F:rRNA methyltransferase activity; P:rRNA methylation; P:methylation
g20727.t1	PC4-domain-containing protein	86	4	1.23677e-15	74.2	2	F:GO:0003677; P:GO:0006355	F:DNA binding; P:regulation of transcription, DNA-templated			mobidb-lite (MOBIDB_LITE); mobidb-lite (MOBIDB_LITE)	no GO terms	no GO terms
g802.t1	ribonuclease T1	127	10	1.09635e-65	70.96	3	F:GO:0003723; F:GO:0004540; P:GO:0090501	F:RNA binding; F:ribonuclease activity; P:RNA phosphodiester bond hydrolysis			G3DSA:3.10.450.30 (GENE3D); PTHR42104 (PANTHER); IPR016191 (SUPERFAMILY)	F:GO:0003723; F:GO:0004540	F:RNA binding; F:ribonuclease activity
g6892.t1	Protein transport protein bet1	92	10	2.07522e-60	82.35	2	P:GO:0015031; C:GO:0030173	P:protein transport; C:integral component of Golgi membrane			mobidb-lite (MOBIDB_LITE); mobidb-lite (MOBIDB_LITE); IPR039897 (PANTHER); PTHR12791:SF28 (PANTHER); IPR000727 (PROSITE_PROFILES); IPR039899 (CDD); SSF58038 (SUPERFAMILY)	P:GO:0015031; C:GO:0030173	P:protein transport; C:integral component of Golgi membrane
g18870.t1	RING-5 domain-containing protein	178	10	8.10866e-57	83.48	3	F:GO:0004842; P:GO:0016567; F:GO:0046872	F:ubiquitin-protein transferase activity; P:protein ubiquitination; F:metal ion binding			mobidb-lite (MOBIDB_LITE); mobidb-lite (MOBIDB_LITE)	no GO terms	no GO terms
g16.t1	ArfGap-domain-containing protein	474	10	0	84.29	9	C:GO:0000139; F:GO:0005096; C:GO:0005793; P:GO:0006888; P:GO:0006890; C:GO:0030126; P:GO:0043547; F:GO:0046872; P:GO:0048205	C:Golgi membrane; F:GTPase activator activity; C:endoplasmic reticulum-Golgi intermediate compartment; P:endoplasmic reticulum to Golgi vesicle-mediated transport; P:retrograde vesicle-mediated transport, Golgi to endoplasmic reticulum; C:COPI vesicle coat; P:positive regulation of GTPase activity; F:metal ion binding; P:COPI coating of Golgi vesicle			IPR001164 (PRINTS); IPR001164 (SMART); IPR038508 (G3DSA:3.30.40.GENE3D); IPR001164 (PFAM); mobidb-lite (MOBIDB_LITE); mobidb-lite (MOBIDB_LITE); mobidb-lite (MOBIDB_LITE); mobidb-lite (MOBIDB_LITE); mobidb-lite (MOBIDB_LITE); mobidb-lite (MOBIDB_LITE); PTHR23180 (PANTHER); PTHR23180:SF386 (PANTHER); IPR001164 (PROSITE_PROFILES); IPR037278 (SUPERFAMILY)	F:GO:0005096	F:GTPase activator activity
g5038.t1	Glyoxylate reductase	88	10	1.16527e-49	92.78	3	F:GO:0016616; F:GO:0051287; P:GO:0055114	F:oxidoreductase activity, acting on the CH-OH group of donors, NAD or NADP as acceptor; F:NAD binding; P:oxidation-reduction process			G3DSA:3.40.50.720 (GENE3D); IPR006140 (PFAM); PTHR10996 (PANTHER); IPR036291 (SUPERFAMILY)	F:GO:0051287; P:GO:0055114	F:NAD binding; P:oxidation-reduction process
g9695.t1	predicted protein	498	10	0	80.13	1	C:GO:0016021	C:integral component of membrane			G3DSA:3.40.50.720 (GENE3D); mobidb-lite (MOBIDB_LITE); mobidb-lite (MOBIDB_LITE); mobidb-lite (MOBIDB_LITE); mobidb-lite (MOBIDB_LITE); mobidb-lite (MOBIDB_LITE); PTHR24320:SF54 (PANTHER); PTHR24320 (PANTHER); IPR036291 (SUPERFAMILY)	no GO terms	no GO terms
g11090.t1	sulfate permease	746	10	0	86.03	3	F:GO:0008271; C:GO:0016021; P:GO:1902358	F:secondary active sulfate transmembrane transporter activity; C:integral component of membrane; P:sulfate transmembrane transport			IPR002645 (PFAM); IPR001902 (TIGRFAM); IPR011547 (PFAM); PTHR11814:SF80 (PANTHER); IPR001902 (PANTHER); IPR001902 (PANTHER); PTHR11814:SF80 (PANTHER); IPR002645 (PROSITE_PROFILES); cd07042 (CDD); IPR036513 (SUPERFAMILY)	F:GO:0008271; P:GO:0008272; F:GO:0015116; C:GO:0016020; C:GO:0016021; P:GO:0055085	F:secondary active sulfate transmembrane transporter activity; P:sulfate transport; F:sulfate transmembrane transporter activity; C:membrane; C:integral component of membrane; P:transmembrane transport
g7250.t1	D-galacturonic acid reductase	155	10	1.43824e-48	92.89	2	F:GO:0016491; P:GO:0055114	F:oxidoreductase activity; P:oxidation-reduction process			PTHR42840 (PANTHER); PTHR42840:SF6 (PANTHER)	no GO terms	no GO terms
g8142.t1	cholesterol 7-alpha-monooxygenase	533	10	0	72.87	5	F:GO:0005506; C:GO:0016021; F:GO:0016705; F:GO:0020037; P:GO:0055114	F:iron ion binding; C:integral component of membrane; F:oxidoreductase activity, acting on paired donors, with incorporation or reduction of molecular oxygen; F:heme binding; P:oxidation-reduction process			IPR001128 (PFAM); IPR036396 (G3DSA:1.10.630.GENE3D); PTHR24279 (PANTHER); PTHR24279:SF85 (PANTHER); IPR036396 (SUPERFAMILY)	F:GO:0005506; F:GO:0016705; F:GO:0020037; P:GO:0055114	F:iron ion binding; F:oxidoreductase activity, acting on paired donors, with incorporation or reduction of molecular oxygen; F:heme binding; P:oxidation-reduction process
g8403.t1	UPF0016-domain-containing protein	156	10	4.86511e-100	85.36	1	C:GO:0016021	C:integral component of membrane			IPR001727 (PFAM); IPR001727 (PANTHER); PTHR12608:SF1 (PANTHER)	no GO terms	no GO terms
g14134.t1	predicted protein	96	10	9.23184e-48	80.29	5	F:GO:0000981; F:GO:0003677; C:GO:0005634; P:GO:0006357; F:GO:0008270	F:DNA-binding transcription factor activity, RNA polymerase II-specific; F:DNA binding; C:nucleus; P:regulation of transcription by RNA polymerase II; F:zinc ion binding			mobidb-lite (MOBIDB_LITE)	no GO terms	no GO terms
g12848.t1	hypothetical protein GSI_12634	208	10	6.02092e-108	66.8	1	C:GO:0016021	C:integral component of membrane			no IPS match	no IPS match	no IPS match
g10369.t1	TRP-domain-containing protein	701	10	0	74.95	1	C:GO:0016021	C:integral component of membrane			IPR032800 (SMART); IPR010308 (PFAM); IPR032800 (PFAM); mobidb-lite (MOBIDB_LITE); IPR040241 (PANTHER); PTHR31145:SF2 (PANTHER); PTHR31145:SF2 (PANTHER)	no GO terms	no GO terms
g168.t1	hypothetical protein GSI_10556	160	10	1.16978e-92	62.27	1	C:GO:0016021	C:integral component of membrane			no IPS match	no IPS match	no IPS match
g11647.t1	Aldo/keto reductase	132	10	3.64381e-85	88.9	2	F:GO:0016491; P:GO:0055114	F:oxidoreductase activity; P:oxidation-reduction process			IPR023210 (PFAM); IPR036812 (G3DSA:3.20.20.GENE3D); PTHR11732:SF284 (PANTHER); IPR020471 (PANTHER); IPR023210 (CDD); IPR036812 (SUPERFAMILY)	F:GO:0016491; P:GO:0055114	F:oxidoreductase activity; P:oxidation-reduction process
g6882.t1	CBS-domain-containing protein	411	10	0	90.69	2	C:GO:0005634; C:GO:0016021	C:nucleus; C:integral component of membrane			IPR000644 (SMART); IPR000644 (PFAM); G3DSA:3.10.580.10 (GENE3D); mobidb-lite (MOBIDB_LITE); mobidb-lite (MOBIDB_LITE); mobidb-lite (MOBIDB_LITE); mobidb-lite (MOBIDB_LITE); PTHR13780:SF48 (PANTHER); PTHR13780 (PANTHER); IPR000644 (PROSITE_PROFILES); IPR000644 (PROSITE_PROFILES); IPR000644 (PROSITE_PROFILES); cd04587 (CDD); cd04587 (CDD); SSF54631 (SUPERFAMILY); SSF54631 (SUPERFAMILY)	no GO terms	no GO terms
g3555.t1	hypothetical protein FOMPIDRAFT_1024009	195	10	2.94889e-83	80.02	3	C:GO:0000943; F:GO:0003676; P:GO:0015074	C:retrotransposon nucleocapsid; F:nucleic acid binding; P:DNA integration			PF14223 (PFAM); mobidb-lite (MOBIDB_LITE); mobidb-lite (MOBIDB_LITE); mobidb-lite (MOBIDB_LITE)	no GO terms	no GO terms
g20752.t1	transporter	143	10	4.17342e-79	91.48	1	C:GO:0016021	C:integral component of membrane			PTHR31086 (PANTHER); PTHR31086:SF1 (PANTHER)	no GO terms	no GO terms
g12182.t1	Cwf15/Cwc15 cell cycle control protein	140	10	4.10298e-89	93.27	7	P:GO:0000398; C:GO:0000974; F:GO:0003723; C:GO:0016021; F:GO:0016491; P:GO:0055114; C:GO:0071014	P:mRNA splicing, via spliceosome; C:Prp19 complex; F:RNA binding; C:integral component of membrane; F:oxidoreductase activity; P:oxidation-reduction process; C:post-mRNA release spliceosomal complex			IPR006973 (PFAM); mobidb-lite (MOBIDB_LITE); mobidb-lite (MOBIDB_LITE); mobidb-lite (MOBIDB_LITE); IPR006973 (PANTHER)	P:GO:0000398; C:GO:0005681	P:mRNA splicing, via spliceosome; C:spliceosomal complex
g20198.t1	transcription factor	293	10	6.65596e-178	83.96	6	F:GO:0000981; F:GO:0003677; C:GO:0005634; P:GO:0006357; F:GO:0008270; C:GO:0016021	F:DNA-binding transcription factor activity, RNA polymerase II-specific; F:DNA binding; C:nucleus; P:regulation of transcription by RNA polymerase II; F:zinc ion binding; C:integral component of membrane			mobidb-lite (MOBIDB_LITE); mobidb-lite (MOBIDB_LITE); mobidb-lite (MOBIDB_LITE); cd12148 (CDD)	no GO terms	no GO terms
g12232.t1	alkaline phosphatase-like protein	184	10	3.412e-109	85.11	4	C:GO:0005789; P:GO:0006506; C:GO:0016021; F:GO:0051377	C:endoplasmic reticulum membrane; P:GPI anchor biosynthetic process; C:integral component of membrane; F:mannose-ethanolamine phosphotransferase activity			IPR017849 (G3DSA:3.40.720.GENE3D); mobidb-lite (MOBIDB_LITE); IPR007070 (PANTHER)	F:GO:0003824; C:GO:0005789; P:GO:0006506; F:GO:0051377	F:catalytic activity; C:endoplasmic reticulum membrane; P:GPI anchor biosynthetic process; F:mannose-ethanolamine phosphotransferase activity
g12785.t1	ribonucleotide reductase large subunit R1ii	388	10	3.61196e-172	72.26	2	P:GO:0008152; F:GO:0016491	P:metabolic process; F:oxidoreductase activity			IPR000788 (PRINTS); IPR013346 (TIGRFAM); IPR000788 (PFAM); G3DSA:3.20.70.20 (GENE3D); PTHR11573:SF6 (PANTHER); IPR039718 (PANTHER); SSF51998 (SUPERFAMILY)	P:GO:0006260; P:GO:0055114	P:DNA replication; P:oxidation-reduction process
g14894.t1	exocyst complex component sec6	687	10	0	93.64	2	C:GO:0000145; P:GO:0006887	C:exocyst; P:exocytosis			G3DSA:1.10.357.50 (GENE3D); IPR010326 (PFAM); G3DSA:1.10.357.70 (GENE3D); IPR010326 (PANTHER); PTHR21292:SF1 (PANTHER)	C:GO:0000145; P:GO:0006887	C:exocyst; P:exocytosis
g17519.t1	proline-specific peptidase	217	10	2.82494e-104	73.76	2	P:GO:0006508; F:GO:0008233	P:proteolysis; F:peptidase activity			IPR002410 (PRINTS); IPR000073 (PFAM); IPR029058 (G3DSA:3.40.50.GENE3D); PTHR43329 (PANTHER); PTHR43329:SF35 (PANTHER); IPR029058 (SUPERFAMILY)	P:GO:0006508; F:GO:0008233	P:proteolysis; F:peptidase activity
g4949.t1	E3 ubiquitin-protein ligase ptr1	117	10	2.77856e-65	94.34	3	F:GO:0004842; P:GO:0016567; F:GO:0016874	F:ubiquitin-protein transferase activity; P:protein ubiquitination; F:ligase activity			IPR010309 (PFAM)	no GO terms	no GO terms
g8316.t1	glutathione S-transferase C-terminal-like protein	220	10	3.13247e-157	87.51	1	F:GO:0016740	F:transferase activity			G3DSA:3.40.30.10 (GENE3D); IPR004046 (PFAM); IPR004045 (PFAM); G3DSA:1.20.1050.10 (GENE3D),SFLDG01151 (SFLD),SFLDS00019 (SFLD); IPR040079 (PANTHER); PTHR44051:SF8 (PANTHER); IPR004045 (PROSITE_PROFILES); IPR010987 (PROSITE_PROFILES); cd03048 (CDD); IPR036249 (SUPERFAMILY); IPR036282 (SUPERFAMILY)	F:GO:0005515	F:protein binding
g12404.t1	tricalbin	360	10	0	80.21	4	P:GO:0006869; F:GO:0008289; C:GO:0016021; P:GO:0061817	P:lipid transport; F:lipid binding; C:integral component of membrane; P:endoplasmic reticulum-plasma membrane tethering			IPR035892 (G3DSA:2.60.40.GENE3D); IPR000008 (PFAM); mobidb-lite (MOBIDB_LITE); mobidb-lite (MOBIDB_LITE); mobidb-lite (MOBIDB_LITE); PTHR10774 (PANTHER); PTHR10774:SF116 (PANTHER); IPR000008 (PROSITE_PROFILES); SSF49562 (SUPERFAMILY)	no GO terms	no GO terms
g6072.t1	PIN domain-like protein	488	10	0	64.38	3	F:GO:0004518; P:GO:0006281; P:GO:0090305	F:nuclease activity; P:DNA repair; P:nucleic acid phosphodiester bond hydrolysis			IPR006084 (PRINTS); IPR006086 (SMART); G3DSA:3.40.50.1010 (GENE3D); IPR006086 (PFAM); PTHR11081:SF35 (PANTHER); IPR006084 (PANTHER); IPR029060 (SUPERFAMILY)	F:GO:0004518; P:GO:0006281	F:nuclease activity; P:DNA repair
g17770.t1	kinase-like protein	255	10	4.75465e-165	76.31	2	F:GO:0016301; P:GO:0016310	F:kinase activity; P:phosphorylation			IPR002575 (PFAM); G3DSA:3.90.1200.10 (GENE3D); PTHR21310 (PANTHER); IPR011009 (SUPERFAMILY)	no GO terms	no GO terms
g12586.t1	nucleoside hydrolase	287	10	3.48045e-139	76.8	1	F:GO:0016787	F:hydrolase activity			IPR001910 (PFAM); IPR036452 (G3DSA:3.90.245.GENE3D); IPR023186 (PANTHER); PTHR12304:SF4 (PANTHER); IPR036452 (SUPERFAMILY)	no GO terms	no GO terms
g2880.t1	MAS20-domain-containing protein	585	10	0	78.78	2	C:GO:0005742; P:GO:0006605	C:mitochondrial outer membrane translocase complex; P:protein targeting			IPR002056 (PRINTS); IPR023392 (G3DSA:1.20.960.GENE3D); IPR001214 (PFAM); IPR002056 (PFAM); mobidb-lite (MOBIDB_LITE); mobidb-lite (MOBIDB_LITE); IPR002056 (PANTHER); PTHR12430:SF0 (PANTHER); IPR001214 (PROSITE_PROFILES); IPR023392 (SUPERFAMILY); SSF82199 (SUPERFAMILY)	F:GO:0005515; C:GO:0005742; P:GO:0006605; P:GO:0006886	F:protein binding; C:mitochondrial outer membrane translocase complex; P:protein targeting; P:intracellular protein transport
g977.t1	transcription factor	305	7	7.70153e-114	50.59	1	P:GO:0006355	P:regulation of transcription, DNA-templated			mobidb-lite (MOBIDB_LITE); mobidb-lite (MOBIDB_LITE)	no GO terms	no GO terms
g19598.t1	glycoside hydrolase family 92 protein	728	10	0	80.52	2	F:GO:0016787; F:GO:0030246	F:hydrolase activity; F:carbohydrate binding			IPR041371 (PFAM); IPR014718 (G3DSA:2.70.98.GENE3D); G3DSA:1.20.1610.10 (GENE3D); IPR014718 (G3DSA:2.70.98.GENE3D); G3DSA:1.20.1050.60 (GENE3D); G3DSA:3.30.2080.10 (GENE3D); IPR005887 (TIGRFAM); IPR012939 (PFAM); PTHR12143 (PANTHER); PTHR12143:SF29 (PANTHER); IPR008928 (SUPERFAMILY)	F:GO:0003824; F:GO:0030246	F:catalytic activity; F:carbohydrate binding
g5222.t1	terpenoid synthase	358	10	1.6566e-139	69.86	2	F:GO:0003824; F:GO:0046872	F:catalytic activity; F:metal ion binding			IPR008949 (G3DSA:1.10.600.GENE3D); IPR008949 (SUPERFAMILY)	no GO terms	no GO terms
g17573.t1	WD40 repeat-like protein	294	10	5.80356e-166	78.85	2	C:GO:0015629; P:GO:0030833	C:actin cytoskeleton; P:regulation of actin filament polymerization			G3DSA:1.20.1280.50 (GENE3D); IPR015943 (G3DSA:2.130.10.GENE3D); IPR001680 (PROSITE_PROFILES); IPR017986 (PROSITE_PROFILES); SSF50960 (SUPERFAMILY); IPR036047 (SUPERFAMILY)	F:GO:0005515	F:protein binding
g11252.t1	CDK-activating kinase assembly factor	386	10	0	87.49	5	P:GO:0006289; F:GO:0016301; P:GO:0045737; F:GO:0061575; C:GO:0070985	P:nucleotide-excision repair; F:kinase activity; P:positive regulation of cyclin-dependent protein serine/threonine kinase activity; F:cyclin-dependent protein serine/threonine kinase activator activity; C:transcription factor TFIIK complex			IPR001841 (SMART); IPR004575 (TIGRFAM); IPR015877 (PFAM); IPR001841 (PFAM); IPR013083 (G3DSA:3.30.40.GENE3D); mobidb-lite (MOBIDB_LITE); mobidb-lite (MOBIDB_LITE); PTHR12683 (PANTHER); IPR004575 (PTHR12683:PANTHER); IPR001841 (PROSITE_PROFILES); SSF57850 (SUPERFAMILY)	C:GO:0005675; P:GO:0006289; P:GO:0045737; F:GO:0061575	C:transcription factor TFIIH holo complex; P:nucleotide-excision repair; P:positive regulation of cyclin-dependent protein serine/threonine kinase activity; F:cyclin-dependent protein serine/threonine kinase activator activity
g12625.t1	hypothetical protein GSI_02555	163	10	2.68093e-62	69.94	3	F:GO:0003824; P:GO:0044238; P:GO:0071704	F:catalytic activity; P:primary metabolic process; P:organic substance metabolic process			no IPS match	no IPS match	no IPS match
g1094.t1	transcription factor	135	10	7.85418e-70	86.91	3	P:GO:0006355; F:GO:0008134; F:GO:0046983	P:regulation of transcription, DNA-templated; F:transcription factor binding; F:protein dimerization activity			mobidb-lite (MOBIDB_LITE); mobidb-lite (MOBIDB_LITE)	no GO terms	no GO terms
g12261.t1	hypothetical protein GSI_11129	422	10	0	62.67	1	C:GO:0016021	C:integral component of membrane			mobidb-lite (MOBIDB_LITE); mobidb-lite (MOBIDB_LITE)	no GO terms	no GO terms
g11939.t1	predicted protein	1291	10	0	85.2	4	F:GO:0003747; P:GO:0006415; C:GO:0016021; F:GO:0016810	F:translation release factor activity; P:translational termination; C:integral component of membrane; F:hydrolase activity, acting on carbon-nitrogen (but not peptide) bonds			IPR006680 (PFAM); G3DSA:3.30.110.90 (GENE3D); IPR011042 (G3DSA:2.120.10.GENE3D); G3DSA:3.40.50.10910 (GENE3D); IPR011059 (G3DSA:2.30.40.GENE3D); G3DSA:3.20.20.140 (GENE3D); IPR011059 (G3DSA:2.30.40.GENE3D); IPR011659 (PFAM); PTHR43135 (PANTHER); SSF82171 (SUPERFAMILY); IPR032466 (SUPERFAMILY); IPR011059 (SUPERFAMILY)	F:GO:0016787; F:GO:0016810	F:hydrolase activity; F:hydrolase activity, acting on carbon-nitrogen (but not peptide) bonds
g13605.t1	predicted protein	285	10	1.58065e-143	67.83	1	C:GO:0016021	C:integral component of membrane			no IPS match	no IPS match	no IPS match
g10071.t1	Retrovirus-related Pol polyprotein from transposon 412	1809	10	0	64.37	1	F:GO:0005488	F:binding			IPR036397 (G3DSA:3.30.420.GENE3D); G3DSA:3.30.70.270 (GENE3D); G3DSA:3.30.70.270 (GENE3D); G3DSA:2.40.50.40 (GENE3D); G3DSA:3.10.20.370 (GENE3D); IPR000477 (PFAM); IPR041373 (PFAM); G3DSA:3.10.10.10 (GENE3D); mobidb-lite (MOBIDB_LITE); mobidb-lite (MOBIDB_LITE); mobidb-lite (MOBIDB_LITE); mobidb-lite (MOBIDB_LITE); mobidb-lite (MOBIDB_LITE); mobidb-lite (MOBIDB_LITE); mobidb-lite (MOBIDB_LITE); m…	F:GO:0003676; P:GO:0015074	F:nucleic acid binding; P:DNA integration
g2579.t1	acyl-CoA N-acyltransferase	192	10	7.95715e-110	65.68	1	F:GO:0016740	F:transferase activity			G3DSA:3.40.630.30 (GENE3D); IPR000182 (PFAM); PTHR43617 (PANTHER); IPR000182 (PROSITE_PROFILES); cd04301 (CDD); IPR016181 (SUPERFAMILY)	no GO terms	no GO terms
g18659.t1	hypothetical protein GSI_11571	85	1	4.57155e-20	74.16	1	C:GO:0016020	C:membrane			mobidb-lite (MOBIDB_LITE); mobidb-lite (MOBIDB_LITE); mobidb-lite (MOBIDB_LITE)	no GO terms	no GO terms
g7969.t1	cytoskeleton assembly control protein	1077	10	0	95.7	4	F:GO:0003779; F:GO:0005543; P:GO:0006897; F:GO:0030276	F:actin binding; F:phospholipid binding; P:endocytosis; F:clathrin binding			IPR013809 (SMART); IPR002558 (SMART); IPR002558 (PFAM); IPR008942 (G3DSA:1.25.40.GENE3D); G3DSA:1.20.1410.10 (GENE3D); IPR011417 (PFAM); mobidb-lite (MOBIDB_LITE); mobidb-lite (MOBIDB_LITE); mobidb-lite (MOBIDB_LITE); IPR030224 (PANTHER); IPR002558 (PRODOM); IPR002558 (PROSITE_PROFILES); IPR013809 (PROSITE_PROFILES); cd03564 (CDD); IPR008942 (SUPERFAMILY); IPR035964 (SUPERFAMILY); SSF89009 (SUPER…	F:GO:0003779; F:GO:0005543; P:GO:0006897; F:GO:0030276	F:actin binding; F:phospholipid binding; P:endocytosis; F:clathrin binding
g10980.t1	Reticulocyte-binding protein 2 -like protein	196	10	1.44453e-44	89.14	1	F:GO:0003723	F:RNA binding			mobidb-lite (MOBIDB_LITE); mobidb-lite (MOBIDB_LITE); mobidb-lite (MOBIDB_LITE)	no GO terms	no GO terms
g11112.t1	54S ribosomal protein L17, mitochondrial	310	10	4.76518e-179	83.89	3	F:GO:0003735; C:GO:0005840; F:GO:0016787	F:structural constituent of ribosome; C:ribosome; F:hydrolase activity			IPR021757 (PFAM); G3DSA:3.90.79.10 (GENE3D); IPR000086 (PFAM); mobidb-lite (MOBIDB_LITE); mobidb-lite (MOBIDB_LITE); IPR040008 (PANTHER); IPR015797 (SUPERFAMILY)	F:GO:0003735; F:GO:0016787	F:structural constituent of ribosome; F:hydrolase activity
g20786.t1	glycerol-3-phosphate-acyltransferase	560	10	0	79.12	2	C:GO:0016021; F:GO:0016746	C:integral component of membrane; F:transferase activity, transferring acyl groups			IPR002123 (PFAM); mobidb-lite (MOBIDB_LITE); mobidb-lite (MOBIDB_LITE); mobidb-lite (MOBIDB_LITE); PTHR31605 (PANTHER); SSF69593 (SUPERFAMILY)	F:GO:0016746	F:transferase activity, transferring acyl groups
g17628.t1	hypothetical protein GSI_00215	150	1	4.65797e-25	71.97	1	C:GO:0016020	C:membrane			mobidb-lite (MOBIDB_LITE); mobidb-lite (MOBIDB_LITE); mobidb-lite (MOBIDB_LITE); mobidb-lite (MOBIDB_LITE); mobidb-lite (MOBIDB_LITE)	no GO terms	no GO terms
g6253.t1	hypothetical protein GSI_11585	550	10	0	70.59	1	C:GO:0016020	C:membrane			IPR040521 (PFAM)	no GO terms	no GO terms
g10345.t1	hypothetical protein GSI_01527	622	10	0	76.48	1	C:GO:0016021	C:integral component of membrane			IPR038771 (PANTHER)	no GO terms	no GO terms
g16502.t1	AFG1-like ATPase	351	10	0	92.66	5	F:GO:0005524; C:GO:0005743; P:GO:0006515; P:GO:0016558; P:GO:0034599	F:ATP binding; C:mitochondrial inner membrane; P:protein quality control for misfolded or incompletely synthesized proteins; P:protein import into peroxisome matrix; P:cellular response to oxidative stress			G3DSA:3.40.50.300 (GENE3D); IPR005654 (PFAM); IPR005654 (PANTHER); PTHR12169:SF6 (PANTHER); IPR027417 (SUPERFAMILY)	F:GO:0005524	F:ATP binding
g5279.t1	translation initiation factor eIF-2A	300	10	0	93.7	4	F:GO:0003743; P:GO:0006413; P:GO:0006417; C:GO:0022627	F:translation initiation factor activity; P:translational initiation; P:regulation of translation; C:cytosolic small ribosomal subunit			IPR013979 (PFAM); IPR015943 (G3DSA:2.130.10.GENE3D); mobidb-lite (MOBIDB_LITE); IPR011387 (PANTHER); SSF82171 (SUPERFAMILY)	F:GO:0003743; F:GO:0005515; P:GO:0006413	F:translation initiation factor activity; F:protein binding; P:translational initiation
g10489.t1	Mitochondrial import receptor subunit TOM34	809	10	0	58.17	1	F:GO:0046872	F:metal ion binding			IPR019734 (SMART); IPR011990 (G3DSA:1.25.40.GENE3D); mobidb-lite (MOBIDB_LITE); mobidb-lite (MOBIDB_LITE); PTHR22904:SF495 (PANTHER); PTHR22904 (PANTHER); IPR013026 (PROSITE_PROFILES); IPR019734 (PROSITE_PROFILES); IPR019734 (PROSITE_PROFILES); IPR000571 (PROSITE_PROFILES); IPR011990 (SUPERFAMILY)	F:GO:0005515; F:GO:0046872	F:protein binding; F:metal ion binding
g8309.t1	signal recognition particle SRP19 subunit	318	10	2.00494e-180	81.56	3	P:GO:0006614; F:GO:0008312; C:GO:0048500	P:SRP-dependent cotranslational protein targeting to membrane; F:7S RNA binding; C:signal recognition particle			IPR002778 (PFAM); IPR036521 (G3DSA:3.30.56.GENE3D); mobidb-lite (MOBIDB_LITE); mobidb-lite (MOBIDB_LITE); mobidb-lite (MOBIDB_LITE); mobidb-lite (MOBIDB_LITE); mobidb-lite (MOBIDB_LITE); IPR002778 (PANTHER); IPR036521 (SUPERFAMILY)	P:GO:0006614; F:GO:0008312; C:GO:0048500	P:SRP-dependent cotranslational protein targeting to membrane; F:7S RNA binding; C:signal recognition particle
g10642.t1	predicted protein	1280	10	0	85.15	4	F:GO:0003747; P:GO:0006415; C:GO:0016021; F:GO:0016810	F:translation release factor activity; P:translational termination; C:integral component of membrane; F:hydrolase activity, acting on carbon-nitrogen (but not peptide) bonds			G3DSA:3.20.20.140 (GENE3D); IPR011659 (PFAM); IPR006680 (PFAM); IPR011059 (G3DSA:2.30.40.GENE3D); PTHR43135 (PANTHER); IPR011059 (SUPERFAMILY); IPR032466 (SUPERFAMILY); SSF82171 (SUPERFAMILY)	F:GO:0016787; F:GO:0016810	F:hydrolase activity; F:hydrolase activity, acting on carbon-nitrogen (but not peptide) bonds
g19799.t1	hypothetical protein GSI_09713	368	10	0	74.27	3	F:GO:0004672; F:GO:0005524; P:GO:0006468	F:protein kinase activity; F:ATP binding; P:protein phosphorylation			G3DSA:1.10.510.10 (GENE3D); mobidb-lite (MOBIDB_LITE); cd00180 (CDD); IPR011009 (SUPERFAMILY)	no GO terms	no GO terms
g6620.t1	oligopeptide transporter	650	10	0	85.29	3	C:GO:0016021; F:GO:0051537; P:GO:0055085	C:integral component of membrane; F:2 iron, 2 sulfur cluster binding; P:transmembrane transport			IPR004813 (PFAM); IPR004813 (TIGRFAM); PTHR31645 (PANTHER); PTHR31645:SF0 (PANTHER)	P:GO:0055085	P:transmembrane transport
g13445.t1	60S ribosomal protein L37	90	10	8.22103e-58	98.23	5	F:GO:0003735; C:GO:0005840; P:GO:0006412; F:GO:0019843; F:GO:0046872	F:structural constituent of ribosome; C:ribosome; P:translation; F:rRNA binding; F:metal ion binding			IPR011331 (G3DSA:2.20.25.GENE3D); IPR001569 (PFAM); PTHR10768 (PANTHER); PTHR10768:SF11 (PANTHER); IPR001569 (PRODOM); IPR011332 (SUPERFAMILY)	F:GO:0003735; C:GO:0005622; C:GO:0005840; P:GO:0006412	F:structural constituent of ribosome; C:intracellular; C:ribosome; P:translation
g15668.t1	predicted protein	1079	10	0	78.65	1	F:GO:0016787	F:hydrolase activity			IPR029058 (G3DSA:3.40.50.GENE3D); mobidb-lite (MOBIDB_LITE); mobidb-lite (MOBIDB_LITE); mobidb-lite (MOBIDB_LITE); mobidb-lite (MOBIDB_LITE); mobidb-lite (MOBIDB_LITE); mobidb-lite (MOBIDB_LITE); mobidb-lite (MOBIDB_LITE); mobidb-lite (MOBIDB_LITE); mobidb-lite (MOBIDB_LITE); mobidb-lite (MOBIDB_LITE); mobidb-lite (MOBIDB_LITE); mobidb-lite (MOBIDB_LITE); mobidb-lite (MOBIDB_LITE); mobidb-lite (M…	no GO terms	no GO terms
g4201.t1	hypothetical protein GSI_12066	475	10	0	86.44	2	P:GO:0009166; F:GO:0016787	P:nucleotide catabolic process; F:hydrolase activity			IPR029052 (G3DSA:3.60.21.GENE3D); IPR036907 (G3DSA:3.90.780.GENE3D); IPR014485 (PTHR11575:PANTHER); IPR006179 (PANTHER); SSF56300 (SUPERFAMILY); IPR036907 (SUPERFAMILY)	P:GO:0009166; F:GO:0016787	P:nucleotide catabolic process; F:hydrolase activity
g1958.t1	Nucleoporin gle1	409	10	0	81.53	2	C:GO:0005643; P:GO:0016973	C:nuclear pore; P:poly(A)+ mRNA export from nucleus			IPR038506 (G3DSA:1.25.40.GENE3D); IPR012476 (PFAM); mobidb-lite (MOBIDB_LITE); mobidb-lite (MOBIDB_LITE); mobidb-lite (MOBIDB_LITE); mobidb-lite (MOBIDB_LITE); IPR012476 (PANTHER)	C:GO:0005643; P:GO:0016973	C:nuclear pore; P:poly(A)+ mRNA export from nucleus
g18206.t1	mitochondrial carrier	346	10	0	88.55	3	C:GO:0016021; F:GO:0022857; P:GO:0055085	C:integral component of membrane; F:transmembrane transporter activity; P:transmembrane transport			IPR018108 (PFAM); IPR023395 (G3DSA:1.50.40.GENE3D); mobidb-lite (MOBIDB_LITE); IPR040062 (PANTHER); PTHR24089:SF112 (PANTHER); IPR018108 (PROSITE_PROFILES); IPR018108 (PROSITE_PROFILES); IPR018108 (PROSITE_PROFILES); IPR023395 (SUPERFAMILY)	F:GO:0022857	F:transmembrane transporter activity
g12480.t1	hypothetical protein GSI_00351	214	10	1.76859e-147	79.75	1	C:GO:0016021	C:integral component of membrane			IPR021848 (PFAM); IPR021848 (PANTHER)	no GO terms	no GO terms
g3659.t1	Sodium/sulfate symporter	114	10	7.84581e-10	85.77	2	P:GO:0006810; C:GO:0016020	P:transport; C:membrane			no IPS match	no IPS match	no IPS match
g8491.t1	hypothetical protein GSI_04965	189	10	3.64356e-94	71.79	1	C:GO:0016020	C:membrane			no IPS match	no IPS match	no IPS match
g2631.t1	ATPase V1 complex subunit C	322	10	0	89.78	3	F:GO:0015078; P:GO:0015991; C:GO:0033180	F:proton transmembrane transporter activity; P:ATP hydrolysis coupled proton transport; C:proton-transporting V-type ATPase, V1 domain			IPR004907 (PFAM); G3DSA:3.30.70.1180 (GENE3D); G3DSA:1.20.1460.10 (GENE3D); G3DSA:3.30.70.100 (GENE3D); IPR004907 (PANTHER); PTHR10137:SF0 (PANTHER); IPR004907 (CDD); IPR036132 (SUPERFAMILY)	F:GO:0015078; P:GO:0015991; C:GO:0033180	F:proton transmembrane transporter activity; P:ATP hydrolysis coupled proton transport; C:proton-transporting V-type ATPase, V1 domain
g19985.t1	Putative transposon Ty5-1 protein	151	10	8.78071e-92	87.09	3	C:GO:0000943; F:GO:0003676; P:GO:0015074	C:retrotransposon nucleocapsid; F:nucleic acid binding; P:DNA integration			PTHR44381 (PANTHER); cd09272 (CDD)	no GO terms	no GO terms
g15470.t1	eukaryotic translation initiation factor 1-like protein	129	10	1.5687e-64	89.62	3	F:GO:0003743; C:GO:0005840; P:GO:0006413	F:translation initiation factor activity; C:ribosome; P:translational initiation			IPR005872 (PANTHER)	F:GO:0003743	F:translation initiation factor activity
g17509.t1	proline-specific peptidase	290	10	1.10327e-144	73.65	2	P:GO:0006508; F:GO:0008233	P:proteolysis; F:peptidase activity			IPR002410 (PRINTS); IPR005945 (TIGRFAM); IPR029058 (G3DSA:3.40.50.GENE3D); IPR000073 (PFAM); IPR005945 (PIRSF); PTHR43329:SF35 (PANTHER); PTHR43329 (PANTHER); IPR029058 (SUPERFAMILY)	P:GO:0006508; F:GO:0008233	P:proteolysis; F:peptidase activity
g7264.t1	FMN-linked oxidoreductase	409	10	0	81.16	4	P:GO:0002943; F:GO:0017150; F:GO:0050660; P:GO:0055114	P:tRNA dihydrouridine synthesis; F:tRNA dihydrouridine synthase activity; F:flavin adenine dinucleotide binding; P:oxidation-reduction process			IPR013785 (G3DSA:3.20.20.GENE3D); IPR001269 (PFAM); IPR013785 (G3DSA:3.20.20.GENE3D); mobidb-lite (MOBIDB_LITE); IPR001269 (PANTHER); PTHR11082:SF4 (PANTHER); IPR035587 (CDD); SSF51395 (SUPERFAMILY)	F:GO:0003824; P:GO:0008033; F:GO:0017150; F:GO:0050660; P:GO:0055114	F:catalytic activity; P:tRNA processing; F:tRNA dihydrouridine synthase activity; F:flavin adenine dinucleotide binding; P:oxidation-reduction process
g589.t1	hypothetical protein GSI_06408	352	10	6.02194e-165	72.87	1	F:GO:0003723	F:RNA binding			IPR000504 (SMART); IPR012677 (G3DSA:3.30.70.GENE3D); IPR000504 (PFAM); mobidb-lite (MOBIDB_LITE); mobidb-lite (MOBIDB_LITE); mobidb-lite (MOBIDB_LITE); mobidb-lite (MOBIDB_LITE); mobidb-lite (MOBIDB_LITE); mobidb-lite (MOBIDB_LITE); mobidb-lite (MOBIDB_LITE); PTHR23236:SF9 (PANTHER); PTHR23236 (PANTHER); IPR000504 (PROSITE_PROFILES); IPR034228 (CDD); IPR035979 (SUPERFAMILY)	F:GO:0003676	F:nucleic acid binding
g11989.t1	K(+)/H(+) antiporter 1	143	10	4.73495e-82	83.47	3	F:GO:0015299; C:GO:0016021; P:GO:1902600	F:solute:proton antiporter activity; C:integral component of membrane; P:proton transmembrane transport			no IPS match	no IPS match	no IPS match
g13845.t1	mitochondrial distribution and morphology protein family 31/32	379	10	0	86.66	3	P:GO:0000001; C:GO:0005743; C:GO:0016021	P:mitochondrion inheritance; C:mitochondrial inner membrane; C:integral component of membrane			IPR012571 (PFAM); mobidb-lite (MOBIDB_LITE); PTHR31068:SF0 (PANTHER); IPR012571 (PANTHER)	P:GO:0000001; C:GO:0005743; P:GO:0007005	P:mitochondrion inheritance; C:mitochondrial inner membrane; P:mitochondrion organization
g244.t1	acetyl-CoA synthetase-like protein	230	10	4.16849e-144	82.39	3	F:GO:0003824; C:GO:0016021; F:GO:0031177	F:catalytic activity; C:integral component of membrane; F:phosphopantetheine binding			G3DSA:3.40.50.980 (GENE3D); IPR000873 (PFAM); mobidb-lite (MOBIDB_LITE); mobidb-lite (MOBIDB_LITE); PTHR43201:SF10 (PANTHER); PTHR43201 (PANTHER); SSF56801 (SUPERFAMILY)	F:GO:0003824	F:catalytic activity
g8847.t1	S-adenosyl-L-methionine-dependent methyltransferase	107	10	2.53556e-61	73	2	F:GO:0008171; P:GO:0032259	F:O-methyltransferase activity; P:methylation			no IPS match	no IPS match	no IPS match
g11621.t1	hypothetical protein GSI_10996	216	10	8.03617e-148	95.83	3	F:GO:0003676; C:GO:0005634; P:GO:0015074	F:nucleic acid binding; C:nucleus; P:DNA integration			IPR036397 (G3DSA:3.30.420.GENE3D); IPR001584 (PFAM); PTHR44369 (PANTHER); IPR001584 (PROSITE_PROFILES); IPR012337 (SUPERFAMILY)	F:GO:0003676; P:GO:0015074	F:nucleic acid binding; P:DNA integration
g2603.t1	zf-PARP-domain-containing protein	106	10	2.51733e-63	91.1	4	C:GO:0000786; F:GO:0003677; P:GO:0006334; F:GO:0008270	C:nucleosome; F:DNA binding; P:nucleosome assembly; F:zinc ion binding			IPR001510 (SMART); IPR036957 (G3DSA:3.30.1740.GENE3D); IPR001510 (PFAM); IPR001510 (PROSITE_PROFILES); SSF57716 (SUPERFAMILY)	F:GO:0003677; F:GO:0008270	F:DNA binding; F:zinc ion binding
g20999.t1	DUF1183-domain-containing protein	186	10	1.43335e-66	64.24	2	C:GO:0030176; P:GO:2001256	C:integral component of endoplasmic reticulum membrane; P:regulation of store-operated calcium entry			IPR009567 (PFAM); mobidb-lite (MOBIDB_LITE); mobidb-lite (MOBIDB_LITE); mobidb-lite (MOBIDB_LITE); IPR009567 (PANTHER)	C:GO:0030176; P:GO:2001256	C:integral component of endoplasmic reticulum membrane; P:regulation of store-operated calcium entry
g9527.t1	hypothetical protein GSI_11333	97	2	3.01199e-34	86.02	1	C:GO:0016021	C:integral component of membrane			no IPS match	no IPS match	no IPS match
g13541.t1	hypothetical protein GSI_09582	327	10	3.87775e-136	57.1	1	C:GO:0016020	C:membrane			mobidb-lite (MOBIDB_LITE); mobidb-lite (MOBIDB_LITE)	no GO terms	no GO terms
g1962.t1	predicted protein	544	10	0	74.26	2	C:GO:0016021; F:GO:0016746	C:integral component of membrane; F:transferase activity, transferring acyl groups			IPR002123 (SMART); IPR002123 (PFAM); PTHR31605 (PANTHER); SSF69593 (SUPERFAMILY)	F:GO:0016746	F:transferase activity, transferring acyl groups
g6126.t1	alpha/beta-hydrolase	88	10	2.46407e-32	64.81	1	F:GO:0003824	F:catalytic activity			IPR029058 (G3DSA:3.40.50.GENE3D); IPR029058 (SUPERFAMILY)	no GO terms	no GO terms
g5261.t1	nudix hydrolase 20	168	10	1.63772e-99	70.53	1	F:GO:0016787	F:hydrolase activity			IPR000086 (PFAM); G3DSA:3.90.79.10 (GENE3D); PTHR13622:SF10 (PANTHER); PTHR13622 (PANTHER); IPR015797 (SUPERFAMILY)	F:GO:0016787	F:hydrolase activity
g19238.t1	hypothetical protein GSI_08785	162	10	3.65004e-92	79.25	4	C:GO:0005783; F:GO:0008168; C:GO:0016021; P:GO:0032259	C:endoplasmic reticulum; F:methyltransferase activity; C:integral component of membrane; P:methylation			IPR007318 (PFAM); PTHR43847 (PANTHER)	no GO terms	no GO terms
g13212.t1	taurine catabolism dioxygenase	133	10	1.50537e-80	88.75	2	F:GO:0051213; P:GO:0055114	F:dioxygenase activity; P:oxidation-reduction process			G3DSA:3.60.130.10 (GENE3D); IPR003819 (PFAM); PTHR30468 (PANTHER); PTHR30468:SF10 (PANTHER); SSF51197 (SUPERFAMILY)	F:GO:0016491; P:GO:0055114	F:oxidoreductase activity; P:oxidation-reduction process
g19347.t1	glutathione S-transferase C-terminal-like protein	311	10	9.65948e-116	76.13	1	F:GO:0016740	F:transferase activity			IPR004046 (PFAM); G3DSA:1.20.1050.10 (GENE3D); G3DSA:3.40.30.10 (GENE3D); PTHR11571:SF161 (PANTHER); PTHR11571 (PANTHER); IPR004045 (PROSITE_PROFILES); IPR010987 (PROSITE_PROFILES); cd03192 (CDD); IPR036282 (SUPERFAMILY); IPR036249 (SUPERFAMILY)	F:GO:0005515	F:protein binding
g1925.t1	transcription factor	302	10	7.76775e-109	62.88	4	P:GO:0044237; F:GO:0046872; F:GO:0097159; F:GO:1901363	P:cellular metabolic process; F:metal ion binding; F:organic cyclic compound binding; F:heterocyclic compound binding			mobidb-lite (MOBIDB_LITE); mobidb-lite (MOBIDB_LITE); mobidb-lite (MOBIDB_LITE)	no GO terms	no GO terms
g7633.t1	protein phosphatase 2A regulatory B subunit	524	10	0	93.18	3	C:GO:0000159; F:GO:0019888; P:GO:0043666	C:protein phosphatase type 2A complex; F:protein phosphatase regulator activity; P:regulation of phosphoprotein phosphatase activity			IPR000009 (PRINTS); IPR001680 (SMART); IPR000009 (PIRSF); IPR015943 (G3DSA:2.130.10.GENE3D); IPR000009 (PANTHER); IPR036322 (SUPERFAMILY)	C:GO:0000159; F:GO:0005515; F:GO:0019888	C:protein phosphatase type 2A complex; F:protein binding; F:protein phosphatase regulator activity
g15253.t1	Protein lunapark	163	10	3.89772e-91	79.38	2	C:GO:0016021; P:GO:0071786	C:integral component of membrane; P:endoplasmic reticulum tubular network organization			IPR019273 (PFAM); mobidb-lite (MOBIDB_LITE); mobidb-lite (MOBIDB_LITE); mobidb-lite (MOBIDB_LITE); PTHR22166:SF12 (PANTHER); IPR040115 (PANTHER)	P:GO:0071786	P:endoplasmic reticulum tubular network organization
g476.t1	hypothetical protein TRAPUB_9930	168	10	3.87723e-57	67.3	1	F:GO:0005488	F:binding			PF14223 (PFAM); IPR001878 (PROSITE_PROFILES); IPR036875 (SUPERFAMILY)	F:GO:0003676; F:GO:0008270	F:nucleic acid binding; F:zinc ion binding
g333.t1	ARM repeat-containing protein	262	10	5.69274e-142	94.82	6	C:GO:0000502; P:GO:0010952; F:GO:0016504; F:GO:0046872; F:GO:0070577; F:GO:0070628	C:proteasome complex; P:positive regulation of peptidase activity; F:peptidase activator activity; F:metal ion binding; F:lysine-acetylated histone binding; F:proteasome binding			IPR021843 (PFAM); IPR000357 (PFAM); IPR011989 (G3DSA:1.25.10.GENE3D); IPR035309 (PANTHER); PTHR32170:SF3 (PANTHER); IPR016024 (SUPERFAMILY)	F:GO:0005515; F:GO:0016504; F:GO:0070577; F:GO:0070628	F:protein binding; F:peptidase activator activity; F:lysine-acetylated histone binding; F:proteasome binding
g937.t1	SecY protein	478	10	0	98.12	4	C:GO:0000324; C:GO:0005783; P:GO:0015031; C:GO:0016021	C:fungal-type vacuole; C:endoplasmic reticulum; P:protein transport; C:integral component of membrane			IPR002208 (PIRSF); IPR023201 (G3DSA:1.10.3370.GENE3D); IPR002208 (TIGRFAM); IPR002208 (PFAM); IPR019561 (PFAM); IPR002208 (PANTHER); PTHR10906:SF1 (PANTHER); IPR023201 (SUPERFAMILY)	P:GO:0015031; C:GO:0016020	P:protein transport; C:membrane
g8840.t1	hypothetical protein GSI_03532	616	10	0	76.16	1	F:GO:0005509	F:calcium ion binding			mobidb-lite (MOBIDB_LITE); mobidb-lite (MOBIDB_LITE); IPR002048 (PROSITE_PROFILES)	F:GO:0005509	F:calcium ion binding
g20720.t1	hypothetical protein DICSQDRAFT_137539	393	10	1.37106e-163	66.7	1	C:GO:0016021	C:integral component of membrane			mobidb-lite (MOBIDB_LITE)	no GO terms	no GO terms
g10988.t1	Transcription initiation factor TFIID subunit 7	473	10	0	76.7	2	C:GO:0005669; P:GO:0006367	C:transcription factor TFIID complex; P:transcription initiation from RNA polymerase II promoter			IPR006751 (SMART); IPR006751 (PFAM); mobidb-lite (MOBIDB_LITE); mobidb-lite (MOBIDB_LITE); mobidb-lite (MOBIDB_LITE); mobidb-lite (MOBIDB_LITE); mobidb-lite (MOBIDB_LITE); mobidb-lite (MOBIDB_LITE); mobidb-lite (MOBIDB_LITE); mobidb-lite (MOBIDB_LITE); mobidb-lite (MOBIDB_LITE); IPR037817 (PANTHER); IPR006751 (CDD)	C:GO:0005669; P:GO:0006367	C:transcription factor TFIID complex; P:transcription initiation from RNA polymerase II promoter
g1279.t1	hypothetical protein GSI_12913	729	10	0	85.71	3	F:GO:0005509; C:GO:0016021; P:GO:0055085	F:calcium ion binding; C:integral component of membrane; P:transmembrane transport			IPR002048 (SMART); IPR023408 (G3DSA:2.30.30.GENE3D); IPR002048 (PFAM); G3DSA:1.10.238.10 (GENE3D); IPR006685 (PFAM); mobidb-lite (MOBIDB_LITE); mobidb-lite (MOBIDB_LITE); mobidb-lite (MOBIDB_LITE); mobidb-lite (MOBIDB_LITE); PTHR31323:SF11 (PANTHER); PTHR31323 (PANTHER); IPR002048 (PROSITE_PROFILES); IPR002048 (CDD); IPR011992 (SUPERFAMILY); IPR010920 (SUPERFAMILY)	F:GO:0005509; C:GO:0016020; P:GO:0055085	F:calcium ion binding; C:membrane; P:transmembrane transport
g5783.t1	RNA polymerase II-associated	201	10	3.73642e-118	84.84	3	P:GO:0006368; P:GO:0016570; C:GO:0016593	P:transcription elongation from RNA polymerase II promoter; P:histone modification; C:Cdc73/Paf1 complex			IPR007133 (PFAM); IPR007133 (PANTHER); PTHR23188:SF12 (PANTHER)	P:GO:0006368; P:GO:0016570; C:GO:0016593	P:transcription elongation from RNA polymerase II promoter; P:histone modification; C:Cdc73/Paf1 complex
g16547.t1	glycoside hydrolase	253	10	4.65791e-147	86.84	3	F:GO:0004553; P:GO:0005975; C:GO:0016021	F:hydrolase activity, hydrolyzing O-glycosyl compounds; P:carbohydrate metabolic process; C:integral component of membrane			IPR008979 (G3DSA:2.60.120.GENE3D); PTHR43730 (PANTHER); PTHR43730:SF1 (PANTHER); IPR008979 (SUPERFAMILY)	no GO terms	no GO terms
g11321.t1	sulfate permease	1034	10	0	85.72	3	F:GO:0008271; C:GO:0016021; P:GO:1902358	F:secondary active sulfate transmembrane transporter activity; C:integral component of membrane; P:sulfate transmembrane transport			IPR026564 (G3DSA:3.30.70.GENE3D); IPR026564 (G3DSA:3.30.70.GENE3D); IPR002645 (PFAM); IPR011547 (PFAM); IPR017856 (G3DSA:1.10.10.GENE3D); IPR002876 (PFAM); IPR001902 (TIGRFAM); mobidb-lite (MOBIDB_LITE); PTHR11814:SF80 (PANTHER); IPR001902 (PANTHER); IPR002645 (PROSITE_PROFILES); cd07042 (CDD); IPR036513 (SUPERFAMILY); IPR029072 (SUPERFAMILY)	F:GO:0008271; P:GO:0008272; F:GO:0015116; C:GO:0016020; C:GO:0016021; P:GO:0055085	F:secondary active sulfate transmembrane transporter activity; P:sulfate transport; F:sulfate transmembrane transporter activity; C:membrane; C:integral component of membrane; P:transmembrane transport
g10823.t1	hypothetical protein GSI_04014	301	10	3.81876e-144	72.29	3	F:GO:0004672; F:GO:0005524; P:GO:0006468	F:protein kinase activity; F:ATP binding; P:protein phosphorylation			G3DSA:1.10.510.10 (GENE3D); IPR011009 (SUPERFAMILY)	no GO terms	no GO terms
g15044.t1	legume-like lectin	346	10	0	81.4	2	C:GO:0016021; F:GO:0030246	C:integral component of membrane; F:carbohydrate binding			G3DSA:2.60.120.200 (GENE3D); IPR005052 (PFAM); PTHR12223 (PANTHER); PTHR12223:SF28 (PANTHER); IPR005052 (PROSITE_PROFILES); cd07308 (CDD); IPR013320 (SUPERFAMILY)	C:GO:0016020	C:membrane
g285.t1	hypothetical protein GSI_09543	264	10	3.09247e-152	62.69	3	F:GO:0003677; P:GO:0006310; P:GO:0015074	F:DNA binding; P:DNA recombination; P:DNA integration			IPR013762 (G3DSA:1.10.443.GENE3D); IPR011010 (SUPERFAMILY)	F:GO:0003677; P:GO:0006310; P:GO:0015074	F:DNA binding; P:DNA recombination; P:DNA integration
g15450.t1	Nucleoporin AMO1	773	10	0	56.63	1	P:GO:0006913	P:nucleocytoplasmic transport			mobidb-lite (MOBIDB_LITE); mobidb-lite (MOBIDB_LITE); mobidb-lite (MOBIDB_LITE); mobidb-lite (MOBIDB_LITE); mobidb-lite (MOBIDB_LITE); mobidb-lite (MOBIDB_LITE); mobidb-lite (MOBIDB_LITE); mobidb-lite (MOBIDB_LITE); mobidb-lite (MOBIDB_LITE); mobidb-lite (MOBIDB_LITE); mobidb-lite (MOBIDB_LITE)	no GO terms	no GO terms
g6589.t1	predicted protein	117	10	1.25835e-44	64.14	1	F:GO:0016301	F:kinase activity			no IPS match	no IPS match	no IPS match
g17479.t1	hypothetical protein GSI_05130	347	10	0	62.14	2	F:GO:0004672; P:GO:0006468	F:protein kinase activity; P:protein phosphorylation			G3DSA:1.10.510.10 (GENE3D); IPR040976 (PFAM); PTHR38248 (PANTHER); IPR011009 (SUPERFAMILY)	no GO terms	no GO terms
g4437.t1	predicted protein	147	10	1.5088e-69	73.56	4	C:GO:0000785; F:GO:0003677; C:GO:0005634; P:GO:0006355	C:chromatin; F:DNA binding; C:nucleus; P:regulation of transcription, DNA-templated			mobidb-lite (MOBIDB_LITE); mobidb-lite (MOBIDB_LITE); mobidb-lite (MOBIDB_LITE); mobidb-lite (MOBIDB_LITE); mobidb-lite (MOBIDB_LITE)	no GO terms	no GO terms
g2124.t1	eukaryotic translation initiation factor 1-like protein	122	10	5.51679e-27	64.15	1	C:GO:0005737	C:cytoplasm			mobidb-lite (MOBIDB_LITE); mobidb-lite (MOBIDB_LITE)	no GO terms	no GO terms
g12937.t1	tricalbin	260	10	2.09216e-166	92.41	4	P:GO:0006869; F:GO:0008289; C:GO:0016021; P:GO:0061817	P:lipid transport; F:lipid binding; C:integral component of membrane; P:endoplasmic reticulum-plasma membrane tethering			IPR000008 (SMART); IPR035892 (G3DSA:2.60.40.GENE3D); IPR000008 (PFAM); IPR035892 (G3DSA:2.60.40.GENE3D); PTHR10774 (PANTHER); PTHR10774:SF116 (PANTHER); IPR000008 (PROSITE_PROFILES); IPR037765 (CDD); SSF49562 (SUPERFAMILY); SSF49562 (SUPERFAMILY)	P:GO:0061817	P:endoplasmic reticulum-plasma membrane tethering
g18246.t1	hypothetical protein GSI_12447	177	10	2.45717e-110	87.67	3	F:GO:0004672; F:GO:0005524; P:GO:0006468	F:protein kinase activity; F:ATP binding; P:protein phosphorylation			G3DSA:1.10.510.10 (GENE3D); cd00180 (CDD); IPR011009 (SUPERFAMILY)	no GO terms	no GO terms
g11464.t1	hypothetical protein GSI_11134	218	2	3.21105e-99	72.83	1	C:GO:0016021	C:integral component of membrane			mobidb-lite (MOBIDB_LITE)	no GO terms	no GO terms
g929.t1	SecY protein	450	10	0	97.96	4	C:GO:0000324; C:GO:0005783; P:GO:0015031; C:GO:0016021	C:fungal-type vacuole; C:endoplasmic reticulum; P:protein transport; C:integral component of membrane			IPR002208 (PIRSF); IPR023201 (G3DSA:1.10.3370.GENE3D); IPR002208 (PFAM); IPR019561 (PFAM); IPR002208 (TIGRFAM); PTHR10906:SF1 (PANTHER); IPR002208 (PANTHER); IPR023201 (SUPERFAMILY)	P:GO:0015031; C:GO:0016020	P:protein transport; C:membrane
g16348.t1	SMAD/FHA domain-containing protein	541	10	0	86.25	3	F:GO:0016614; F:GO:0050660; P:GO:0055114	F:oxidoreductase activity, acting on CH-OH group of donors; F:flavin adenine dinucleotide binding; P:oxidation-reduction process			IPR000253 (SMART); IPR001841 (SMART); IPR013083 (G3DSA:3.30.40.GENE3D); IPR001841 (PFAM); G3DSA:2.60.200.20 (GENE3D); IPR000253 (PFAM); mobidb-lite (MOBIDB_LITE); mobidb-lite (MOBIDB_LITE); mobidb-lite (MOBIDB_LITE); mobidb-lite (MOBIDB_LITE); mobidb-lite (MOBIDB_LITE); PTHR15067 (PANTHER); IPR001841 (PROSITE_PROFILES); IPR000253 (PROSITE_PROFILES); IPR000253 (CDD); SSF57850 (SUPERFAMILY); IPR008…	F:GO:0005515	F:protein binding
g15742.t1	Iron-sulfur assembly protein 1	85	10	9.8405e-58	97.76	3	F:GO:0005198; F:GO:0051536; P:GO:0097428	F:structural molecule activity; F:iron-sulfur cluster binding; P:protein maturation by iron-sulfur cluster transfer			IPR035903 (G3DSA:2.60.300.GENE3D); IPR000361 (PFAM); IPR016092 (TIGRFAM); PTHR10072:SF41 (PANTHER); PTHR10072 (PANTHER); IPR035903 (SUPERFAMILY)	F:GO:0005198; F:GO:0051536; P:GO:0097428	F:structural molecule activity; F:iron-sulfur cluster binding; P:protein maturation by iron-sulfur cluster transfer
g17981.t1	hypothetical protein GSI_07350	99	2	2.3476e-13	82.85	1	C:GO:0016021	C:integral component of membrane			mobidb-lite (MOBIDB_LITE); mobidb-lite (MOBIDB_LITE)	no GO terms	no GO terms
g1627.t1	peroxysomal citrate synthase	379	10	0	68.42	1	F:GO:0016740	F:transferase activity			IPR002020 (PRINTS); IPR024176 (PIRSF); IPR016142 (G3DSA:1.10.580.GENE3D); IPR016143 (G3DSA:1.10.230.GENE3D); IPR002020 (PFAM); IPR002020 (PANTHER); PTHR11739:SF4 (PANTHER); PTHR11739:SF4 (PANTHER); IPR036969 (SUPERFAMILY)	F:GO:0046912	F:transferase activity, transferring acyl groups, acyl groups converted into alkyl on transfer
g2214.t1	predicted protein	276	10	1.30772e-178	71.66	1	F:GO:0046872	F:metal ion binding			no IPS match	no IPS match	no IPS match
g245.t1	thioredoxin-like protein	129	10	6.68408e-86	82.2	6	C:GO:0005623; P:GO:0006662; F:GO:0015035; C:GO:0016020; P:GO:0045454; P:GO:0055114	C:cell; P:glycerol ether metabolic process; F:protein disulfide oxidoreductase activity; C:membrane; P:cell redox homeostasis; P:oxidation-reduction process			IPR013766 (PFAM); G3DSA:3.40.30.10 (GENE3D); mobidb-lite (MOBIDB_LITE); mobidb-lite (MOBIDB_LITE); PTHR22904:SF489 (PANTHER); PTHR22904 (PANTHER); cd02947 (CDD); IPR036249 (SUPERFAMILY)	P:GO:0045454	P:cell redox homeostasis
g13266.t1	hypothetical protein GSI_03003	230	10	7.63724e-82	60.01	1	C:GO:0016020	C:membrane			mobidb-lite (MOBIDB_LITE); mobidb-lite (MOBIDB_LITE); mobidb-lite (MOBIDB_LITE); mobidb-lite (MOBIDB_LITE)	no GO terms	no GO terms
g8116.t1	APC amino acid permease	248	10	6.50266e-141	86.55	4	P:GO:0006865; C:GO:0016021; F:GO:0022857; P:GO:0055085	P:amino acid transport; C:integral component of membrane; F:transmembrane transporter activity; P:transmembrane transport			IPR002293 (PFAM); G3DSA:1.20.1740.10 (GENE3D); mobidb-lite (MOBIDB_LITE); mobidb-lite (MOBIDB_LITE); PTHR11785 (PANTHER); PTHR11785:SF509 (PANTHER)	C:GO:0016020; F:GO:0022857; P:GO:0055085	C:membrane; F:transmembrane transporter activity; P:transmembrane transport
g1811.t1	predicted protein	110	10	1.64322e-67	85.21	3	P:GO:0007052; C:GO:0042729; C:GO:0072686	P:mitotic spindle organization; C:DASH complex; C:mitotic spindle			IPR013958 (PFAM); mobidb-lite (MOBIDB_LITE); IPR013958 (PANTHER)	P:GO:0007052; C:GO:0042729; C:GO:0072686	P:mitotic spindle organization; C:DASH complex; C:mitotic spindle
g12644.t1	MFS general substrate transporter	586	10	0	80.44	3	C:GO:0016021; F:GO:0022857; P:GO:0055085	C:integral component of membrane; F:transmembrane transporter activity; P:transmembrane transport			G3DSA:1.20.1250.20 (GENE3D); IPR005828 (PFAM); mobidb-lite (MOBIDB_LITE); PTHR23511 (PANTHER); PTHR23511:SF12 (PANTHER); IPR020846 (PROSITE_PROFILES); IPR020846 (CDD); IPR036259 (SUPERFAMILY)	C:GO:0016021; F:GO:0022857; P:GO:0055085	C:integral component of membrane; F:transmembrane transporter activity; P:transmembrane transport
g19349.t1	glutathione S-transferase C-terminal-like protein	288	10	1.20149e-140	78.35	1	F:GO:0016740	F:transferase activity			G3DSA:1.20.1050.10 (GENE3D); IPR004046 (PFAM); G3DSA:3.40.30.10 (GENE3D); G3DSA:3.40.30.10 (GENE3D); PTHR11571 (PANTHER); PTHR11571:SF161 (PANTHER); IPR010987 (PROSITE_PROFILES); IPR004045 (PROSITE_PROFILES); cd03192 (CDD); IPR036249 (SUPERFAMILY); IPR036282 (SUPERFAMILY)	F:GO:0005515	F:protein binding
g16435.t1	PCI-domain-containing protein	406	10	0	76.72	5	P:GO:0001732; F:GO:0003743; C:GO:0016282; C:GO:0033290; C:GO:0071541	P:formation of cytoplasmic translation initiation complex; F:translation initiation factor activity; C:eukaryotic 43S preinitiation complex; C:eukaryotic 48S preinitiation complex; C:eukaryotic translation initiation factor 3 complex, eIF3m			IPR000717 (SMART); SM00753 (SMART); IPR000717 (PFAM); G3DSA:1.25.40.570 (GENE3D); IPR040750 (PFAM); PTHR15350 (PANTHER); PTHR15350:SF2 (PANTHER); IPR027528 (HAMAP)	F:GO:0003743; C:GO:0005737; C:GO:0005852	F:translation initiation factor activity; C:cytoplasm; C:eukaryotic translation initiation factor 3 complex
g3309.t1	GPI transamidase component PIG-S	115	10	5.25307e-47	86.34	2	P:GO:0016255; C:GO:0042765	P:attachment of GPI anchor to protein; C:GPI-anchor transamidase complex			IPR019540 (PFAM); mobidb-lite (MOBIDB_LITE); mobidb-lite (MOBIDB_LITE); IPR019540 (PANTHER)	P:GO:0016255; C:GO:0042765	P:attachment of GPI anchor to protein; C:GPI-anchor transamidase complex
g19815.t1	T-complex protein 1	44	10	7.49468e-19	91.47	4	F:GO:0005524; C:GO:0005737; P:GO:0006457; F:GO:0051082	F:ATP binding; C:cytoplasm; P:protein folding; F:unfolded protein binding			IPR027413 (G3DSA:1.10.560.GENE3D); mobidb-lite (MOBIDB_LITE)	no GO terms	no GO terms
g20578.t1	DUF125-domain-containing protein	327	10	0	87.22	1	C:GO:0016021	C:integral component of membrane			IPR008217 (PFAM); mobidb-lite (MOBIDB_LITE); IPR008217 (PANTHER); PTHR31851:SF11 (PANTHER); cd02435 (CDD)	no GO terms	no GO terms
g3574.t1	HCP-like protein	179	10	6.93207e-109	90.53	1	C:GO:0016021	C:integral component of membrane			IPR006597 (SMART); IPR011990 (G3DSA:1.25.40.GENE3D); IPR006597 (PFAM); PTHR11102 (PANTHER); PTHR11102:SF145 (PANTHER); SSF81901 (SUPERFAMILY)	F:GO:0005515	F:protein binding
g9828.t1	MFS general substrate transporter	690	10	0	71.47	1	C:GO:0016021	C:integral component of membrane			IPR011701 (PFAM); G3DSA:1.20.1250.20 (GENE3D); mobidb-lite (MOBIDB_LITE); mobidb-lite (MOBIDB_LITE); PTHR23507:SF1 (PANTHER); PTHR23507 (PANTHER); IPR020846 (CDD); IPR036259 (SUPERFAMILY)	C:GO:0016021; P:GO:0055085	C:integral component of membrane; P:transmembrane transport
g16666.t1	hypothetical protein GSI_15059	388	10	0	70.78	1	C:GO:0016021	C:integral component of membrane			mobidb-lite (MOBIDB_LITE); mobidb-lite (MOBIDB_LITE); mobidb-lite (MOBIDB_LITE); mobidb-lite (MOBIDB_LITE); mobidb-lite (MOBIDB_LITE); cd12087 (CDD)	no GO terms	no GO terms
g19761.t1	hypothetical protein GSI_12149	136	10	2.9264e-54	73.42	1	C:GO:0016021	C:integral component of membrane			mobidb-lite (MOBIDB_LITE); mobidb-lite (MOBIDB_LITE); mobidb-lite (MOBIDB_LITE)	no GO terms	no GO terms
g16210.t1	FYVE-domain-containing protein	57	10	1.43964e-25	89.45	1	F:GO:0046872	F:metal ion binding			G3DSA:4.10.860.20 (GENE3D); IPR021565 (PFAM); IPR036531 (SUPERFAMILY)	no GO terms	no GO terms
g5018.t1	E3 ubiquitin-protein ligase arih1	181	10	6.29186e-88	69.22	3	F:GO:0004842; P:GO:0016567; F:GO:0046872	F:ubiquitin-protein transferase activity; P:protein ubiquitination; F:metal ion binding			mobidb-lite (MOBIDB_LITE); mobidb-lite (MOBIDB_LITE)	no GO terms	no GO terms
g3162.t1	acetyl xylan esterase	83	10	4.00733e-45	87.32	4	C:GO:0005576; P:GO:0005975; F:GO:0016787; F:GO:0030248	C:extracellular region; P:carbohydrate metabolic process; F:hydrolase activity; F:cellulose binding			no IPS match	no IPS match	no IPS match
g12038.t1	predicted protein	515	10	5.19705e-170	77.05	1	C:GO:0016021	C:integral component of membrane			PF08700 (PFAM); IPR019402 (PFAM); mobidb-lite (MOBIDB_LITE); mobidb-lite (MOBIDB_LITE); mobidb-lite (MOBIDB_LITE); mobidb-lite (MOBIDB_LITE); PTHR21324 (PANTHER); PTHR21324:SF2 (PANTHER)	no GO terms	no GO terms
g3463.t1	hypothetical protein GSI_06069	375	10	2.4075e-176	82.08	1	F:GO:0019905	F:syntaxin binding			IPR026183 (PFAM); mobidb-lite (MOBIDB_LITE); mobidb-lite (MOBIDB_LITE); mobidb-lite (MOBIDB_LITE); mobidb-lite (MOBIDB_LITE); mobidb-lite (MOBIDB_LITE); mobidb-lite (MOBIDB_LITE); PTHR16127:SF13 (PANTHER); IPR026183 (PANTHER); IPR029071 (SUPERFAMILY)	F:GO:0019905	F:syntaxin binding
g11798.t1	Aldo/keto reductase	224	10	2.31015e-124	78.64	2	F:GO:0016491; P:GO:0055114	F:oxidoreductase activity; P:oxidation-reduction process			IPR020471 (PRINTS); IPR036812 (G3DSA:3.20.20.GENE3D); IPR023210 (PFAM); IPR020471 (PANTHER); PTHR11732:SF284 (PANTHER); IPR023210 (CDD); IPR036812 (SUPERFAMILY)	F:GO:0016491; P:GO:0055114	F:oxidoreductase activity; P:oxidation-reduction process
g1347.t1	DUF914-domain-containing protein	134	10	8.4088e-82	91.27	3	C:GO:0016021; F:GO:0022857; P:GO:0055085	C:integral component of membrane; F:transmembrane transporter activity; P:transmembrane transport			IPR009262 (PFAM); PTHR14233 (PANTHER)	C:GO:0016021; F:GO:0022857; P:GO:0055085	C:integral component of membrane; F:transmembrane transporter activity; P:transmembrane transport
g737.t1	cytochrome P450	110	10	9.95565e-58	80.77	5	F:GO:0004497; F:GO:0005506; F:GO:0016705; F:GO:0020037; P:GO:0055114	F:monooxygenase activity; F:iron ion binding; F:oxidoreductase activity, acting on paired donors, with incorporation or reduction of molecular oxygen; F:heme binding; P:oxidation-reduction process			IPR036396 (G3DSA:1.10.630.GENE3D); IPR001128 (PFAM); IPR036396 (SUPERFAMILY)	F:GO:0005506; F:GO:0016705; F:GO:0020037; P:GO:0055114	F:iron ion binding; F:oxidoreductase activity, acting on paired donors, with incorporation or reduction of molecular oxygen; F:heme binding; P:oxidation-reduction process
g20362.t1	hypothetical protein GSI_09700	164	10	6.63993e-108	85.96	3	F:GO:0004672; F:GO:0005524; P:GO:0006468	F:protein kinase activity; F:ATP binding; P:protein phosphorylation			IPR011009 (SUPERFAMILY)	no GO terms	no GO terms
g4330.t1	ARM repeat-containing protein	874	10	0	94.54	2	C:GO:0005623; P:GO:0006606	C:cell; P:protein import into nucleus			IPR011989 (G3DSA:1.25.10.GENE3D); PF13513 (PFAM); mobidb-lite (MOBIDB_LITE); PTHR10527:SF3 (PANTHER); IPR040122 (PANTHER); IPR016024 (SUPERFAMILY)	P:GO:0006606	P:protein import into nucleus
g11945.t1	transcription factor	570	10	0	73.16	4	C:GO:0000943; F:GO:0003676; F:GO:0008270; P:GO:0015074	C:retrotransposon nucleocapsid; F:nucleic acid binding; F:zinc ion binding; P:DNA integration			IPR001878 (SMART); IPR036397 (G3DSA:3.30.420.GENE3D); PF14223 (PFAM); IPR001584 (PFAM); G3DSA:4.10.60.10 (GENE3D); mobidb-lite (MOBIDB_LITE); mobidb-lite (MOBIDB_LITE); PTHR11439:SF234 (PANTHER); IPR039537 (PANTHER); IPR001878 (PROSITE_PROFILES); IPR001584 (PROSITE_PROFILES); IPR012337 (SUPERFAMILY); IPR036875 (SUPERFAMILY)	C:GO:0000943; F:GO:0003676; F:GO:0008270; P:GO:0015074	C:retrotransposon nucleocapsid; F:nucleic acid binding; F:zinc ion binding; P:DNA integration
g10062.t1	mitochondrial carrier	346	10	0	88.58	3	C:GO:0016021; F:GO:0022857; P:GO:0055085	C:integral component of membrane; F:transmembrane transporter activity; P:transmembrane transport			IPR023395 (G3DSA:1.50.40.GENE3D); IPR018108 (PFAM); mobidb-lite (MOBIDB_LITE); mobidb-lite (MOBIDB_LITE); IPR040062 (PANTHER); PTHR24089:SF112 (PANTHER); IPR018108 (PROSITE_PROFILES); IPR018108 (PROSITE_PROFILES); IPR018108 (PROSITE_PROFILES); IPR023395 (SUPERFAMILY)	F:GO:0022857	F:transmembrane transporter activity
g15354.t1	Transposon Ty3-G Gag-Pol polyprotein	252	10	4.70512e-80	72.8	3	P:GO:0006807; P:GO:0043170; P:GO:0044238	P:nitrogen compound metabolic process; P:macromolecule metabolic process; P:primary metabolic process			IPR000953 (SMART); IPR023780 (PFAM); G3DSA:2.40.50.40 (GENE3D); PTHR44369 (PANTHER); IPR000953 (PROSITE_PROFILES); IPR000953 (CDD); IPR016197 (SUPERFAMILY)	no GO terms	no GO terms
g8986.t1	Polysaccharide Lyase Family 14 protein	186	10	4.24238e-114	87.28	5	F:GO:0004672; F:GO:0005524; P:GO:0006468; C:GO:0016021; F:GO:0016829	F:protein kinase activity; F:ATP binding; P:protein phosphorylation; C:integral component of membrane; F:lyase activity			G3DSA:2.60.120.200 (GENE3D); PTHR40124 (PANTHER); PTHR40124:SF1 (PANTHER)	no GO terms	no GO terms
g16124.t1	cora-domain-containing protein	346	10	0	86.04	4	C:GO:0016021; P:GO:0030001; F:GO:0046873; P:GO:0055085	C:integral component of membrane; P:metal ion transport; F:metal ion transmembrane transporter activity; P:transmembrane transport			G3DSA:2.40.128.330 (GENE3D); G3DSA:1.20.58.340 (GENE3D); PTHR13890:SF0 (PANTHER); IPR039204 (PANTHER); IPR039204 (CDD)	no GO terms	no GO terms
g4258.t1	Helicase SWR1	387	10	0	70.92	1	F:GO:0005524	F:ATP binding			mobidb-lite (MOBIDB_LITE); mobidb-lite (MOBIDB_LITE); mobidb-lite (MOBIDB_LITE)	no GO terms	no GO terms
g4270.t1	condensin complex subunit SMC2	361	10	0	81.48	4	F:GO:0005524; C:GO:0005634; C:GO:0005694; P:GO:0051276	F:ATP binding; C:nucleus; C:chromosome; P:chromosome organization			G3DSA:1.20.1060.20 (GENE3D); IPR010935 (PFAM); mobidb-lite (MOBIDB_LITE); PTHR43941 (PANTHER); IPR036277 (SUPERFAMILY)	F:GO:0005515; F:GO:0005524; C:GO:0005694; P:GO:0051276	F:protein binding; F:ATP binding; C:chromosome; P:chromosome organization
g9795.t1	MFS general substrate transporter	691	10	0	71.38	1	C:GO:0016021	C:integral component of membrane			IPR011701 (PFAM); G3DSA:1.20.1250.20 (GENE3D); mobidb-lite (MOBIDB_LITE); mobidb-lite (MOBIDB_LITE); mobidb-lite (MOBIDB_LITE); PTHR23507:SF1 (PANTHER); PTHR23507 (PANTHER); IPR020846 (CDD); IPR036259 (SUPERFAMILY)	C:GO:0016021; P:GO:0055085	C:integral component of membrane; P:transmembrane transport
g20332.t1	UDP-Glycosyltransferase/glycogen phosphorylase	497	10	0	75.79	1	F:GO:0016758	F:transferase activity, transferring hexosyl groups			IPR002213 (PFAM); G3DSA:3.40.50.2000 (GENE3D); G3DSA:3.40.50.2000 (GENE3D); PTHR11926:SF500 (PANTHER); PTHR11926 (PANTHER); SSF53756 (SUPERFAMILY)	F:GO:0016758	F:transferase activity, transferring hexosyl groups
g5137.t1	Adaptor protein complex beta subunit	730	10	0	93.8	5	C:GO:0005768; P:GO:0006886; P:GO:0016197; C:GO:0030121; F:GO:0030276	C:endosome; P:intracellular protein transport; P:endosomal transport; C:AP-1 adaptor complex; F:clathrin binding			IPR011989 (G3DSA:1.25.10.GENE3D); IPR016342 (PIRSF); IPR002553 (PFAM); mobidb-lite (MOBIDB_LITE); IPR026739 (PANTHER); PTHR11134:SF3 (PANTHER); IPR016024 (SUPERFAMILY)	P:GO:0006886; P:GO:0015031; P:GO:0016192; C:GO:0030117; F:GO:0030276	P:intracellular protein transport; P:protein transport; P:vesicle-mediated transport; C:membrane coat; F:clathrin binding
g13604.t1	hypothetical protein GSI_05171	157	10	2.56553e-51	58.69	2	F:GO:0004672; P:GO:0006468	F:protein kinase activity; P:protein phosphorylation			mobidb-lite (MOBIDB_LITE); mobidb-lite (MOBIDB_LITE); mobidb-lite (MOBIDB_LITE); mobidb-lite (MOBIDB_LITE); mobidb-lite (MOBIDB_LITE)	no GO terms	no GO terms
g3269.t1	Phosphate transporter PHO1	737	10	0	73.07	1	C:GO:0016021	C:integral component of membrane			IPR004331 (PFAM); IPR004342 (PFAM); mobidb-lite (MOBIDB_LITE); mobidb-lite (MOBIDB_LITE); mobidb-lite (MOBIDB_LITE); mobidb-lite (MOBIDB_LITE); PTHR10783 (PANTHER); IPR033507 (PTHR10783:PANTHER); IPR004331 (PROSITE_PROFILES); cd14475 (CDD)	C:GO:0016021	C:integral component of membrane
g3113.t1	transcription factor	186	10	1.21809e-86	78.15	4	C:GO:0000943; F:GO:0003676; F:GO:0008270; P:GO:0015074	C:retrotransposon nucleocapsid; F:nucleic acid binding; F:zinc ion binding; P:DNA integration			IPR001878 (SMART); PF14223 (PFAM); IPR001878 (PFAM); G3DSA:4.10.60.10 (GENE3D); mobidb-lite (MOBIDB_LITE); mobidb-lite (MOBIDB_LITE); IPR001878 (PROSITE_PROFILES); IPR036875 (SUPERFAMILY)	F:GO:0003676; F:GO:0008270	F:nucleic acid binding; F:zinc ion binding
g9788.t1	DNA mismatch repair protein Msh6	89	10	3.05967e-33	63.17	3	F:GO:0005524; P:GO:0006298; F:GO:0030983	F:ATP binding; P:mismatch repair; F:mismatched DNA binding			mobidb-lite (MOBIDB_LITE); mobidb-lite (MOBIDB_LITE); mobidb-lite (MOBIDB_LITE)	no GO terms	no GO terms
g3191.t1	hypothetical protein GSI_04056	205	10	1.83096e-125	60.67	2	F:GO:0004672; P:GO:0006468	F:protein kinase activity; P:protein phosphorylation			mobidb-lite (MOBIDB_LITE); mobidb-lite (MOBIDB_LITE); mobidb-lite (MOBIDB_LITE); mobidb-lite (MOBIDB_LITE)	no GO terms	no GO terms
g10343.t1	hypothetical protein GSI_01527	173	10	5.42755e-90	82.42	1	C:GO:0016021	C:integral component of membrane			no IPS match	no IPS match	no IPS match
g10902.t1	transcription factor	235	10	4.43395e-119	84.53	2	F:GO:0003700; P:GO:0006355	F:DNA-binding transcription factor activity; P:regulation of transcription, DNA-templated			G3DSA:1.20.5.170 (GENE3D); mobidb-lite (MOBIDB_LITE); mobidb-lite (MOBIDB_LITE); mobidb-lite (MOBIDB_LITE); mobidb-lite (MOBIDB_LITE); mobidb-lite (MOBIDB_LITE); cd14686 (CDD)	no GO terms	no GO terms
g18867.t1	Pkinase-domain-containing protein	329	10	1.05744e-51	77.64	3	F:GO:0004672; F:GO:0005524; P:GO:0006468	F:protein kinase activity; F:ATP binding; P:protein phosphorylation			IPR000253 (SMART); IPR000253 (PFAM); G3DSA:2.60.200.20 (GENE3D); mobidb-lite (MOBIDB_LITE); mobidb-lite (MOBIDB_LITE); mobidb-lite (MOBIDB_LITE); IPR000253 (PROSITE_PROFILES); IPR000253 (CDD); IPR008984 (SUPERFAMILY)	F:GO:0005515	F:protein binding
g2192.t1	DUF455-domain-containing protein	161	10	4.41494e-86	81.97	3	F:GO:0016491; F:GO:0051537; P:GO:0055114	F:oxidoreductase activity; F:2 iron, 2 sulfur cluster binding; P:oxidation-reduction process			IPR007402 (PFAM); PTHR42782:SF2 (PANTHER); PTHR42782 (PANTHER); PTHR42782 (PANTHER); PTHR42782:SF2 (PANTHER)	no GO terms	no GO terms
g13423.t1	MFS general substrate transporter	101	10	1.20719e-53	87.07	3	F:GO:0005215; C:GO:0016021; P:GO:0055085	F:transporter activity; C:integral component of membrane; P:transmembrane transport			mobidb-lite (MOBIDB_LITE); mobidb-lite (MOBIDB_LITE); PTHR23504:SF15 (PANTHER); PTHR23504 (PANTHER)	no GO terms	no GO terms
g9623.t1	MFS general substrate transporter	66	10	4.88701e-25	79.48	2	C:GO:0016021; P:GO:0055085	C:integral component of membrane; P:transmembrane transport			no IPS match	no IPS match	no IPS match
g10689.t1	WLM-domain-containing protein	460	10	2.34983e-172	66.77	1	F:GO:0046872	F:metal ion binding			IPR013536 (PFAM); G3DSA:2.20.28.140 (GENE3D); mobidb-lite (MOBIDB_LITE); mobidb-lite (MOBIDB_LITE); PTHR23153 (PANTHER); PTHR23153:SF37 (PANTHER); IPR013536 (PROSITE_PROFILES); IPR001876 (PROSITE_PROFILES); IPR036443 (SUPERFAMILY)	no GO terms	no GO terms
g12981.t1	transcription factor	1491	10	0	66.44	4	C:GO:0000943; F:GO:0003676; F:GO:0008270; P:GO:0015074	C:retrotransposon nucleocapsid; F:nucleic acid binding; F:zinc ion binding; P:DNA integration			IPR001878 (SMART); IPR001584 (PFAM); IPR036397 (G3DSA:3.30.420.GENE3D); G3DSA:4.10.60.10 (GENE3D); IPR013103 (PFAM); PF14223 (PFAM); mobidb-lite (MOBIDB_LITE); mobidb-lite (MOBIDB_LITE); mobidb-lite (MOBIDB_LITE); mobidb-lite (MOBIDB_LITE); mobidb-lite (MOBIDB_LITE); mobidb-lite (MOBIDB_LITE); mobidb-lite (MOBIDB_LITE); PTHR11439:SF204 (PANTHER); IPR039537 (PANTHER); IPR001584 (PROSITE_PROFILES);…	C:GO:0000943; F:GO:0003676; F:GO:0008270; P:GO:0015074	C:retrotransposon nucleocapsid; F:nucleic acid binding; F:zinc ion binding; P:DNA integration
g14394.t1	GTPase-binding protein rid1	90	10	1.67359e-38	79.55	3	F:GO:0003779; F:GO:0017048; P:GO:0030036	F:actin binding; F:Rho GTPase binding; P:actin cytoskeleton organization			mobidb-lite (MOBIDB_LITE)	no GO terms	no GO terms
g20698.t1	hypothetical protein GSI_06871	151	10	4.38977e-86	74.75	1	F:GO:0003676	F:nucleic acid binding			G3DSA:3.10.10.10 (GENE3D); mobidb-lite (MOBIDB_LITE); SSF56672 (SUPERFAMILY)	no GO terms	no GO terms
g21046.t1	hypothetical protein GSI_01111	345	10	0	68.05	3	F:GO:0004672; F:GO:0005524; P:GO:0006468	F:protein kinase activity; F:ATP binding; P:protein phosphorylation			G3DSA:1.10.510.10 (GENE3D); IPR000719 (PROSITE_PROFILES); IPR011009 (SUPERFAMILY)	F:GO:0004672; F:GO:0005524; P:GO:0006468	F:protein kinase activity; F:ATP binding; P:protein phosphorylation
g4301.t1	alpha/beta-hydrolase	269	10	5.3012e-170	81.25	2	C:GO:0016021; F:GO:0016787	C:integral component of membrane; F:hydrolase activity			IPR000073 (PFAM); PTHR43487:SF2 (PANTHER); PTHR43487 (PANTHER); IPR029058 (SUPERFAMILY)	no GO terms	no GO terms
g15222.t1	ribosomal protein L1	166	10	1.15247e-43	76.63	1	C:GO:0005840	C:ribosome			G3DSA:3.30.190.20 (GENE3D); IPR028364 (PFAM); mobidb-lite (MOBIDB_LITE); mobidb-lite (MOBIDB_LITE); mobidb-lite (MOBIDB_LITE); PTHR23105 (PANTHER); PTHR23105:SF31 (PANTHER); IPR023674 (SUPERFAMILY)	no GO terms	no GO terms
g18999.t1	predicted protein	40	10	1.80656e-10	77.21	1	C:GO:0016021	C:integral component of membrane			no IPS match	no IPS match	no IPS match
g3745.t1	transcription factor	1518	10	0	68.5	4	C:GO:0000943; F:GO:0003676; F:GO:0008270; P:GO:0015074	C:retrotransposon nucleocapsid; F:nucleic acid binding; F:zinc ion binding; P:DNA integration			IPR001878 (SMART); G3DSA:4.10.60.10 (GENE3D); PF14223 (PFAM); IPR001584 (PFAM); IPR013103 (PFAM); IPR036397 (G3DSA:3.30.420.GENE3D); mobidb-lite (MOBIDB_LITE); mobidb-lite (MOBIDB_LITE); mobidb-lite (MOBIDB_LITE); mobidb-lite (MOBIDB_LITE); mobidb-lite (MOBIDB_LITE); mobidb-lite (MOBIDB_LITE); PTHR11439:SF204 (PANTHER); IPR039537 (PANTHER); IPR001584 (PROSITE_PROFILES); IPR001878 (PROSITE_PROFILE…	C:GO:0000943; F:GO:0003676; F:GO:0008270; P:GO:0015074	C:retrotransposon nucleocapsid; F:nucleic acid binding; F:zinc ion binding; P:DNA integration
g20513.t1	hypothetical protein GSI_11129	247	10	6.78804e-93	53.51	1	C:GO:0016021	C:integral component of membrane			mobidb-lite (MOBIDB_LITE); mobidb-lite (MOBIDB_LITE); mobidb-lite (MOBIDB_LITE); mobidb-lite (MOBIDB_LITE); cd12087 (CDD)	no GO terms	no GO terms
g11832.t1	CBF-domain-containing protein	602	10	0	77.71	1	P:GO:0042254	P:ribosome biogenesis			IPR005612 (PFAM); mobidb-lite (MOBIDB_LITE); IPR027193 (PANTHER); IPR016024 (SUPERFAMILY)	P:GO:0042254	P:ribosome biogenesis
g6384.t1	FAD/NAD(P)-binding domain-containing protein	94	10	3.79143e-40	76.17	2	C:GO:0016021; F:GO:0071949	C:integral component of membrane; F:FAD binding			IPR036188 (G3DSA:3.50.50.GENE3D); IPR036188 (SUPERFAMILY)	no GO terms	no GO terms
g18949.t1	Retrovirus-related Pol polyprotein from transposon TNT 1-94	281	10	4.11491e-102	72.65	1	F:GO:0005488	F:binding			PTHR44381 (PANTHER); cd09272 (CDD)	no GO terms	no GO terms
g18837.t1	WD40 repeat-like protein	282	10	3.48587e-109	59.02	1	C:GO:0016020	C:membrane			IPR001680 (SMART); IPR001680 (PFAM); IPR015943 (G3DSA:2.130.10.GENE3D); PTHR19857:SF8 (PANTHER); PTHR19857 (PANTHER); IPR001680 (PROSITE_PROFILES); IPR017986 (PROSITE_PROFILES); IPR036322 (SUPERFAMILY)	F:GO:0005515	F:protein binding
g9853.t1	putative ribonucleoside-diphosphate reductase small chain B	322	10	1.84232e-167	75.35	4	P:GO:0009263; C:GO:0016021; F:GO:0016491; P:GO:0055114	P:deoxyribonucleotide biosynthetic process; C:integral component of membrane; F:oxidoreductase activity; P:oxidation-reduction process			IPR012348 (G3DSA:1.10.620.GENE3D); IPR000358 (PFAM); PTHR23409:SF19 (PANTHER); IPR000358 (PANTHER); IPR033909 (CDD); IPR009078 (SUPERFAMILY)	P:GO:0009263; F:GO:0016491; P:GO:0055114	P:deoxyribonucleotide biosynthetic process; F:oxidoreductase activity; P:oxidation-reduction process
g1319.t1	hypothetical protein GSI_12895	239	10	6.66966e-100	73.43	1	C:GO:0016021	C:integral component of membrane			no IPS match	no IPS match	no IPS match
g6518.t1	polysaccharide lyase family 8 protein	219	10	3.08868e-142	87.24	4	C:GO:0005576; P:GO:0005975; F:GO:0016829; F:GO:0030246	C:extracellular region; P:carbohydrate metabolic process; F:lyase activity; F:carbohydrate binding			IPR014718 (G3DSA:2.70.98.GENE3D); IPR003159 (PFAM); IPR008929 (G3DSA:1.50.10.GENE3D); IPR012970 (PFAM); IPR038970 (PANTHER); IPR008929 (SUPERFAMILY); IPR011013 (SUPERFAMILY)	F:GO:0003824; C:GO:0005576; P:GO:0005975; F:GO:0016829; F:GO:0030246	F:catalytic activity; C:extracellular region; P:carbohydrate metabolic process; F:lyase activity; F:carbohydrate binding
g2577.t1	acyl-CoA N-acyltransferase	156	10	1.54035e-94	65.69	1	F:GO:0016740	F:transferase activity			IPR000182 (PFAM); G3DSA:3.40.630.30 (GENE3D); PTHR43420 (PANTHER); IPR000182 (PROSITE_PROFILES); cd04301 (CDD); IPR016181 (SUPERFAMILY)	no GO terms	no GO terms
g16983.t1	alpha/beta hydrolase domain-containing protein	102	10	3.38175e-58	78.76	1	F:GO:0016787	F:hydrolase activity			IPR029058 (G3DSA:3.40.50.GENE3D); IPR002018 (PFAM); PTHR23024 (PANTHER); PTHR23024:SF241 (PANTHER); IPR029058 (SUPERFAMILY)	no GO terms	no GO terms
g16282.t1	hypothetical protein GSI_10333	366	2	6.31604e-111	70.45	1	F:GO:0008270	F:zinc ion binding			mobidb-lite (MOBIDB_LITE); mobidb-lite (MOBIDB_LITE); mobidb-lite (MOBIDB_LITE); mobidb-lite (MOBIDB_LITE); mobidb-lite (MOBIDB_LITE); mobidb-lite (MOBIDB_LITE); mobidb-lite (MOBIDB_LITE); mobidb-lite (MOBIDB_LITE)	no GO terms	no GO terms
g13355.t1	NTF2-like protein	413	10	0	73.92	2	C:GO:0005634; P:GO:0051028	C:nucleus; P:mRNA transport			IPR005637 (SMART); G3DSA:3.10.450.50 (GENE3D); IPR032675 (G3DSA:3.80.10.GENE3D); IPR005637 (PFAM); G3DSA:1.10.8.10 (GENE3D); PTHR10662:SF22 (PANTHER); IPR030217 (PANTHER); IPR005637 (PROSITE_PROFILES); IPR018222 (PROSITE_PROFILES); IPR005637 (CDD); IPR032710 (SUPERFAMILY); IPR009060 (SUPERFAMILY); SSF52058 (SUPERFAMILY)	F:GO:0005515; C:GO:0005634; P:GO:0051028	F:protein binding; C:nucleus; P:mRNA transport
g17616.t1	glycoside hydrolase family 18 protein	308	10	8.71799e-144	78.1	2	F:GO:0004553; P:GO:0005975	F:hydrolase activity, hydrolyzing O-glycosyl compounds; P:carbohydrate metabolic process			IPR001223 (PFAM); G3DSA:3.20.20.80 (GENE3D); cd00598 (CDD); IPR017853 (SUPERFAMILY)	P:GO:0005975	P:carbohydrate metabolic process
g15685.t1	hypothetical protein GSI_06839	139	10	1.82745e-11	70.12	1	C:GO:0016020	C:membrane			mobidb-lite (MOBIDB_LITE); mobidb-lite (MOBIDB_LITE)	no GO terms	no GO terms
g7911.t1	cytochrome P450	375	10	0	82.34	6	F:GO:0004497; F:GO:0005506; C:GO:0016021; F:GO:0016705; F:GO:0020037; P:GO:0055114	F:monooxygenase activity; F:iron ion binding; C:integral component of membrane; F:oxidoreductase activity, acting on paired donors, with incorporation or reduction of molecular oxygen; F:heme binding; P:oxidation-reduction process			IPR036396 (G3DSA:1.10.630.GENE3D); IPR001128 (PFAM); PTHR24279 (PANTHER); PTHR24279:SF87 (PANTHER); IPR036396 (SUPERFAMILY)	F:GO:0005506; F:GO:0016705; F:GO:0020037; P:GO:0055114	F:iron ion binding; F:oxidoreductase activity, acting on paired donors, with incorporation or reduction of molecular oxygen; F:heme binding; P:oxidation-reduction process
g9129.t1	hypothetical protein GSI_03464	229	10	3.20296e-103	59.43	1	C:GO:0016021	C:integral component of membrane			no IPS match	no IPS match	no IPS match
g6838.t1	thioredoxin-like protein	597	10	0	67.92	1	F:GO:0071949	F:FAD binding			PR00420 (PRINTS); IPR038220 (G3DSA:3.40.30.GENE3D); IPR002938 (PFAM); G3DSA:3.30.9.10 (GENE3D); IPR036188 (G3DSA:3.50.50.GENE3D); IPR036188 (G3DSA:3.50.50.GENE3D); IPR012941 (PFAM); PTHR43004:SF9 (PANTHER); PTHR43004 (PANTHER); PTHR43004 (PANTHER); PTHR43004:SF9 (PANTHER); cd02979 (CDD); SSF54373 (SUPERFAMILY); IPR036188 (SUPERFAMILY); IPR036249 (SUPERFAMILY)	F:GO:0071949	F:FAD binding
g14818.t1	peptide chain release factor eRF/aRF subunit 1	420	10	0	94.33	5	P:GO:0002184; F:GO:0003747; C:GO:0005829; F:GO:0008022; C:GO:0018444	P:cytoplasmic translational termination; F:translation release factor activity; C:cytosol; F:protein C-terminus binding; C:translation release factor complex			IPR005140 (SMART); G3DSA:3.30.420.60 (GENE3D); IPR005142 (PFAM); IPR029064 (G3DSA:3.30.1330.GENE3D); IPR005140 (PFAM); IPR005141 (PFAM); IPR024049 (G3DSA:3.30.960.GENE3D); IPR004403 (TIGRFAM); IPR004403 (PANTHER); IPR024049 (SUPERFAMILY); IPR029064 (SUPERFAMILY); SSF53137 (SUPERFAMILY)	F:GO:0003747; C:GO:0005737; P:GO:0006415	F:translation release factor activity; C:cytoplasm; P:translational termination
g6367.t1	WD40 repeat-like protein	772	10	0	72.44	1	P:GO:0032008	P:positive regulation of TOR signaling			IPR001680 (SMART); IPR015943 (G3DSA:2.130.10.GENE3D); mobidb-lite (MOBIDB_LITE); mobidb-lite (MOBIDB_LITE); mobidb-lite (MOBIDB_LITE); mobidb-lite (MOBIDB_LITE); mobidb-lite (MOBIDB_LITE); mobidb-lite (MOBIDB_LITE); mobidb-lite (MOBIDB_LITE); mobidb-lite (MOBIDB_LITE); mobidb-lite (MOBIDB_LITE); PTHR22850 (PANTHER); IPR037590 (PTHR22850:PANTHER); IPR001680 (PROSITE_PROFILES); IPR017986 (PROSITE_P…	F:GO:0005515; P:GO:0032008	F:protein binding; P:positive regulation of TOR signaling
g11877.t1	AAA-domain-containing protein	326	10	9.39552e-172	67.67	1	F:GO:0005524	F:ATP binding			mobidb-lite (MOBIDB_LITE); mobidb-lite (MOBIDB_LITE); mobidb-lite (MOBIDB_LITE); mobidb-lite (MOBIDB_LITE)	no GO terms	no GO terms
g5435.t1	V-snare-domain-containing protein	240	10	2.56493e-170	92.39	6	F:GO:0005484; C:GO:0005794; P:GO:0015031; C:GO:0016021; P:GO:0016192; P:GO:0061025	F:SNAP receptor activity; C:Golgi apparatus; P:protein transport; C:integral component of membrane; P:vesicle-mediated transport; P:membrane fusion			IPR027027 (PIRSF); G3DSA:1.20.5.110 (GENE3D); PF12352 (PFAM); PTHR21230:SF1 (PANTHER); PTHR21230 (PANTHER); cd15863 (CDD); SSF58038 (SUPERFAMILY)	F:GO:0005484; C:GO:0005794; P:GO:0016192	F:SNAP receptor activity; C:Golgi apparatus; P:vesicle-mediated transport
g3117.t1	MFS general substrate transporter	81	10	4.66194e-38	77.5	2	C:GO:0016021; P:GO:0055085	C:integral component of membrane; P:transmembrane transport			no IPS match	no IPS match	no IPS match
g10174.t1	hypothetical protein GSI_02700	125	4	8.13742e-33	77.52	2	F:GO:0016491; P:GO:0055114	F:oxidoreductase activity; P:oxidation-reduction process			mobidb-lite (MOBIDB_LITE); mobidb-lite (MOBIDB_LITE)	no GO terms	no GO terms
g5304.t1	Glutamate decarboxylase 2	976	10	0	70.13	1	F:GO:0003824	F:catalytic activity			IPR041078 (PFAM); mobidb-lite (MOBIDB_LITE); mobidb-lite (MOBIDB_LITE); mobidb-lite (MOBIDB_LITE); mobidb-lite (MOBIDB_LITE)	no GO terms	no GO terms
g1772.t1	hypothetical protein GSI_03462	207	10	7.9183e-102	65.49	1	C:GO:0016021	C:integral component of membrane			no IPS match	no IPS match	no IPS match
g13075.t1	amino acid transporter	327	10	0	88.37	3	C:GO:0016021; F:GO:0022857; P:GO:0055085	C:integral component of membrane; F:transmembrane transporter activity; P:transmembrane transport			G3DSA:1.20.1740.10 (GENE3D); IPR002293 (PIRSF); IPR002293 (PFAM); PTHR11785 (PANTHER); PTHR11785:SF498 (PANTHER)	C:GO:0016020; F:GO:0022857; P:GO:0055085	C:membrane; F:transmembrane transporter activity; P:transmembrane transport
g12431.t1	fungal hydrophobin	67	10	4.43862e-33	88.29	3	F:GO:0005199; C:GO:0005576; C:GO:0009277	F:structural constituent of cell wall; C:extracellular region; C:fungal-type cell wall			IPR001338 (SMART); IPR001338 (PFAM)	F:GO:0005199; C:GO:0009277	F:structural constituent of cell wall; C:fungal-type cell wall
g4701.t1	P-loop containing nucleoside triphosphate hydrolase protein	645	10	0	65.91	1	F:GO:0005524	F:ATP binding			IPR003959 (PFAM); mobidb-lite (MOBIDB_LITE); mobidb-lite (MOBIDB_LITE); mobidb-lite (MOBIDB_LITE); mobidb-lite (MOBIDB_LITE); mobidb-lite (MOBIDB_LITE); mobidb-lite (MOBIDB_LITE); mobidb-lite (MOBIDB_LITE); mobidb-lite (MOBIDB_LITE); mobidb-lite (MOBIDB_LITE); mobidb-lite (MOBIDB_LITE); mobidb-lite (MOBIDB_LITE); PTHR23389:SF20 (PANTHER); PTHR23389 (PANTHER); cd00009 (CDD); IPR027417 (SUPERFAMILY)	F:GO:0005524	F:ATP binding
g15644.t1	transcription factor	366	10	2.19884e-137	49.03	1	F:GO:0005488	F:binding			IPR001878 (SMART); G3DSA:4.10.60.10 (GENE3D); IPR001878 (PFAM); mobidb-lite (MOBIDB_LITE); mobidb-lite (MOBIDB_LITE); mobidb-lite (MOBIDB_LITE); mobidb-lite (MOBIDB_LITE); mobidb-lite (MOBIDB_LITE); mobidb-lite (MOBIDB_LITE); IPR001878 (PROSITE_PROFILES); IPR036875 (SUPERFAMILY)	F:GO:0003676; F:GO:0008270	F:nucleic acid binding; F:zinc ion binding
g1250.t1	clathrin heavy chain	1705	10	0	95.68	8	F:GO:0005198; P:GO:0006886; P:GO:0016192; C:GO:0030130; C:GO:0030132; F:GO:0032051; P:GO:0048268; C:GO:0071439	F:structural molecule activity; P:intracellular protein transport; P:vesicle-mediated transport; C:clathrin coat of trans-Golgi network vesicle; C:clathrin coat of coated pit; F:clathrin light chain binding; P:clathrin coat assembly; C:clathrin complex			IPR000547 (SMART); IPR011990 (G3DSA:1.25.40.GENE3D); IPR016025 (G3DSA:2.130.10.GENE3D); IPR000547 (PFAM); PF13838 (PFAM); IPR022365 (PFAM); IPR015348 (PFAM); G3DSA:1.25.40.730 (GENE3D); IPR016341 (PIRSF); PTHR10292:SF1 (PANTHER); PTHR10292 (PANTHER); IPR000547 (PROSITE_PROFILES); IPR000547 (PROSITE_PROFILES); IPR000547 (PROSITE_PROFILES); IPR000547 (PROSITE_PROFILES); IPR000547 (PROSITE_PROFILES)…	F:GO:0005198; F:GO:0005515; P:GO:0006886; P:GO:0016192; C:GO:0030130; C:GO:0030132; F:GO:0032051; P:GO:0048268; C:GO:0071439	F:structural molecule activity; F:protein binding; P:intracellular protein transport; P:vesicle-mediated transport; C:clathrin coat of trans-Golgi network vesicle; C:clathrin coat of coated pit; F:clathrin light chain binding; P:clathrin coat assembly; C:clathrin complex
g5363.t1	yeats family protein	259	10	0	88.55	3	C:GO:0000812; P:GO:0006355; C:GO:0035267	C:Swr1 complex; P:regulation of transcription, DNA-templated; C:NuA4 histone acetyltransferase complex			IPR005033 (PFAM); IPR038704 (G3DSA:2.60.40.GENE3D); mobidb-lite (MOBIDB_LITE); IPR037989 (PTHR23195:PANTHER); IPR005033 (PANTHER); IPR005033 (PROSITE_PROFILES)	C:GO:0000812; P:GO:0006355; C:GO:0035267	C:Swr1 complex; P:regulation of transcription, DNA-templated; C:NuA4 histone acetyltransferase complex
g13021.t1	acetylornithine aminotransferase	129	10	6.53875e-59	89.22	2	F:GO:0008483; F:GO:0030170	F:transaminase activity; F:pyridoxal phosphate binding			IPR005814 (PFAM); IPR015422 (G3DSA:3.90.1150.GENE3D); PTHR43206 (PANTHER); PTHR43206:SF2 (PANTHER); IPR015424 (SUPERFAMILY)	F:GO:0003824; F:GO:0008483; F:GO:0030170	F:catalytic activity; F:transaminase activity; F:pyridoxal phosphate binding
g15296.t1	hypothetical protein GSI_05954	206	10	2.47161e-125	87.6	3	F:GO:0003735; C:GO:0005840; P:GO:0006412	F:structural constituent of ribosome; C:ribosome; P:translation			mobidb-lite (MOBIDB_LITE); mobidb-lite (MOBIDB_LITE); PTHR34117 (PANTHER)	no GO terms	no GO terms
g11622.t1	T-complex protein 1 subunit epsilon	185	10	7.39098e-124	96.81	4	F:GO:0005524; C:GO:0005832; P:GO:0006457; F:GO:0051082	F:ATP binding; C:chaperonin-containing T-complex; P:protein folding; F:unfolded protein binding			IPR017998 (PRINTS); IPR027410 (G3DSA:3.30.260.GENE3D); IPR027413 (G3DSA:1.10.560.GENE3D); IPR027409 (G3DSA:3.50.7.GENE3D); IPR002423 (PFAM); PTHR11353 (PANTHER); IPR012718 (PTHR11353:PANTHER); IPR027409 (SUPERFAMILY); IPR027413 (SUPERFAMILY)	F:GO:0005524; P:GO:0006457; F:GO:0051082	F:ATP binding; P:protein folding; F:unfolded protein binding
g10834.t1	hypothetical protein GSI_03999	223	10	4.51974e-124	70.23	3	F:GO:0004672; F:GO:0005524; P:GO:0006468	F:protein kinase activity; F:ATP binding; P:protein phosphorylation			G3DSA:3.90.1200.10 (GENE3D); IPR002575 (PFAM); PTHR21310 (PANTHER); PTHR21310:SF6 (PANTHER); IPR011009 (SUPERFAMILY)	no GO terms	no GO terms
g5504.t1	acetyl-CoA synthetase-like protein	228	10	1.19089e-122	63.05	1	F:GO:0003824	F:catalytic activity			G3DSA:3.40.50.12780 (GENE3D); IPR000873 (PFAM); PTHR43201 (PANTHER); SSF56801 (SUPERFAMILY)	F:GO:0003824	F:catalytic activity
g1975.t1	transcription factor	444	10	0	79.06	3	F:GO:0008270; P:GO:0016567; F:GO:0061630	F:zinc ion binding; P:protein ubiquitination; F:ubiquitin protein ligase activity			IPR001965 (SMART); IPR003126 (SMART); IPR013083 (G3DSA:3.30.40.GENE3D); IPR019787 (PFAM); mobidb-lite (MOBIDB_LITE); mobidb-lite (MOBIDB_LITE); mobidb-lite (MOBIDB_LITE); IPR040204 (PANTHER); IPR003126 (PROSITE_PROFILES); IPR011011 (SUPERFAMILY)	F:GO:0008270; F:GO:0061630	F:zinc ion binding; F:ubiquitin protein ligase activity
g2399.t1	MFS general substrate transporter	179	10	1.27619e-107	80.9	2	C:GO:0016021; P:GO:0055085	C:integral component of membrane; P:transmembrane transport			mobidb-lite (MOBIDB_LITE); IPR001411 (PANTHER)	no GO terms	no GO terms
g20274.t1	hypothetical protein DICSQDRAFT_153431	146	10	2.35609e-89	93.68	2	C:GO:0031617; P:GO:0034501	C:NMS complex; P:protein localization to kinetochore			IPR037475 (PANTHER)	C:GO:0031617; P:GO:0034501	C:NMS complex; P:protein localization to kinetochore
g16190.t1	predicted protein	431	10	0	67.16	2	C:GO:0005643; P:GO:0046907	C:nuclear pore; P:intracellular transport			IPR000156 (SMART); IPR011993 (G3DSA:2.30.29.GENE3D); IPR000156 (PFAM); mobidb-lite (MOBIDB_LITE); mobidb-lite (MOBIDB_LITE); mobidb-lite (MOBIDB_LITE); mobidb-lite (MOBIDB_LITE); mobidb-lite (MOBIDB_LITE); PTHR38697 (PANTHER); IPR000156 (PROSITE_PROFILES); cd13170 (CDD); SSF50729 (SUPERFAMILY)	P:GO:0046907	P:intracellular transport
g16496.t1	hypothetical protein GSI_08054	571	10	0	70.15	1	C:GO:0016021	C:integral component of membrane			mobidb-lite (MOBIDB_LITE); mobidb-lite (MOBIDB_LITE); mobidb-lite (MOBIDB_LITE); mobidb-lite (MOBIDB_LITE); mobidb-lite (MOBIDB_LITE); mobidb-lite (MOBIDB_LITE); PTHR23112 (PANTHER); cd14964 (CDD)	no GO terms	no GO terms
g2528.t1	hypothetical protein GSI_15328	134	10	4.51047e-47	61.32	1	C:GO:0016021	C:integral component of membrane			mobidb-lite (MOBIDB_LITE); mobidb-lite (MOBIDB_LITE)	no GO terms	no GO terms
g6730.t1	hypothetical protein GSI_06795	1031	10	0	67.6	1	P:GO:0006259	P:DNA metabolic process			mobidb-lite (MOBIDB_LITE); mobidb-lite (MOBIDB_LITE); mobidb-lite (MOBIDB_LITE); mobidb-lite (MOBIDB_LITE); mobidb-lite (MOBIDB_LITE); SSF56672 (SUPERFAMILY)	no GO terms	no GO terms
g5873.t1	NAD(P)-binding protein	173	10	8.53612e-110	78.23	4	F:GO:0003676; F:GO:0008168; P:GO:0032259; F:GO:0050662	F:nucleic acid binding; F:methyltransferase activity; P:methylation; F:coenzyme binding			G3DSA:3.40.50.720 (GENE3D); PTHR10366 (PANTHER); PTHR10366:SF487 (PANTHER); IPR036291 (SUPERFAMILY)	no GO terms	no GO terms
g20759.t1	phospholipid:diacylglycerol acyltransferase	668	10	0	84.15	3	P:GO:0006629; F:GO:0008374; C:GO:0016021	P:lipid metabolic process; F:O-acyltransferase activity; C:integral component of membrane			IPR029058 (G3DSA:3.40.50.GENE3D); IPR003386 (PFAM); PTHR11440 (PANTHER); PTHR11440:SF4 (PANTHER); IPR029058 (SUPERFAMILY)	P:GO:0006629; F:GO:0008374	P:lipid metabolic process; F:O-acyltransferase activity
g13663.t1	Zinc finger BED domain-containing protein RICESLEEPER 3	661	10	0	61.6	1	F:GO:0046983	F:protein dimerization activity			mobidb-lite (MOBIDB_LITE); mobidb-lite (MOBIDB_LITE); mobidb-lite (MOBIDB_LITE); mobidb-lite (MOBIDB_LITE); PTHR23272 (PANTHER); IPR037220 (SUPERFAMILY); IPR012337 (SUPERFAMILY)	no GO terms	no GO terms
g10277.t1	hypothetical protein GSI_12543	107	10	4.8742e-55	83.29	1	F:GO:0008270	F:zinc ion binding			IPR000433 (SMART); IPR000433 (PFAM); G3DSA:3.30.60.90 (GENE3D); IPR000433 (PROSITE_PROFILES); SSF57850 (SUPERFAMILY)	F:GO:0008270	F:zinc ion binding
g20794.t1	hypothetical protein GSI_01925	147	10	1.48489e-81	75.75	1	C:GO:0016021	C:integral component of membrane			no IPS match	no IPS match	no IPS match
g8013.t1	alpha/beta-hydrolase	293	10	9.91913e-160	75.12	2	C:GO:0016021; F:GO:0016787	C:integral component of membrane; F:hydrolase activity			IPR000073 (PFAM); PTHR43487 (PANTHER); PTHR43487:SF2 (PANTHER); IPR029058 (SUPERFAMILY)	no GO terms	no GO terms
g5157.t1	RNA-binding protein Prp24	1134	10	0	85.72	1	F:GO:0003723	F:RNA binding			IPR000504 (SMART); IPR000504 (PFAM); IPR012677 (G3DSA:3.30.70.GENE3D); IPR011990 (G3DSA:1.25.40.GENE3D); IPR011990 (G3DSA:1.25.40.GENE3D); IPR012677 (G3DSA:3.30.70.GENE3D); IPR012677 (G3DSA:3.30.70.GENE3D); IPR012677 (G3DSA:3.30.70.GENE3D); mobidb-lite (MOBIDB_LITE); mobidb-lite (MOBIDB_LITE); mobidb-lite (MOBIDB_LITE); mobidb-lite (MOBIDB_LITE); PTHR44110 (PANTHER); IPR000504 (PROSITE_PROFILES);…	F:GO:0003676; F:GO:0005515	F:nucleic acid binding; F:protein binding
g16584.t1	transporter	137	10	1.71493e-86	90.54	4	C:GO:0016021; P:GO:0030001; F:GO:0046873; P:GO:0055085	C:integral component of membrane; P:metal ion transport; F:metal ion transmembrane transporter activity; P:transmembrane transport			G3DSA:3.30.460.20 (GENE3D); SSF143865 (SUPERFAMILY)	no GO terms	no GO terms
g20342.t1	UDP-Glycosyltransferase/glycogen phosphorylase	513	10	0	78.26	1	F:GO:0016758	F:transferase activity, transferring hexosyl groups			IPR002213 (PFAM); G3DSA:3.40.50.2000 (GENE3D); G3DSA:3.40.50.2000 (GENE3D); PTHR11926 (PANTHER); PTHR11926:SF500 (PANTHER); PTHR11926:SF500 (PANTHER); SSF53756 (SUPERFAMILY)	F:GO:0016758	F:transferase activity, transferring hexosyl groups
g13268.t1	MFS general substrate transporter	162	10	3.52062e-51	82	2	C:GO:0016021; P:GO:0055085	C:integral component of membrane; P:transmembrane transport			PTHR11360 (PANTHER); PTHR11360:SF120 (PANTHER); IPR036259 (SUPERFAMILY)	no GO terms	no GO terms
g20967.t1	tricalbin	289	10	1.70142e-175	75.66	4	P:GO:0006869; F:GO:0008289; C:GO:0016021; P:GO:0061817	P:lipid transport; F:lipid binding; C:integral component of membrane; P:endoplasmic reticulum-plasma membrane tethering			IPR000008 (SMART); IPR000008 (PFAM); IPR035892 (G3DSA:2.60.40.GENE3D); IPR035892 (G3DSA:2.60.40.GENE3D); mobidb-lite (MOBIDB_LITE); mobidb-lite (MOBIDB_LITE); PTHR10774 (PANTHER); IPR000008 (PROSITE_PROFILES); cd00030 (CDD); SSF49562 (SUPERFAMILY); SSF49562 (SUPERFAMILY)	no GO terms	no GO terms
g12647.t1	NAD-P-binding protein	65	10	2.29676e-35	83.47	2	F:GO:0016491; P:GO:0055114	F:oxidoreductase activity; P:oxidation-reduction process			no IPS match	no IPS match	no IPS match
g7353.t1	glycoside hydrolase	342	10	4.37403e-154	73.37	2	P:GO:0008152; F:GO:0016798	P:metabolic process; F:hydrolase activity, acting on glycosyl bonds			G3DSA:3.20.20.80 (GENE3D); IPR001223 (PFAM); cd00598 (CDD); IPR017853 (SUPERFAMILY)	P:GO:0005975	P:carbohydrate metabolic process
g14244.t1	WD40 repeat-like protein	288	10	4.9629e-116	61.88	1	C:GO:0016020	C:membrane			IPR001680 (SMART); IPR015943 (G3DSA:2.130.10.GENE3D); IPR001680 (PFAM); PTHR44090 (PANTHER); IPR017986 (PROSITE_PROFILES); IPR001680 (PROSITE_PROFILES); IPR036322 (SUPERFAMILY)	F:GO:0005515	F:protein binding
g6282.t1	transcription factor	68	10	5.34576e-24	82.54	2	F:GO:0003676; F:GO:0008270	F:nucleic acid binding; F:zinc ion binding			no IPS match	no IPS match	no IPS match
g12252.t1	mitochondrial carrier	37	10	3.45608e-13	85.9	3	C:GO:0016021; F:GO:0022857; P:GO:0055085	C:integral component of membrane; F:transmembrane transporter activity; P:transmembrane transport			IPR023395 (SUPERFAMILY)	no GO terms	no GO terms
g20217.t1	hypothetical protein GSI_12786	191	4	8.72286e-38	67.47	2	F:GO:0005488; F:GO:0016491	F:binding; F:oxidoreductase activity			no IPS match	no IPS match	no IPS match
g16587.t1	hypothetical protein GSI_15457	85	10	1.55758e-47	90.25	1	C:GO:0016021	C:integral component of membrane			PTHR34292 (PANTHER); PTHR34292:SF2 (PANTHER)	no GO terms	no GO terms
g10312.t1	NAD(P)-binding protein	187	10	7.27579e-101	74.89	2	F:GO:0016491; P:GO:0055114	F:oxidoreductase activity; P:oxidation-reduction process			IPR002347 (PFAM); G3DSA:3.40.50.720 (GENE3D); PTHR43976 (PANTHER); IPR036291 (SUPERFAMILY)	no GO terms	no GO terms
g20408.t1	hypothetical protein DICSQDRAFT_68869	345	10	3.87562e-168	72.29	3	F:GO:0004672; F:GO:0005524; P:GO:0006468	F:protein kinase activity; F:ATP binding; P:protein phosphorylation			IPR000719 (SMART); G3DSA:1.10.510.10 (GENE3D); mobidb-lite (MOBIDB_LITE); IPR000719 (PROSITE_PROFILES); cd00180 (CDD); IPR011009 (SUPERFAMILY)	F:GO:0004672; F:GO:0005524; P:GO:0006468	F:protein kinase activity; F:ATP binding; P:protein phosphorylation
g9459.t1	ARM repeat-containing protein	439	10	0	88.23	3	C:GO:0005634; P:GO:0006886; F:GO:0008536	C:nucleus; P:intracellular protein transport; F:Ran GTPase binding			IPR011989 (G3DSA:1.25.10.GENE3D); mobidb-lite (MOBIDB_LITE); mobidb-lite (MOBIDB_LITE); PTHR10997:SF18 (PANTHER); PTHR10997 (PANTHER); IPR016024 (SUPERFAMILY)	no GO terms	no GO terms
g9035.t1	DnaJ-domain-containing protein	75	10	1.11389e-09	92.98	2	P:GO:0006457; F:GO:0051082	P:protein folding; F:unfolded protein binding			IPR036869 (G3DSA:1.10.287.GENE3D); IPR001623 (PFAM); IPR001623 (CDD); IPR036869 (SUPERFAMILY)	no GO terms	no GO terms
g3864.t1	hypothetical protein GSI_02337	275	10	4.31586e-151	74.02	1	C:GO:0016021	C:integral component of membrane			IPR025187 (PFAM); mobidb-lite (MOBIDB_LITE); mobidb-lite (MOBIDB_LITE); PTHR35519:SF2 (PANTHER); IPR025187 (PANTHER)	no GO terms	no GO terms
g6472.t1	hypothetical protein GSI_08391	221	10	3.89529e-116	72.43	2	F:GO:0004672; P:GO:0006468	F:protein kinase activity; P:protein phosphorylation			IPR040976 (PFAM); mobidb-lite (MOBIDB_LITE); mobidb-lite (MOBIDB_LITE)	no GO terms	no GO terms
g4650.t1	hypothetical protein GSI_04013	99	10	6.84589e-47	72.65	3	F:GO:0004672; F:GO:0005524; P:GO:0006468	F:protein kinase activity; F:ATP binding; P:protein phosphorylation			mobidb-lite (MOBIDB_LITE); mobidb-lite (MOBIDB_LITE)	no GO terms	no GO terms
g15517.t1	ribonucleotide reductase small subunit	306	10	0	96.52	5	P:GO:0009263; C:GO:0016021; F:GO:0016491; F:GO:0046872; P:GO:0055114	P:deoxyribonucleotide biosynthetic process; C:integral component of membrane; F:oxidoreductase activity; F:metal ion binding; P:oxidation-reduction process			IPR012348 (G3DSA:1.10.620.GENE3D); IPR000358 (PFAM); IPR000358 (PANTHER); PTHR23409:SF20 (PANTHER); IPR033909 (CDD); IPR009078 (SUPERFAMILY)	P:GO:0009263; F:GO:0016491; P:GO:0055114	P:deoxyribonucleotide biosynthetic process; F:oxidoreductase activity; P:oxidation-reduction process
g11131.t1	hypothetical protein GSI_13623	109	10	6.4518e-52	66.91	3	F:GO:0003735; C:GO:0005840; P:GO:0006412	F:structural constituent of ribosome; C:ribosome; P:translation			IPR007740 (PFAM); G3DSA:3.30.780.10 (GENE3D); IPR007740 (PANTHER)	F:GO:0003735; C:GO:0005622; C:GO:0005840; P:GO:0006412	F:structural constituent of ribosome; C:intracellular; C:ribosome; P:translation
g10612.t1	HIRA-interacting protein 5	289	10	0	84.59	3	F:GO:0005506; P:GO:0016226; F:GO:0051536	F:iron ion binding; P:iron-sulfur cluster assembly; F:iron-sulfur cluster binding			IPR014824 (SMART); IPR034904 (G3DSA:3.30.300.GENE3D); IPR036498 (G3DSA:3.30.1370.GENE3D); IPR001075 (PFAM); IPR014824 (PFAM); IPR035433 (PIRSF); PTHR11178 (PANTHER); PTHR11178:SF1 (PANTHER); IPR001075 (PRODOM); IPR034904 (SUPERFAMILY); IPR036498 (SUPERFAMILY)	F:GO:0005506; P:GO:0016226; F:GO:0051536	F:iron ion binding; P:iron-sulfur cluster assembly; F:iron-sulfur cluster binding
g15114.t1	transcription factor	374	10	0	71.88	4	F:GO:0000981; C:GO:0005634; P:GO:0006357; F:GO:0008270	F:DNA-binding transcription factor activity, RNA polymerase II-specific; C:nucleus; P:regulation of transcription by RNA polymerase II; F:zinc ion binding			mobidb-lite (MOBIDB_LITE); mobidb-lite (MOBIDB_LITE)	no GO terms	no GO terms
g4090.t1	transcription factor	198	1	5.96922e-91	79.7	1	F:GO:0003676	F:nucleic acid binding			no IPS match	no IPS match	no IPS match
g3744.t1	ARM repeat-containing protein	1605	10	0	89.41	6	P:GO:0006417; F:GO:0019887; F:GO:0019901; P:GO:0033674; F:GO:0043022; P:GO:0045859	P:regulation of translation; F:protein kinase regulator activity; F:protein kinase binding; P:positive regulation of kinase activity; F:ribosome binding; P:regulation of protein kinase activity			IPR034085 (SMART); IPR011989 (G3DSA:1.25.10.GENE3D); IPR022716 (PFAM); IPR011989 (G3DSA:1.25.10.GENE3D); PTHR23346 (PANTHER); IPR033173 (PTHR23346:PANTHER); IPR021133 (PROSITE_PROFILES); IPR021133 (PROSITE_PROFILES); IPR016024 (SUPERFAMILY); IPR016024 (SUPERFAMILY); IPR016024 (SUPERFAMILY)	P:GO:0006417; F:GO:0019887; F:GO:0019901; P:GO:0033674; F:GO:0043022	P:regulation of translation; F:protein kinase regulator activity; F:protein kinase binding; P:positive regulation of kinase activity; F:ribosome binding
g15904.t1	transporter	81	10	3.16519e-51	88.78	1	C:GO:0016021	C:integral component of membrane			IPR010530 (PFAM); IPR010530 (PANTHER); PTHR14256:SF1 (PANTHER)	no GO terms	no GO terms
g715.t1	Peroxisomal membrane protein PER10	705	10	0	80.07	2	C:GO:0005778; P:GO:0016560	C:peroxisomal membrane; P:protein import into peroxisome matrix, docking			IPR036388 (G3DSA:1.10.10.GENE3D); IPR006785 (PFAM); mobidb-lite (MOBIDB_LITE); mobidb-lite (MOBIDB_LITE); mobidb-lite (MOBIDB_LITE); mobidb-lite (MOBIDB_LITE); mobidb-lite (MOBIDB_LITE); mobidb-lite (MOBIDB_LITE); mobidb-lite (MOBIDB_LITE); mobidb-lite (MOBIDB_LITE); mobidb-lite (MOBIDB_LITE); mobidb-lite (MOBIDB_LITE); IPR025655 (PANTHER)	F:GO:0005515; C:GO:0005778; P:GO:0016560	F:protein binding; C:peroxisomal membrane; P:protein import into peroxisome matrix, docking
g4789.t1	hypothetical protein GSI_01624	270	10	1.1091e-97	60.04	1	C:GO:0016020	C:membrane			mobidb-lite (MOBIDB_LITE); mobidb-lite (MOBIDB_LITE)	no GO terms	no GO terms
g14269.t1	hypothetical protein GSI_02337	231	10	5.04071e-130	75.54	1	C:GO:0016021	C:integral component of membrane			IPR025187 (PFAM); mobidb-lite (MOBIDB_LITE); IPR025187 (PANTHER); PTHR35519:SF2 (PANTHER)	no GO terms	no GO terms
g9626.t1	hypothetical protein GSI_08323	195	10	8.29395e-113	69.54	2	F:GO:0016407; P:GO:0043386	F:acetyltransferase activity; P:mycotoxin biosynthetic process			IPR023213 (G3DSA:3.30.559.GENE3D); mobidb-lite (MOBIDB_LITE)	no GO terms	no GO terms
g76.t1	hypothetical protein GSI_05515	80	10	1.36364e-41	72.2	1	C:GO:0016021	C:integral component of membrane			no IPS match	no IPS match	no IPS match
g3452.t1	hypothetical protein GSI_03673	142	10	3.81818e-55	57.57	1	C:GO:0016021	C:integral component of membrane			mobidb-lite (MOBIDB_LITE); mobidb-lite (MOBIDB_LITE)	no GO terms	no GO terms
g4551.t1	RNA-binding domain-containing protein	266	10	6.63582e-138	71.62	1	F:GO:0003676	F:nucleic acid binding			IPR000504 (SMART); IPR012677 (G3DSA:3.30.70.GENE3D); IPR000504 (PFAM); IPR012677 (G3DSA:3.30.70.GENE3D); PTHR10501 (PANTHER); PTHR10501:SF27 (PANTHER); PTHR10501 (PANTHER); IPR000504 (PROSITE_PROFILES); cd12246 (CDD); IPR035979 (SUPERFAMILY); IPR035979 (SUPERFAMILY)	F:GO:0003676	F:nucleic acid binding
g11277.t1	WD40 repeat-like protein	583	10	0	84	2	F:GO:0003677; P:GO:0006974	F:DNA binding; P:cellular response to DNA damage stimulus			IPR001680 (SMART); IPR015943 (G3DSA:2.130.10.GENE3D); mobidb-lite (MOBIDB_LITE); mobidb-lite (MOBIDB_LITE); mobidb-lite (MOBIDB_LITE); mobidb-lite (MOBIDB_LITE); mobidb-lite (MOBIDB_LITE); IPR033052 (PTHR14773:PANTHER); PTHR14773 (PANTHER); IPR017986 (PROSITE_PROFILES); IPR001680 (PROSITE_PROFILES); IPR036322 (SUPERFAMILY)	F:GO:0005515; P:GO:0006974	F:protein binding; P:cellular response to DNA damage stimulus
g491.t1	fungal hydrophobin	110	10	1.50776e-55	84.58	3	F:GO:0005199; C:GO:0005576; C:GO:0009277	F:structural constituent of cell wall; C:extracellular region; C:fungal-type cell wall			IPR001338 (SMART); IPR001338 (PFAM)	F:GO:0005199; C:GO:0009277	F:structural constituent of cell wall; C:fungal-type cell wall
g5415.t1	hypothetical protein GSI_03705	480	10	0	74.59	1	C:GO:0016020	C:membrane			IPR008862 (PFAM); mobidb-lite (MOBIDB_LITE)	no GO terms	no GO terms
g10068.t1	phosphatases II	172	10	7.32259e-60	64.68	2	P:GO:0016311; F:GO:0016791	P:dephosphorylation; F:phosphatase activity			IPR029021 (G3DSA:3.90.190.GENE3D); IPR000387 (PROSITE_PROFILES); IPR029021 (SUPERFAMILY)	P:GO:0016311; F:GO:0016791	P:dephosphorylation; F:phosphatase activity
g9423.t1	hypothetical protein GSI_05202	74	3	5.61338e-31	73.92	1	C:GO:0016021	C:integral component of membrane			no IPS match	no IPS match	no IPS match
g2992.t1	cytochrome P450 monooxygenase pc-2	69	10	2.0653e-35	92.33	6	F:GO:0004497; F:GO:0005506; C:GO:0016021; F:GO:0016705; F:GO:0020037; P:GO:0055114	F:monooxygenase activity; F:iron ion binding; C:integral component of membrane; F:oxidoreductase activity, acting on paired donors, with incorporation or reduction of molecular oxygen; F:heme binding; P:oxidation-reduction process			no IPS match	no IPS match	no IPS match
g6311.t1	UDP-Glycosyltransferase/glycogen phosphorylase	166	10	1.38454e-81	80.32	1	F:GO:0016758	F:transferase activity, transferring hexosyl groups			G3DSA:3.40.50.2000 (GENE3D); G3DSA:3.40.50.2000 (GENE3D); IPR002213 (PFAM); PTHR11926:SF722 (PANTHER); PTHR11926 (PANTHER); SSF53756 (SUPERFAMILY)	F:GO:0016758	F:transferase activity, transferring hexosyl groups
g8331.t1	hypothetical protein GSI_00471	207	10	5.66118e-125	67.42	1	F:GO:0046872	F:metal ion binding			IPR000571 (SMART); G3DSA:4.10.1000.10 (GENE3D); IPR041367 (PFAM); mobidb-lite (MOBIDB_LITE); PTHR38846 (PANTHER); IPR000571 (PROSITE_PROFILES); IPR036855 (SUPERFAMILY)	F:GO:0046872	F:metal ion binding
g15228.t1	Transforming growth factor-beta receptor-associated protein 1	281	10	0	86.7	1	P:GO:0016192	P:vesicle-mediated transport			IPR001180 (PFAM); mobidb-lite (MOBIDB_LITE); IPR032914 (PANTHER); PTHR12894:SF22 (PANTHER); IPR001180 (PROSITE_PROFILES)	P:GO:0016192	P:vesicle-mediated transport
g2270.t1	glycoside hydrolase	300	10	0	88.05	3	F:GO:0004553; P:GO:0005975; C:GO:0016021	F:hydrolase activity, hydrolyzing O-glycosyl compounds; P:carbohydrate metabolic process; C:integral component of membrane			G3DSA:3.20.20.80 (GENE3D); IPR001547 (PFAM); mobidb-lite (MOBIDB_LITE); PTHR31297:SF32 (PANTHER); PTHR31297 (PANTHER); IPR017853 (SUPERFAMILY)	F:GO:0004553; P:GO:0005975	F:hydrolase activity, hydrolyzing O-glycosyl compounds; P:carbohydrate metabolic process
g14258.t1	hypothetical protein GSI_02337	231	10	8.25216e-130	75.54	1	C:GO:0016021	C:integral component of membrane			IPR025187 (PFAM); mobidb-lite (MOBIDB_LITE); IPR025187 (PANTHER); PTHR35519:SF2 (PANTHER)	no GO terms	no GO terms
g6423.t1	Extracellular endo-alpha-(1-	350	10	0	68.58	2	P:GO:0008152; F:GO:0016798	P:metabolic process; F:hydrolase activity, acting on glycosyl bonds			IPR006710 (PFAM); PTHR42812:SF5 (PANTHER); PTHR42812 (PANTHER); IPR023296 (SUPERFAMILY)	F:GO:0004553; P:GO:0005975	F:hydrolase activity, hydrolyzing O-glycosyl compounds; P:carbohydrate metabolic process
g12680.t1	Protein mms22	861	10	0	64.05	3	C:GO:0005634; P:GO:0006281; P:GO:0031297	C:nucleus; P:DNA repair; P:replication fork processing			mobidb-lite (MOBIDB_LITE); mobidb-lite (MOBIDB_LITE); mobidb-lite (MOBIDB_LITE); mobidb-lite (MOBIDB_LITE); mobidb-lite (MOBIDB_LITE); mobidb-lite (MOBIDB_LITE); mobidb-lite (MOBIDB_LITE); mobidb-lite (MOBIDB_LITE); mobidb-lite (MOBIDB_LITE); mobidb-lite (MOBIDB_LITE); mobidb-lite (MOBIDB_LITE); mobidb-lite (MOBIDB_LITE); mobidb-lite (MOBIDB_LITE); mobidb-lite (MOBIDB_LITE); mobidb-lite (MOBIDB_L…	no GO terms	no GO terms
g17623.t1	SCO1 protein	162	10	7.14982e-87	91.64	8	F:GO:0005507; C:GO:0005634; C:GO:0005743; P:GO:0006825; P:GO:0006878; P:GO:0008535; C:GO:0016021; P:GO:0045454	F:copper ion binding; C:nucleus; C:mitochondrial inner membrane; P:copper ion transport; P:cellular copper ion homeostasis; P:respiratory chain complex IV assembly; C:integral component of membrane; P:cell redox homeostasis			IPR003782 (PFAM); G3DSA:3.40.30.10 (GENE3D); mobidb-lite (MOBIDB_LITE); PTHR12151:SF5 (PANTHER); IPR003782 (PANTHER); IPR003782 (CDD); IPR036249 (SUPERFAMILY)	no GO terms	no GO terms
g16500.t1	60S ribosomal protein L14	158	10	1.06621e-90	91.75	4	F:GO:0003723; F:GO:0003735; C:GO:0005840; P:GO:0006412	F:RNA binding; F:structural constituent of ribosome; C:ribosome; P:translation			IPR002784 (PFAM); IPR014722 (G3DSA:2.30.30.GENE3D); IPR005824 (PFAM); IPR039660 (PANTHER); IPR039660 (CDD); IPR008991 (SUPERFAMILY)	F:GO:0003723; F:GO:0003735; C:GO:0005622; C:GO:0005840; P:GO:0006412	F:RNA binding; F:structural constituent of ribosome; C:intracellular; C:ribosome; P:translation
g16263.t1	transcription factor	206	10	3.2829e-95	80.96	2	F:GO:0003676; F:GO:0008270	F:nucleic acid binding; F:zinc ion binding			IPR001878 (SMART); IPR001878 (PFAM); G3DSA:4.10.60.10 (GENE3D); IPR001878 (PROSITE_PROFILES); IPR036875 (SUPERFAMILY)	F:GO:0003676; F:GO:0008270	F:nucleic acid binding; F:zinc ion binding
g10485.t1	TPR-like protein	821	10	0	64.41	1	F:GO:0046872	F:metal ion binding			IPR000571 (SMART); G3DSA:4.10.1000.10 (GENE3D); IPR011990 (G3DSA:1.25.40.GENE3D); mobidb-lite (MOBIDB_LITE); IPR000571 (PROSITE_PROFILES); IPR000571 (PROSITE_PROFILES); IPR011990 (SUPERFAMILY)	F:GO:0005515; F:GO:0046872	F:protein binding; F:metal ion binding
g3567.t1	hypothetical protein GSI_04018	528	10	0	65.5	3	F:GO:0004672; F:GO:0005524; P:GO:0006468	F:protein kinase activity; F:ATP binding; P:protein phosphorylation			IPR040976 (PFAM); mobidb-lite (MOBIDB_LITE); mobidb-lite (MOBIDB_LITE); PTHR38248 (PANTHER); IPR011009 (SUPERFAMILY)	no GO terms	no GO terms
g3065.t1	MFS general substrate transporter	152	10	1.10733e-63	91.29	2	C:GO:0016021; P:GO:0055085	C:integral component of membrane; P:transmembrane transport			PTHR43791 (PANTHER); PTHR43791:SF6 (PANTHER); IPR036259 (SUPERFAMILY)	no GO terms	no GO terms
g18326.t1	transcription factor	1632	10	0	75.62	3	F:GO:0003676; F:GO:0008270; P:GO:0015074	F:nucleic acid binding; F:zinc ion binding; P:DNA integration			IPR001878 (SMART); G3DSA:4.10.60.10 (GENE3D); G3DSA:3.10.10.10 (GENE3D); G3DSA:3.30.70.270 (GENE3D); IPR000477 (PFAM); IPR021109 (G3DSA:2.40.70.GENE3D); PF13975 (PFAM); IPR001878 (PFAM); mobidb-lite (MOBIDB_LITE); mobidb-lite (MOBIDB_LITE); mobidb-lite (MOBIDB_LITE); mobidb-lite (MOBIDB_LITE); mobidb-lite (MOBIDB_LITE); mobidb-lite (MOBIDB_LITE); mobidb-lite (MOBIDB_LITE); mobidb-lite (MOBIDB_LIT…	F:GO:0003676; F:GO:0008270	F:nucleic acid binding; F:zinc ion binding
g5928.t1	single hybrid motif-containing protein	247	10	8.21197e-153	77.74	1	F:GO:0016746	F:transferase activity, transferring acyl groups			IPR004167 (PFAM); IPR036625 (G3DSA:4.10.320.GENE3D); G3DSA:2.40.50.100 (GENE3D); IPR000089 (PFAM); mobidb-lite (MOBIDB_LITE); mobidb-lite (MOBIDB_LITE); mobidb-lite (MOBIDB_LITE); mobidb-lite (MOBIDB_LITE); PTHR23151:SF82 (PANTHER); PTHR23151 (PANTHER); IPR004167 (PROSITE_PROFILES); IPR000089 (PROSITE_PROFILES); cd06849 (CDD); IPR036625 (SUPERFAMILY); IPR011053 (SUPERFAMILY)	F:GO:0016746	F:transferase activity, transferring acyl groups
g12330.t1	PEBP-like protein	252	10	3.36923e-85	77.1	1	F:GO:0003723	F:RNA binding			IPR036610 (G3DSA:3.90.280.GENE3D); IPR008914 (PFAM); IPR035810 (PANTHER); PTHR11362:SF28 (PANTHER); IPR035810 (CDD); IPR036610 (SUPERFAMILY)	no GO terms	no GO terms
g19403.t1	MFS general substrate transporter	95	10	9.04544e-47	77.99	5	C:GO:0016021; F:GO:0016614; F:GO:0050660; P:GO:0055085; P:GO:0055114	C:integral component of membrane; F:oxidoreductase activity, acting on CH-OH group of donors; F:flavin adenine dinucleotide binding; P:transmembrane transport; P:oxidation-reduction process			G3DSA:1.20.1250.20 (GENE3D); PTHR43791 (PANTHER); IPR036259 (SUPERFAMILY)	no GO terms	no GO terms
g450.t1	DnaJ-domain-containing protein	248	10	8.12862e-116	75.17	2	P:GO:0006457; F:GO:0051082	P:protein folding; F:unfolded protein binding			G3DSA:2.60.260.20 (GENE3D); IPR036869 (G3DSA:1.10.287.GENE3D); IPR002939 (PFAM); mobidb-lite (MOBIDB_LITE); mobidb-lite (MOBIDB_LITE); mobidb-lite (MOBIDB_LITE); PTHR24078 (PANTHER); IPR008971 (SUPERFAMILY); IPR036869 (SUPERFAMILY)	P:GO:0006457; F:GO:0051082	P:protein folding; F:unfolded protein binding
g19187.t1	predicted protein	283	10	8.66524e-127	65.31	2	F:GO:0003676; F:GO:0008270	F:nucleic acid binding; F:zinc ion binding			IPR025314 (PFAM); PF14223 (PFAM); mobidb-lite (MOBIDB_LITE); mobidb-lite (MOBIDB_LITE); mobidb-lite (MOBIDB_LITE); IPR001878 (PROSITE_PROFILES); IPR036875 (SUPERFAMILY)	F:GO:0003676; F:GO:0008270	F:nucleic acid binding; F:zinc ion binding
g3757.t1	barwin-like endoglucanase	148	10	1.94748e-62	76.37	2	C:GO:0016021; P:GO:0098542	C:integral component of membrane; P:defense response to other organism			IPR009009 (PFAM); IPR036908 (G3DSA:2.40.40.GENE3D); PTHR34586 (PANTHER); IPR001153 (PRODOM); PS51257 (PROSITE_PROFILES); IPR036908 (SUPERFAMILY)	P:GO:0042742; P:GO:0050832	P:defense response to bacterium; P:defense response to fungus
g2926.t1	hypothetical protein GSI_00598	311	10	0	56.78	1	F:GO:0046872	F:metal ion binding			G3DSA:3.30.60.180 (GENE3D); IPR002893 (PFAM); SSF144232 (SUPERFAMILY)	no GO terms	no GO terms
g19058.t1	cytochrome P450	236	10	5.95607e-143	82.27	6	F:GO:0004497; F:GO:0005506; C:GO:0016021; F:GO:0016705; F:GO:0020037; P:GO:0055114	F:monooxygenase activity; F:iron ion binding; C:integral component of membrane; F:oxidoreductase activity, acting on paired donors, with incorporation or reduction of molecular oxygen; F:heme binding; P:oxidation-reduction process			IPR036396 (G3DSA:1.10.630.GENE3D); IPR001128 (PFAM); PTHR24305:SF148 (PANTHER); PTHR24305 (PANTHER); IPR036396 (SUPERFAMILY)	F:GO:0005506; F:GO:0016705; F:GO:0020037; P:GO:0055114	F:iron ion binding; F:oxidoreductase activity, acting on paired donors, with incorporation or reduction of molecular oxygen; F:heme binding; P:oxidation-reduction process
g3610.t1	polyketide synthase	175	10	5.53076e-94	71.5	1	F:GO:0016740	F:transferase activity			IPR036736 (G3DSA:1.10.1200.GENE3D); IPR009081 (PFAM); mobidb-lite (MOBIDB_LITE); mobidb-lite (MOBIDB_LITE); mobidb-lite (MOBIDB_LITE); IPR036736 (SUPERFAMILY)	no GO terms	no GO terms
g8125.t1	Coupling of ubiquitin conjugation to ER degradation protein 1	151	10	1.44199e-83	82.83	1	C:GO:0016020	C:membrane			IPR003892 (SMART); G3DSA:1.10.8.10 (GENE3D); IPR003892 (PFAM); mobidb-lite (MOBIDB_LITE); IPR003892 (PROSITE_PROFILES); cd14424 (CDD)	F:GO:0005515	F:protein binding
g18467.t1	UPF0187-domain-containing protein	112	10	7.98594e-76	96.77	1	C:GO:0016021	C:integral component of membrane			IPR021134 (PFAM); PTHR33281:SF10 (PANTHER); PTHR33281 (PANTHER)	no GO terms	no GO terms
g7693.t1	glycoside hydrolase family 18 protein	171	10	1.42939e-90	75.53	2	F:GO:0004553; P:GO:0005975	F:hydrolase activity, hydrolyzing O-glycosyl compounds; P:carbohydrate metabolic process			G3DSA:3.20.20.80 (GENE3D); IPR017853 (SUPERFAMILY)	no GO terms	no GO terms
g13561.t1	hypothetical protein GSI_09737	685	10	0	85.17	8	C:GO:0000329; P:GO:0006886; P:GO:0006904; P:GO:0007032; F:GO:0016740; F:GO:0030674; C:GO:0030897; C:GO:0033263	C:fungal-type vacuole membrane; P:intracellular protein transport; P:vesicle docking involved in exocytosis; P:endosome organization; F:transferase activity; F:protein binding, bridging; C:HOPS complex; C:CORVET complex			IPR001841 (SMART); IPR000547 (PFAM); IPR013083 (G3DSA:3.30.40.GENE3D); IPR001841 (PFAM); IPR011990 (G3DSA:1.25.40.GENE3D); mobidb-lite (MOBIDB_LITE); mobidb-lite (MOBIDB_LITE); IPR016528 (PTHR23323:PANTHER); PTHR23323 (PANTHER); IPR001841 (PROSITE_PROFILES); IPR000547 (PROSITE_PROFILES); cd16688 (CDD); SSF57850 (SUPERFAMILY); IPR016024 (SUPERFAMILY)	F:GO:0005515; P:GO:0006886; P:GO:0016192	F:protein binding; P:intracellular protein transport; P:vesicle-mediated transport
g2547.t1	Nucleolar protein 12	541	10	0	72.55	1	F:GO:0003723	F:RNA binding			IPR000504 (SMART); mobidb-lite (MOBIDB_LITE); mobidb-lite (MOBIDB_LITE); mobidb-lite (MOBIDB_LITE); mobidb-lite (MOBIDB_LITE); mobidb-lite (MOBIDB_LITE); mobidb-lite (MOBIDB_LITE); mobidb-lite (MOBIDB_LITE); mobidb-lite (MOBIDB_LITE); mobidb-lite (MOBIDB_LITE); mobidb-lite (MOBIDB_LITE); mobidb-lite (MOBIDB_LITE); mobidb-lite (MOBIDB_LITE); mobidb-lite (MOBIDB_LITE); PTHR44696 (PANTHER); IPR00050…	F:GO:0003676	F:nucleic acid binding
g20629.t1	Protein SERAC1 Q2TBM9	452	10	0	65.05	3	C:GO:0005783; C:GO:0016020; F:GO:0016787	C:endoplasmic reticulum; C:membrane; F:hydrolase activity			IPR029058 (G3DSA:3.40.50.GENE3D); PTHR42654 (PANTHER); PTHR42654:SF1 (PANTHER); IPR029058 (SUPERFAMILY)	no GO terms	no GO terms
g12519.t1	HMG-box	126	10	2.09746e-29	68.86	2	F:GO:0003677; C:GO:0005634	F:DNA binding; C:nucleus			mobidb-lite (MOBIDB_LITE); mobidb-lite (MOBIDB_LITE); mobidb-lite (MOBIDB_LITE)	no GO terms	no GO terms
g15537.t1	snare protein syntaxin 18/UFE1	352	10	0	84.38	1	C:GO:0016021	C:integral component of membrane			G3DSA:1.20.5.110 (GENE3D); mobidb-lite (MOBIDB_LITE); PTHR15959 (PANTHER)	no GO terms	no GO terms
g11197.t1	Dbl domain-containing protein	1068	10	0	85.08	2	F:GO:0005089; P:GO:0035023	F:Rho guanyl-nucleotide exchange factor activity; P:regulation of Rho protein signal transduction			IPR000219 (SMART); IPR000219 (PFAM); IPR035899 (G3DSA:1.20.900.GENE3D); mobidb-lite (MOBIDB_LITE); mobidb-lite (MOBIDB_LITE); mobidb-lite (MOBIDB_LITE); mobidb-lite (MOBIDB_LITE); mobidb-lite (MOBIDB_LITE); mobidb-lite (MOBIDB_LITE); mobidb-lite (MOBIDB_LITE); mobidb-lite (MOBIDB_LITE); mobidb-lite (MOBIDB_LITE); mobidb-lite (MOBIDB_LITE); mobidb-lite (MOBIDB_LITE); mobidb-lite (MOBIDB_LITE); mob…	F:GO:0005089; P:GO:0035023	F:Rho guanyl-nucleotide exchange factor activity; P:regulation of Rho protein signal transduction
g15269.t1	Protein-lysine N-methyltransferase EFM2	395	10	0	78.5	1	F:GO:0016740	F:transferase activity			G3DSA:3.40.50.150 (GENE3D); IPR019410 (PFAM); mobidb-lite (MOBIDB_LITE); PTHR14614:SF38 (PANTHER); PTHR14614 (PANTHER); cd02440 (CDD); IPR029063 (SUPERFAMILY)	no GO terms	no GO terms
g8363.t1	RNA-binding domain-containing protein	116	10	1.6614e-79	93	2	F:GO:0003723; P:GO:1904247	F:RNA binding; P:positive regulation of polynucleotide adenylyltransferase activity			IPR000504 (SMART); IPR000504 (PFAM); IPR012677 (G3DSA:3.30.70.GENE3D); PTHR43987 (PANTHER); IPR000504 (PROSITE_PROFILES); cd12306 (CDD); IPR035979 (SUPERFAMILY)	F:GO:0003676	F:nucleic acid binding
g8074.t1	ArfGap-domain-containing protein	306	10	4.32547e-97	61.23	3	F:GO:0005096; P:GO:0043547; F:GO:0046872	F:GTPase activator activity; P:positive regulation of GTPase activity; F:metal ion binding			mobidb-lite (MOBIDB_LITE); mobidb-lite (MOBIDB_LITE); mobidb-lite (MOBIDB_LITE); mobidb-lite (MOBIDB_LITE); mobidb-lite (MOBIDB_LITE)	no GO terms	no GO terms
g9337.t1	acetyl-CoA synthetase-like protein	230	10	1.43971e-116	68.87	2	F:GO:0003824; F:GO:0031177	F:catalytic activity; F:phosphopantetheine binding			G3DSA:3.40.50.12780 (GENE3D); IPR000873 (PFAM); SSF56801 (SUPERFAMILY)	F:GO:0003824	F:catalytic activity
g10208.t1	Thiamin diphosphate-binding protein	179	10	9.70236e-110	93.59	4	F:GO:0000287; F:GO:0003824; C:GO:0016021; F:GO:0030976	F:magnesium ion binding; F:catalytic activity; C:integral component of membrane; F:thiamine pyrophosphate binding			G3DSA:3.40.50.970 (GENE3D); IPR012001 (PFAM); PTHR18968 (PANTHER); PTHR18968:SF135 (PANTHER); cd07035 (CDD); IPR029061 (SUPERFAMILY)	F:GO:0030976	F:thiamine pyrophosphate binding
g17007.t1	kinase-like protein	145	9	6.51509e-74	54.53	3	F:GO:0004672; F:GO:0005524; P:GO:0006468	F:protein kinase activity; F:ATP binding; P:protein phosphorylation			G3DSA:1.10.510.10 (GENE3D); IPR000719 (PROSITE_PROFILES); IPR011009 (SUPERFAMILY)	F:GO:0004672; F:GO:0005524; P:GO:0006468	F:protein kinase activity; F:ATP binding; P:protein phosphorylation
g4156.t1	Xaa--Pro dipeptidase	439	10	0	87.38	4	F:GO:0005524; P:GO:0006457; F:GO:0016810; F:GO:0051082	F:ATP binding; P:protein folding; F:hydrolase activity, acting on carbon-nitrogen (but not peptide) bonds; F:unfolded protein binding			IPR011059 (G3DSA:2.30.40.GENE3D); G3DSA:3.20.20.140 (GENE3D); IPR006680 (PFAM); PTHR43135:SF3 (PANTHER); PTHR43135 (PANTHER); cd01299 (CDD); IPR032466 (SUPERFAMILY); IPR011059 (SUPERFAMILY)	F:GO:0016787; F:GO:0016810	F:hydrolase activity; F:hydrolase activity, acting on carbon-nitrogen (but not peptide) bonds
g15998.t1	Prefoldin subunit 3	112	10	2.42591e-54	86.66	2	P:GO:0006457; C:GO:0016272	P:protein folding; C:prefoldin complex			IPR004127 (PFAM); mobidb-lite (MOBIDB_LITE); mobidb-lite (MOBIDB_LITE); IPR016655 (PANTHER); SSF46579 (SUPERFAMILY)	P:GO:0006457; C:GO:0016272	P:protein folding; C:prefoldin complex
g9877.t1	predicted protein	853	10	0	69.33	1	F:GO:0005524	F:ATP binding			IPR014001 (SMART); IPR000330 (PFAM); IPR038718 (G3DSA:3.40.50.GENE3D); mobidb-lite (MOBIDB_LITE); PTHR10799:SF886 (PANTHER); PTHR10799:SF886 (PANTHER); PTHR10799 (PANTHER); PTHR10799 (PANTHER); IPR027417 (SUPERFAMILY)	F:GO:0005524	F:ATP binding
g15996.t1	putative ATP-dependent helicase IRC20	734	10	0	73.9	1	F:GO:0005524	F:ATP binding			IPR014001 (SMART); IPR000330 (PFAM); mobidb-lite (MOBIDB_LITE); mobidb-lite (MOBIDB_LITE); mobidb-lite (MOBIDB_LITE); mobidb-lite (MOBIDB_LITE); PTHR10799 (PANTHER); PTHR10799:SF944 (PANTHER); PTHR10799:SF944 (PANTHER); PTHR10799 (PANTHER); IPR014001 (PROSITE_PROFILES); IPR027417 (SUPERFAMILY)	F:GO:0005524	F:ATP binding
g19433.t1	Protein cps3	757	10	0	78.48	1	F:GO:0046872	F:metal ion binding			IPR000571 (SMART); G3DSA:4.10.1000.10 (GENE3D); IPR000571 (PFAM); mobidb-lite (MOBIDB_LITE); mobidb-lite (MOBIDB_LITE); mobidb-lite (MOBIDB_LITE); mobidb-lite (MOBIDB_LITE); mobidb-lite (MOBIDB_LITE); mobidb-lite (MOBIDB_LITE); mobidb-lite (MOBIDB_LITE); mobidb-lite (MOBIDB_LITE); mobidb-lite (MOBIDB_LITE); mobidb-lite (MOBIDB_LITE); mobidb-lite (MOBIDB_LITE); PTHR11224 (PANTHER); PTHR11224:SF10 …	F:GO:0046872	F:metal ion binding
g11023.t1	transcription factor	988	10	0	68.9	1	F:GO:0003677	F:DNA binding			mobidb-lite (MOBIDB_LITE); mobidb-lite (MOBIDB_LITE); mobidb-lite (MOBIDB_LITE); mobidb-lite (MOBIDB_LITE); mobidb-lite (MOBIDB_LITE); mobidb-lite (MOBIDB_LITE); mobidb-lite (MOBIDB_LITE); mobidb-lite (MOBIDB_LITE); mobidb-lite (MOBIDB_LITE); mobidb-lite (MOBIDB_LITE); mobidb-lite (MOBIDB_LITE); mobidb-lite (MOBIDB_LITE); IPR036887 (SUPERFAMILY)	F:GO:0003677	F:DNA binding
g4074.t1	Copia protein	241	10	3.06755e-91	74.61	1	F:GO:0005488	F:binding			PTHR44381 (PANTHER); cd09272 (CDD)	no GO terms	no GO terms
g17525.t1	transcription factor	153	10	6.73751e-97	81.34	5	F:GO:0000981; F:GO:0003677; C:GO:0005634; P:GO:0006357; F:GO:0008270	F:DNA-binding transcription factor activity, RNA polymerase II-specific; F:DNA binding; C:nucleus; P:regulation of transcription by RNA polymerase II; F:zinc ion binding			mobidb-lite (MOBIDB_LITE); mobidb-lite (MOBIDB_LITE); PTHR31313:SF72 (PANTHER); PTHR31313 (PANTHER); cd12148 (CDD)	no GO terms	no GO terms
g19249.t1	Cell morphogenesis protein PAG1	226	10	9.09199e-122	69.66	1	P:GO:0000902	P:cell morphogenesis			no IPS match	no IPS match	no IPS match
g600.t1	transcription factor	1110	10	0	57	1	F:GO:0003676	F:nucleic acid binding			mobidb-lite (MOBIDB_LITE); mobidb-lite (MOBIDB_LITE); mobidb-lite (MOBIDB_LITE); mobidb-lite (MOBIDB_LITE); mobidb-lite (MOBIDB_LITE); mobidb-lite (MOBIDB_LITE); mobidb-lite (MOBIDB_LITE); mobidb-lite (MOBIDB_LITE); mobidb-lite (MOBIDB_LITE); mobidb-lite (MOBIDB_LITE); mobidb-lite (MOBIDB_LITE); mobidb-lite (MOBIDB_LITE); mobidb-lite (MOBIDB_LITE); mobidb-lite (MOBIDB_LITE); IPR013087 (PROSITE_PR…	F:GO:0003676	F:nucleic acid binding
g11971.t1	hypothetical protein GSI_00148	132	10	7.36713e-36	62.06	1	C:GO:0016020	C:membrane			mobidb-lite (MOBIDB_LITE); mobidb-lite (MOBIDB_LITE)	no GO terms	no GO terms
g14880.t1	hypothetical protein GSI_14485	311	10	7.37062e-155	60.02	1	C:GO:0016021	C:integral component of membrane			IPR008979 (G3DSA:2.60.120.GENE3D); mobidb-lite (MOBIDB_LITE); mobidb-lite (MOBIDB_LITE); mobidb-lite (MOBIDB_LITE)	no GO terms	no GO terms
g15809.t1	AMP-dependent synthetase and ligase	366	10	0	75.6	1	F:GO:0003824	F:catalytic activity			IPR000873 (PFAM); G3DSA:3.40.50.12780 (GENE3D); PTHR43859 (PANTHER); SSF56801 (SUPERFAMILY)	F:GO:0003824	F:catalytic activity
g10113.t1	transcription factor	952	10	0	64.01	1	F:GO:0005488	F:binding			IPR001878 (SMART); IPR001878 (PFAM); G3DSA:4.10.60.10 (GENE3D); PF08284 (PFAM); IPR021109 (G3DSA:2.40.70.GENE3D); mobidb-lite (MOBIDB_LITE); mobidb-lite (MOBIDB_LITE); mobidb-lite (MOBIDB_LITE); mobidb-lite (MOBIDB_LITE); IPR001878 (PROSITE_PROFILES); cd00303 (CDD); SSF56672 (SUPERFAMILY); IPR036875 (SUPERFAMILY)	F:GO:0003676; F:GO:0008270	F:nucleic acid binding; F:zinc ion binding
g14207.t1	D-lactonohydrolase-like protein	272	10	1.47842e-174	87.52	2	C:GO:0016021; F:GO:0016787	C:integral component of membrane; F:hydrolase activity			IPR011042 (G3DSA:2.120.10.GENE3D); IPR013658 (PFAM); IPR039096 (PANTHER); PTHR10907:SF67 (PANTHER); SSF63829 (SUPERFAMILY)	no GO terms	no GO terms
g2299.t1	Aldo/keto reductase	102	10	1.1397e-61	89.3	2	F:GO:0016491; P:GO:0055114	F:oxidoreductase activity; P:oxidation-reduction process			IPR036812 (G3DSA:3.20.20.GENE3D); IPR023210 (PFAM); PTHR43625:SF19 (PANTHER); PTHR43625 (PANTHER); IPR036812 (SUPERFAMILY)	no GO terms	no GO terms
g11111.t1	predicted protein	776	10	0	81.1	5	P:GO:0000002; F:GO:0003676; F:GO:0004527; C:GO:0031305; P:GO:0090305	P:mitochondrial genome maintenance; F:nucleic acid binding; F:exonuclease activity; C:integral component of mitochondrial inner membrane; P:nucleic acid phosphodiester bond hydrolysis			IPR018850 (PFAM); IPR039627 (PANTHER); IPR035979 (SUPERFAMILY)	P:GO:0000002; F:GO:0003676; C:GO:0031305	P:mitochondrial genome maintenance; F:nucleic acid binding; C:integral component of mitochondrial inner membrane
g14828.t1	MFS general substrate transporter	129	10	5.19666e-46	72.51	2	C:GO:0016021; P:GO:0055085	C:integral component of membrane; P:transmembrane transport			mobidb-lite (MOBIDB_LITE); mobidb-lite (MOBIDB_LITE); mobidb-lite (MOBIDB_LITE); PTHR23502 (PANTHER); PTHR23502:SF73 (PANTHER)	no GO terms	no GO terms
g13269.t1	transcription factor	179	10	4.53288e-82	82.07	2	F:GO:0003676; F:GO:0008270	F:nucleic acid binding; F:zinc ion binding			IPR001878 (SMART); IPR001878 (PFAM); G3DSA:4.10.60.10 (GENE3D); IPR001878 (PROSITE_PROFILES); IPR036875 (SUPERFAMILY)	F:GO:0003676; F:GO:0008270	F:nucleic acid binding; F:zinc ion binding
g7434.t1	hypothetical protein GSI_09770	291	10	5.44436e-143	63.79	2	F:GO:0004672; P:GO:0006468	F:protein kinase activity; P:protein phosphorylation			IPR040976 (PFAM); mobidb-lite (MOBIDB_LITE); mobidb-lite (MOBIDB_LITE)	no GO terms	no GO terms
g9619.t1	HORMA-domain-containing protein	142	10	3.05065e-59	87.48	1	F:GO:0046872	F:metal ion binding			IPR036570 (G3DSA:3.30.900.GENE3D); IPR003511 (PFAM); mobidb-lite (MOBIDB_LITE); PTHR44682 (PANTHER); IPR003511 (PROSITE_PROFILES); IPR036570 (SUPERFAMILY)	no GO terms	no GO terms
g6042.t1	glycoside hydrolase/deacetylase	184	10	1.06819e-130	90.17	2	P:GO:0005975; F:GO:0016810	P:carbohydrate metabolic process; F:hydrolase activity, acting on carbon-nitrogen (but not peptide) bonds			IPR002509 (PFAM); G3DSA:3.20.20.370 (GENE3D); PTHR10587:SF76 (PANTHER); PTHR10587 (PANTHER); IPR002509 (PROSITE_PROFILES); IPR011330 (SUPERFAMILY)	F:GO:0003824; P:GO:0005975; F:GO:0016810	F:catalytic activity; P:carbohydrate metabolic process; F:hydrolase activity, acting on carbon-nitrogen (but not peptide) bonds
g180.t1	Phosphoenolpyruvate/pyruvate domain-containing protein	187	10	2.09049e-113	89.16	1	F:GO:0003824	F:catalytic activity			IPR005000 (PFAM); IPR040442 (G3DSA:3.20.20.GENE3D); PTHR30502 (PANTHER); IPR015813 (SUPERFAMILY)	F:GO:0003824	F:catalytic activity
g6840.t1	thioredoxin-like protein	468	10	0	70.87	1	F:GO:0071949	F:FAD binding			PR00420 (PRINTS); IPR012941 (PFAM); G3DSA:3.30.9.10 (GENE3D); IPR036188 (G3DSA:3.50.50.GENE3D); IPR002938 (PFAM); IPR038220 (G3DSA:3.40.30.GENE3D); IPR036188 (G3DSA:3.50.50.GENE3D); PTHR43004 (PANTHER); PTHR43004:SF9 (PANTHER); PTHR43004 (PANTHER); PTHR43004:SF9 (PANTHER); cd02979 (CDD); SSF54373 (SUPERFAMILY); IPR036188 (SUPERFAMILY); IPR036249 (SUPERFAMILY)	F:GO:0071949	F:FAD binding
g9604.t1	HORMA-domain-containing protein	134	10	3.1935e-63	85.15	1	F:GO:0046872	F:metal ion binding			IPR036570 (G3DSA:3.30.900.GENE3D); IPR003511 (PFAM); mobidb-lite (MOBIDB_LITE); PTHR44682 (PANTHER); IPR003511 (PROSITE_PROFILES); IPR036570 (SUPERFAMILY)	no GO terms	no GO terms
g13253.t1	transporter	669	10	0	76.55	3	F:GO:0005034; C:GO:0005887; P:GO:0007232	F:osmosensor activity; C:integral component of plasma membrane; P:osmosensory signaling pathway via Sho1 osmosensor			mobidb-lite (MOBIDB_LITE); mobidb-lite (MOBIDB_LITE); mobidb-lite (MOBIDB_LITE); mobidb-lite (MOBIDB_LITE); IPR039295 (PANTHER)	F:GO:0005034; C:GO:0005887; P:GO:0007232	F:osmosensor activity; C:integral component of plasma membrane; P:osmosensory signaling pathway via Sho1 osmosensor
g19496.t1	carotenoid ester lipase precursor	484	10	2.67303e-29	76.55	1	F:GO:0016787	F:hydrolase activity			IPR029058 (G3DSA:3.40.50.GENE3D); mobidb-lite (MOBIDB_LITE); mobidb-lite (MOBIDB_LITE); IPR029058 (SUPERFAMILY)	no GO terms	no GO terms
g526.t1	predicted protein	440	10	0	83.88	2	F:GO:0008168; P:GO:0032259	F:methyltransferase activity; P:methylation			IPR032675 (G3DSA:3.80.10.GENE3D); SSF52047 (SUPERFAMILY)	no GO terms	no GO terms
g9704.t1	hypothetical protein GSI_04374	142	5	1.93761e-68	62.39	1	C:GO:0016021	C:integral component of membrane			mobidb-lite (MOBIDB_LITE)	no GO terms	no GO terms
g20360.t1	hypothetical protein GSI_09700	86	10	2.63829e-45	92.4	3	F:GO:0004672; F:GO:0005524; P:GO:0006468	F:protein kinase activity; F:ATP binding; P:protein phosphorylation			G3DSA:1.10.510.10 (GENE3D); IPR011009 (SUPERFAMILY)	no GO terms	no GO terms
g6940.t1	RNA-binding domain-containing protein	244	10	5.373e-122	74.61	1	F:GO:0003723	F:RNA binding			IPR000504 (SMART); IPR025715 (SMART); IPR025715 (PFAM); IPR000504 (PFAM); IPR012677 (G3DSA:3.30.70.GENE3D); mobidb-lite (MOBIDB_LITE); mobidb-lite (MOBIDB_LITE); mobidb-lite (MOBIDB_LITE); PTHR19965 (PANTHER); PTHR19965:SF48 (PANTHER); IPR000504 (PROSITE_PROFILES); cd12418 (CDD); IPR035979 (SUPERFAMILY)	F:GO:0003676	F:nucleic acid binding
g7242.t1	iron permease	169	10	8.20054e-37	85.86	2	C:GO:0016021; P:GO:0055085	C:integral component of membrane; P:transmembrane transport			mobidb-lite (MOBIDB_LITE); mobidb-lite (MOBIDB_LITE)	no GO terms	no GO terms
g20271.t1	transcription factor	236	10	1.32402e-133	71.3	5	F:GO:0000981; F:GO:0003677; C:GO:0005634; P:GO:0006357; F:GO:0008270	F:DNA-binding transcription factor activity, RNA polymerase II-specific; F:DNA binding; C:nucleus; P:regulation of transcription by RNA polymerase II; F:zinc ion binding			mobidb-lite (MOBIDB_LITE); mobidb-lite (MOBIDB_LITE); mobidb-lite (MOBIDB_LITE); mobidb-lite (MOBIDB_LITE); mobidb-lite (MOBIDB_LITE)	no GO terms	no GO terms
g14582.t1	NAD(P)-binding protein	56	10	3.68982e-19	78.66	2	F:GO:0016491; P:GO:0055114	F:oxidoreductase activity; P:oxidation-reduction process			G3DSA:3.90.180.10 (GENE3D); IPR011032 (SUPERFAMILY)	no GO terms	no GO terms
g320.t1	condensin complex subunit SMC2	184	10	4.20496e-99	86.16	4	F:GO:0005524; C:GO:0005634; C:GO:0005694; P:GO:0051276	F:ATP binding; C:nucleus; C:chromosome; P:chromosome organization			G3DSA:3.30.70.1620 (GENE3D); PTHR43941 (PANTHER); IPR036277 (SUPERFAMILY)	F:GO:0005515; F:GO:0005524; C:GO:0005694; P:GO:0051276	F:protein binding; F:ATP binding; C:chromosome; P:chromosome organization
g12613.t1	hypothetical protein GSI_02583	316	10	3.16484e-153	70.79	3	F:GO:0004672; F:GO:0005524; P:GO:0006468	F:protein kinase activity; F:ATP binding; P:protein phosphorylation			G3DSA:1.10.510.10 (GENE3D); IPR000719 (PROSITE_PROFILES); cd00180 (CDD); IPR011009 (SUPERFAMILY)	F:GO:0004672; F:GO:0005524; P:GO:0006468	F:protein kinase activity; F:ATP binding; P:protein phosphorylation
g8686.t1	General negative regulator of transcription subunit 2	333	10	0	85.27	3	C:GO:0005634; P:GO:0006355; C:GO:0030015	C:nucleus; P:regulation of transcription, DNA-templated; C:CCR4-NOT core complex			IPR007282 (PFAM); IPR038635 (G3DSA:2.30.30.GENE3D); mobidb-lite (MOBIDB_LITE); mobidb-lite (MOBIDB_LITE); mobidb-lite (MOBIDB_LITE); PTHR23326:SF3 (PANTHER); IPR040168 (PANTHER)	C:GO:0005634; P:GO:0006355; C:GO:0030015	C:nucleus; P:regulation of transcription, DNA-templated; C:CCR4-NOT core complex
g20254.t1	RCC1/BLIP-II	243	10	7.25571e-125	74.84	1	F:GO:0046872	F:metal ion binding			IPR000408 (PRINTS); IPR009091 (G3DSA:2.130.10.GENE3D); IPR000408 (PFAM); mobidb-lite (MOBIDB_LITE); PTHR22870:SF257 (PANTHER); PTHR22870 (PANTHER); IPR000408 (PROSITE_PROFILES); IPR009091 (SUPERFAMILY)	no GO terms	no GO terms
g3019.t1	predicted protein	457	10	6.50671e-175	56.07	1	C:GO:0016021	C:integral component of membrane			mobidb-lite (MOBIDB_LITE); mobidb-lite (MOBIDB_LITE); mobidb-lite (MOBIDB_LITE); mobidb-lite (MOBIDB_LITE); mobidb-lite (MOBIDB_LITE); mobidb-lite (MOBIDB_LITE)	no GO terms	no GO terms
g8373.t1	D-lactonohydrolase-like protein	285	10	0	88.15	2	C:GO:0016021; F:GO:0016787	C:integral component of membrane; F:hydrolase activity			IPR011042 (G3DSA:2.120.10.GENE3D); IPR013658 (PFAM); PTHR10907:SF67 (PANTHER); IPR039096 (PANTHER); SSF63829 (SUPERFAMILY)	no GO terms	no GO terms
g10299.t1	carbohydrate-binding module family 13 protein	340	10	1.68264e-156	66.76	1	C:GO:0016020	C:membrane			G3DSA:2.80.10.50 (GENE3D); IPR035992 (SUPERFAMILY); IPR035992 (SUPERFAMILY)	no GO terms	no GO terms
g7202.t1	fatty acid/sphingolipid desaturase	523	10	0	87.96	4	P:GO:0006629; C:GO:0016021; F:GO:0016491; P:GO:0055114	P:lipid metabolic process; C:integral component of membrane; F:oxidoreductase activity; P:oxidation-reduction process			IPR001199 (SMART); IPR005804 (PFAM); IPR012171 (PIRSF); IPR036400 (G3DSA:3.10.120.GENE3D); IPR001199 (PFAM); PTHR19353:SF30 (PANTHER); PTHR19353 (PANTHER); IPR001199 (PROSITE_PROFILES); cd03506 (CDD); IPR036400 (SUPERFAMILY)	P:GO:0006629; C:GO:0016021; F:GO:0016491	P:lipid metabolic process; C:integral component of membrane; F:oxidoreductase activity
g4271.t1	MFS general substrate transporter	164	10	1.78492e-71	79.85	2	C:GO:0016021; P:GO:0055085	C:integral component of membrane; P:transmembrane transport			G3DSA:1.20.1250.20 (GENE3D); PTHR43791:SF24 (PANTHER); PTHR43791 (PANTHER); IPR036259 (SUPERFAMILY)	no GO terms	no GO terms
g2425.t1	general substrate transporter	95	10	5.16956e-46	93.49	3	C:GO:0016021; F:GO:0022857; P:GO:0055085	C:integral component of membrane; F:transmembrane transporter activity; P:transmembrane transport			G3DSA:1.20.1250.20 (GENE3D); IPR005828 (PFAM); PTHR23500:SF145 (PANTHER); PTHR23500 (PANTHER)	C:GO:0016021; F:GO:0022857; P:GO:0055085	C:integral component of membrane; F:transmembrane transporter activity; P:transmembrane transport
g15662.t1	Transposon Ty3-I Gag-Pol polyprotein	297	10	3.80827e-93	50.55	1	F:GO:0005488	F:binding			IPR001878 (SMART); IPR001878 (PFAM); G3DSA:4.10.60.10 (GENE3D); mobidb-lite (MOBIDB_LITE); mobidb-lite (MOBIDB_LITE); mobidb-lite (MOBIDB_LITE); mobidb-lite (MOBIDB_LITE); mobidb-lite (MOBIDB_LITE); IPR001878 (PROSITE_PROFILES); IPR036875 (SUPERFAMILY)	F:GO:0003676; F:GO:0008270	F:nucleic acid binding; F:zinc ion binding
g8307.t1	cytochrome P450	203	10	7.88195e-71	75.13	5	F:GO:0004497; F:GO:0005506; F:GO:0016705; F:GO:0020037; P:GO:0055114	F:monooxygenase activity; F:iron ion binding; F:oxidoreductase activity, acting on paired donors, with incorporation or reduction of molecular oxygen; F:heme binding; P:oxidation-reduction process			IPR001128 (PFAM); IPR036396 (G3DSA:1.10.630.GENE3D); PTHR24286:SF31 (PANTHER); PTHR24286 (PANTHER); IPR036396 (SUPERFAMILY)	F:GO:0005506; F:GO:0016705; F:GO:0020037; P:GO:0055114	F:iron ion binding; F:oxidoreductase activity, acting on paired donors, with incorporation or reduction of molecular oxygen; F:heme binding; P:oxidation-reduction process
g16329.t1	predicted protein	217	10	3.5237e-134	78.17	3	F:GO:0003677; P:GO:0006310; P:GO:0015074	F:DNA binding; P:DNA recombination; P:DNA integration			IPR013762 (G3DSA:1.10.443.GENE3D); PTHR34605 (PANTHER); IPR011010 (SUPERFAMILY)	F:GO:0003677; P:GO:0006310; P:GO:0015074	F:DNA binding; P:DNA recombination; P:DNA integration
g14085.t1	S-adenosyl-L-methionine-dependent methyltransferase	94	10	1.15889e-56	83.3	2	F:GO:0008171; P:GO:0032259	F:O-methyltransferase activity; P:methylation			G3DSA:3.40.50.150 (GENE3D); IPR029063 (SUPERFAMILY)	no GO terms	no GO terms
g5364.t1	hypothetical protein GSI_01111	342	10	0	70.33	3	F:GO:0004672; F:GO:0005524; P:GO:0006468	F:protein kinase activity; F:ATP binding; P:protein phosphorylation			G3DSA:1.10.510.10 (GENE3D); IPR000719 (PROSITE_PROFILES); IPR011009 (SUPERFAMILY)	F:GO:0004672; F:GO:0005524; P:GO:0006468	F:protein kinase activity; F:ATP binding; P:protein phosphorylation
g8865.t1	hypothetical protein GSI_11364	258	9	1.04834e-109	57.55	1	C:GO:0016021	C:integral component of membrane			no IPS match	no IPS match	no IPS match
g14816.t1	C-4 methyl sterol oxidase	181	10	1.38915e-129	91.78	5	F:GO:0004497; F:GO:0005506; P:GO:0008610; C:GO:0016021; P:GO:0055114	F:monooxygenase activity; F:iron ion binding; P:lipid biosynthetic process; C:integral component of membrane; P:oxidation-reduction process			IPR006694 (PFAM); PTHR11863 (PANTHER); PTHR11863:SF22 (PANTHER)	F:GO:0005506; P:GO:0008610; F:GO:0016491; P:GO:0055114	F:iron ion binding; P:lipid biosynthetic process; F:oxidoreductase activity; P:oxidation-reduction process
g9526.t1	hypothetical protein GSI_11347	310	10	5.74721e-96	52.58	1	C:GO:0016020	C:membrane			mobidb-lite (MOBIDB_LITE); mobidb-lite (MOBIDB_LITE)	no GO terms	no GO terms
g5754.t1	hypothetical protein GSI_12319	107	10	2.26798e-64	73.32	1	C:GO:0016021	C:integral component of membrane			no IPS match	no IPS match	no IPS match
g14414.t1	NAD(P)-binding protein	150	10	5.44831e-57	79.83	1	C:GO:0016021	C:integral component of membrane			IPR002347 (PFAM); G3DSA:3.40.50.720 (GENE3D); PTHR43899 (PANTHER); IPR036291 (SUPERFAMILY)	no GO terms	no GO terms
g11755.t1	glycoside hydrolase family 18 protein	124	10	1.04333e-33	81.75	3	F:GO:0004553; P:GO:0005975; F:GO:0008061	F:hydrolase activity, hydrolyzing O-glycosyl compounds; P:carbohydrate metabolic process; F:chitin binding			G3DSA:3.20.20.80 (GENE3D); IPR001223 (PFAM); PTHR11177 (PANTHER); PTHR11177:SF174 (PANTHER); IPR017853 (SUPERFAMILY)	P:GO:0005975	P:carbohydrate metabolic process
g10219.t1	S-adenosyl-L-methionine-dependent methyltransferase	211	10	7.75638e-124	74.26	1	F:GO:0016740	F:transferase activity			IPR025714 (PFAM); G3DSA:3.40.50.150 (GENE3D); PTHR43591 (PANTHER); PTHR43591:SF26 (PANTHER); IPR029063 (SUPERFAMILY)	no GO terms	no GO terms
g15592.t1	MED14-domain-containing protein	219	10	9.63447e-138	88.2	3	F:GO:0003712; P:GO:0006357; C:GO:0016592	F:transcription coregulator activity; P:regulation of transcription by RNA polymerase II; C:mediator complex			IPR013947 (PFAM); mobidb-lite (MOBIDB_LITE); IPR013947 (PANTHER)	F:GO:0003712; P:GO:0006357; C:GO:0016592	F:transcription coregulator activity; P:regulation of transcription by RNA polymerase II; C:mediator complex
g8545.t1	GDSL lipase/acylhydrolase	135	10	3.72936e-88	92.5	1	F:GO:0016788	F:hydrolase activity, acting on ester bonds			IPR036514 (G3DSA:3.40.50.GENE3D); PTHR22835:SF178 (PANTHER); PTHR22835 (PANTHER)	no GO terms	no GO terms
g9306.t1	acetyl-CoA synthetase-like protein	195	10	2.61964e-116	68.54	2	F:GO:0003824; F:GO:0031177	F:catalytic activity; F:phosphopantetheine binding			IPR000873 (PFAM); G3DSA:3.40.50.12780 (GENE3D); SSF56801 (SUPERFAMILY)	F:GO:0003824	F:catalytic activity
g1139.t1	hypothetical protein OH76DRAFT_1468095	412	10	9.3886e-140	54.59	1	F:GO:0005488	F:binding			IPR001878 (SMART); mobidb-lite (MOBIDB_LITE); IPR001878 (PROSITE_PROFILES)	F:GO:0003676; F:GO:0008270	F:nucleic acid binding; F:zinc ion binding
g10.t1	predicted protein	236	10	4.86635e-63	74.72	5	F:GO:0000981; F:GO:0003677; C:GO:0005634; P:GO:0006357; F:GO:0008270	F:DNA-binding transcription factor activity, RNA polymerase II-specific; F:DNA binding; C:nucleus; P:regulation of transcription by RNA polymerase II; F:zinc ion binding			mobidb-lite (MOBIDB_LITE); mobidb-lite (MOBIDB_LITE)	no GO terms	no GO terms
g16713.t1	hypothetical protein GSI_14454	689	10	0	75.93	2	P:GO:0006508; F:GO:0008236	P:proteolysis; F:serine-type peptidase activity			IPR005151 (PFAM); PTHR37049 (PANTHER); IPR029045 (SUPERFAMILY)	P:GO:0006508; F:GO:0008236	P:proteolysis; F:serine-type peptidase activity
g19753.t1	hypothetical protein GSI_12132	156	10	4.85621e-45	68.13	1	C:GO:0016021	C:integral component of membrane			no IPS match	no IPS match	no IPS match
g2323.t1	UAA transporter	184	10	1.63647e-127	94.46	4	F:GO:0005459; P:GO:0015786; C:GO:0016021; P:GO:0072334	F:UDP-galactose transmembrane transporter activity; P:UDP-glucose transmembrane transport; C:integral component of membrane; P:UDP-galactose transmembrane transport			IPR013657 (PFAM); PTHR10778 (PANTHER); PTHR10778:SF10 (PANTHER); SSF103481 (SUPERFAMILY)	P:GO:0055085	P:transmembrane transport
g6685.t1	MFS general substrate transporter	99	10	3.06614e-62	92.48	2	C:GO:0016021; P:GO:0055085	C:integral component of membrane; P:transmembrane transport			PTHR43791 (PANTHER); PTHR43791:SF40 (PANTHER)	no GO terms	no GO terms
g2343.t1	UDP-3-O-glucosamine N-acyltransferase	438	10	0	89.92	4	F:GO:0003743; P:GO:0006413; F:GO:0016746; F:GO:0016779	F:translation initiation factor activity; P:translational initiation; F:transferase activity, transferring acyl groups; F:nucleotidyltransferase activity			IPR001451 (PFAM); G3DSA:2.160.10.10 (GENE3D); IPR029044 (G3DSA:3.90.550.GENE3D); mobidb-lite (MOBIDB_LITE); mobidb-lite (MOBIDB_LITE); PTHR22572 (PANTHER); PTHR22572:SF93 (PANTHER); cd04652 (CDD); IPR029044 (SUPERFAMILY); IPR011004 (SUPERFAMILY)	no GO terms	no GO terms
g3597.t1	Nucleotide-diphospho-sugar transferase	428	10	0	72.73	4	C:GO:0005794; P:GO:0006487; F:GO:0008375; C:GO:0016020	C:Golgi apparatus; P:protein N-linked glycosylation; F:acetylglucosaminyltransferase activity; C:membrane			IPR029044 (G3DSA:3.90.550.GENE3D); IPR030518 (PTHR11183:PANTHER); PTHR11183 (PANTHER); IPR029044 (SUPERFAMILY)	C:GO:0005794; P:GO:0006487; F:GO:0008375	C:Golgi apparatus; P:protein N-linked glycosylation; F:acetylglucosaminyltransferase activity
g6438.t1	Extracellular endo-alpha-(1-	207	10	4.92738e-127	81.15	2	F:GO:0004553; P:GO:0005975	F:hydrolase activity, hydrolyzing O-glycosyl compounds; P:carbohydrate metabolic process			IPR023296 (G3DSA:2.115.10.GENE3D); IPR006710 (PFAM); PTHR42812:SF5 (PANTHER); PTHR42812 (PANTHER); IPR023296 (SUPERFAMILY)	F:GO:0004553; P:GO:0005975	F:hydrolase activity, hydrolyzing O-glycosyl compounds; P:carbohydrate metabolic process
g17482.t1	cytochrome P450	173	10	1.36279e-48	66.51	2	F:GO:0016491; F:GO:0046872	F:oxidoreductase activity; F:metal ion binding			IPR001128 (PFAM); IPR036396 (G3DSA:1.10.630.GENE3D); mobidb-lite (MOBIDB_LITE); PTHR24279:SF87 (PANTHER); PTHR24279 (PANTHER); IPR036396 (SUPERFAMILY)	F:GO:0005506; F:GO:0016705; F:GO:0020037; P:GO:0055114	F:iron ion binding; F:oxidoreductase activity, acting on paired donors, with incorporation or reduction of molecular oxygen; F:heme binding; P:oxidation-reduction process
g13657.t1	cytochrome P450	78	10	2.04063e-35	68.16	5	F:GO:0005506; C:GO:0016020; F:GO:0016705; F:GO:0020037; P:GO:0055114	F:iron ion binding; C:membrane; F:oxidoreductase activity, acting on paired donors, with incorporation or reduction of molecular oxygen; F:heme binding; P:oxidation-reduction process			no IPS match	no IPS match	no IPS match
g10017.t1	general substrate transporter	110	10	6.00384e-43	75.03	3	C:GO:0016021; F:GO:0022857; P:GO:0055085	C:integral component of membrane; F:transmembrane transporter activity; P:transmembrane transport			G3DSA:1.20.1250.20 (GENE3D); IPR005828 (PFAM); PTHR23500:SF125 (PANTHER); PTHR23500 (PANTHER)	C:GO:0016021; F:GO:0022857; P:GO:0055085	C:integral component of membrane; F:transmembrane transporter activity; P:transmembrane transport
g14267.t1	cytochrome P450	293	10	1.22788e-117	58.12	2	F:GO:0005488; F:GO:0016491	F:binding; F:oxidoreductase activity			IPR001128 (PFAM); IPR036396 (G3DSA:1.10.630.GENE3D); PTHR24279:SF87 (PANTHER); PTHR24279:SF87 (PANTHER); PTHR24279 (PANTHER); IPR036396 (SUPERFAMILY)	F:GO:0005506; F:GO:0016705; F:GO:0020037; P:GO:0055114	F:iron ion binding; F:oxidoreductase activity, acting on paired donors, with incorporation or reduction of molecular oxygen; F:heme binding; P:oxidation-reduction process
g8260.t1	MFS general substrate transporter	110	10	1.15593e-54	86.32	3	F:GO:0005215; C:GO:0016021; P:GO:0055085	F:transporter activity; C:integral component of membrane; P:transmembrane transport			mobidb-lite (MOBIDB_LITE); mobidb-lite (MOBIDB_LITE); PTHR23504 (PANTHER); PTHR23504:SF15 (PANTHER)	no GO terms	no GO terms
g6185.t1	hypothetical protein OH76DRAFT_1490920	721	10	0	74.72	2	C:GO:0016021; P:GO:0055085	C:integral component of membrane; P:transmembrane transport			G3DSA:3.30.160.60 (GENE3D); IPR041078 (PFAM); mobidb-lite (MOBIDB_LITE); IPR013087 (PROSITE_PROFILES)	F:GO:0003676	F:nucleic acid binding
g6909.t1	WD40 repeat-like protein	244	10	5.49501e-128	80.83	1	F:GO:0003824	F:catalytic activity			IPR001680 (SMART); mobidb-lite (MOBIDB_LITE); mobidb-lite (MOBIDB_LITE); PTHR44163 (PANTHER); IPR017986 (PROSITE_PROFILES); IPR036322 (SUPERFAMILY)	F:GO:0005515	F:protein binding
g13662.t1	S-adenosyl-L-methionine-dependent methyltransferase	168	10	1.20227e-93	85.2	2	F:GO:0008168; P:GO:0032259	F:methyltransferase activity; P:methylation			PF13489 (PFAM); G3DSA:3.40.50.150 (GENE3D); PTHR43591 (PANTHER); PTHR43591:SF26 (PANTHER); cd02440 (CDD); IPR029063 (SUPERFAMILY)	no GO terms	no GO terms
g3572.t1	HCP-like protein	220	10	8.06915e-147	93.48	1	C:GO:0016021	C:integral component of membrane			IPR006597 (SMART); IPR011990 (G3DSA:1.25.40.GENE3D); PTHR11102 (PANTHER); SSF81901 (SUPERFAMILY)	F:GO:0005515	F:protein binding
g10667.t1	WD40 repeat-like protein	89	10	7.67422e-39	82.28	6	P:GO:0000463; P:GO:0000466; C:GO:0005654; C:GO:0005730; C:GO:0030687; F:GO:0043021	P:maturation of LSU-rRNA from tricistronic rRNA transcript (SSU-rRNA, 5.8S rRNA, LSU-rRNA); P:maturation of 5.8S rRNA from tricistronic rRNA transcript (SSU-rRNA, 5.8S rRNA, LSU-rRNA); C:nucleoplasm; C:nucleolus; C:preribosome, large subunit precursor; F:ribonucleoprotein complex binding			IPR015943 (G3DSA:2.130.10.GENE3D); IPR001680 (PROSITE_PROFILES); IPR017986 (PROSITE_PROFILES); IPR036322 (SUPERFAMILY)	F:GO:0005515	F:protein binding
g909.t1	hypothetical protein GSI_10036	118	10	1.86557e-51	72.63	1	C:GO:0016020	C:membrane			no IPS match	no IPS match	no IPS match
g110.t1	predicted protein	670	10	0	65.58	2	F:GO:0003676; F:GO:0008270	F:nucleic acid binding; F:zinc ion binding			IPR001878 (SMART); G3DSA:4.10.60.10 (GENE3D); G3DSA:4.10.60.10 (GENE3D); mobidb-lite (MOBIDB_LITE); mobidb-lite (MOBIDB_LITE); mobidb-lite (MOBIDB_LITE); mobidb-lite (MOBIDB_LITE); mobidb-lite (MOBIDB_LITE); mobidb-lite (MOBIDB_LITE); mobidb-lite (MOBIDB_LITE); mobidb-lite (MOBIDB_LITE); mobidb-lite (MOBIDB_LITE); PTHR23002 (PANTHER); IPR001878 (PROSITE_PROFILES); IPR001878 (PROSITE_PROFILES); IP…	F:GO:0003676; F:GO:0008270	F:nucleic acid binding; F:zinc ion binding
g14798.t1	FAD-binding domain-containing protein	126	10	8.54591e-70	86.6	3	F:GO:0016491; P:GO:0055114; F:GO:0071949	F:oxidoreductase activity; P:oxidation-reduction process; F:FAD binding			G3DSA:3.40.462.20 (GENE3D); IPR012951 (PFAM); G3DSA:3.30.465.40 (GENE3D); PTHR42973 (PANTHER); PTHR42973:SF15 (PANTHER)	F:GO:0016491; F:GO:0050660; P:GO:0055114	F:oxidoreductase activity; F:flavin adenine dinucleotide binding; P:oxidation-reduction process
g21015.t1	transporter	918	10	0	77	3	F:GO:0005509; C:GO:0016021; P:GO:0055085	F:calcium ion binding; C:integral component of membrane; P:transmembrane transport			IPR002048 (SMART); G3DSA:1.10.238.10 (GENE3D); IPR006685 (PFAM); mobidb-lite (MOBIDB_LITE); mobidb-lite (MOBIDB_LITE); mobidb-lite (MOBIDB_LITE); mobidb-lite (MOBIDB_LITE); mobidb-lite (MOBIDB_LITE); mobidb-lite (MOBIDB_LITE); mobidb-lite (MOBIDB_LITE); mobidb-lite (MOBIDB_LITE); mobidb-lite (MOBIDB_LITE); PTHR31323 (PANTHER); IPR002048 (PROSITE_PROFILES); IPR011992 (SUPERFAMILY); IPR010920 (SUPE…	F:GO:0005509; C:GO:0016020; P:GO:0055085	F:calcium ion binding; C:membrane; P:transmembrane transport
g11175.t1	Metallo-dependent phosphatase	726	10	0	81.99	3	F:GO:0000166; P:GO:0009166; F:GO:0016787	F:nucleotide binding; P:nucleotide catabolic process; F:hydrolase activity			IPR006179 (PRINTS); IPR008334 (PFAM); IPR029052 (G3DSA:3.60.21.GENE3D); IPR004843 (PFAM); IPR029052 (G3DSA:3.60.21.GENE3D); mobidb-lite (MOBIDB_LITE); mobidb-lite (MOBIDB_LITE); mobidb-lite (MOBIDB_LITE); PTHR11575:SF24 (PANTHER); IPR006179 (PANTHER); IPR036907 (SUPERFAMILY); SSF56300 (SUPERFAMILY); IPR036907 (SUPERFAMILY)	P:GO:0009166; F:GO:0016787	P:nucleotide catabolic process; F:hydrolase activity
g13313.t1	hypothetical protein GSI_09112	199	7	1.62644e-107	63.33	1	C:GO:0016021	C:integral component of membrane			mobidb-lite (MOBIDB_LITE); mobidb-lite (MOBIDB_LITE); mobidb-lite (MOBIDB_LITE)	no GO terms	no GO terms
g6521.t1	transporter	800	10	0	60.84	1	F:GO:0046872	F:metal ion binding			IPR040976 (PFAM); G3DSA:1.10.510.10 (GENE3D); mobidb-lite (MOBIDB_LITE); mobidb-lite (MOBIDB_LITE); mobidb-lite (MOBIDB_LITE); mobidb-lite (MOBIDB_LITE); PTHR38248 (PANTHER); IPR011009 (SUPERFAMILY)	no GO terms	no GO terms
g14787.t1	FAD-binding domain-containing protein	163	10	6.54268e-85	72.15	3	F:GO:0016491; P:GO:0055114; F:GO:0071949	F:oxidoreductase activity; P:oxidation-reduction process; F:FAD binding			G3DSA:3.30.465.40 (GENE3D); IPR006094 (PFAM); PTHR42973:SF17 (PANTHER); PTHR42973 (PANTHER); IPR036318 (SUPERFAMILY)	F:GO:0016491; F:GO:0050660; P:GO:0055114	F:oxidoreductase activity; F:flavin adenine dinucleotide binding; P:oxidation-reduction process
g10747.t1	pH-response transcription factor pacC/RIM101	54	10	1.73406e-23	89.29	1	F:GO:0003676	F:nucleic acid binding			no IPS match	no IPS match	no IPS match
g7139.t1	FAD-binding domain-containing protein	1035	10	0	83.31	4	F:GO:0003677; F:GO:0016491; P:GO:0055114; F:GO:0071949	F:DNA binding; F:oxidoreductase activity; P:oxidation-reduction process; F:FAD binding			G3DSA:3.30.70.2190 (GENE3D); IPR016171 (G3DSA:1.10.45.GENE3D); IPR004113 (PFAM); G3DSA:3.30.70.2740 (GENE3D); IPR016167 (G3DSA:3.30.43.GENE3D); G3DSA:1.10.10.60 (GENE3D); IPR016169 (G3DSA:3.30.465.GENE3D); IPR006094 (PFAM); IPR015010 (PFAM); mobidb-lite (MOBIDB_LITE); mobidb-lite (MOBIDB_LITE); mobidb-lite (MOBIDB_LITE); PTHR43716:SF1 (PANTHER); PTHR43716 (PANTHER); IPR016166 (PROSITE_PROFILES); …	F:GO:0003677; F:GO:0003824; F:GO:0016491; F:GO:0050660; P:GO:0055114; F:GO:0071949	F:DNA binding; F:catalytic activity; F:oxidoreductase activity; F:flavin adenine dinucleotide binding; P:oxidation-reduction process; F:FAD binding
g11882.t1	Metallo-dependent phosphatase	664	10	0	77.14	1	C:GO:0016020	C:membrane			IPR038607 (G3DSA:3.60.21.GENE3D); IPR018946 (PFAM); mobidb-lite (MOBIDB_LITE); PTHR11177:SF327 (PANTHER); PTHR11177 (PANTHER); cd07389 (CDD); SSF56300 (SUPERFAMILY)	no GO terms	no GO terms
g11015.t1	dicarbixylic amino acid permease	412	10	0	92.64	3	P:GO:0003333; F:GO:0015171; C:GO:0016021	P:amino acid transmembrane transport; F:amino acid transmembrane transporter activity; C:integral component of membrane			IPR004841 (PFAM); G3DSA:1.20.1740.10 (GENE3D); IPR002293 (PIRSF); PTHR43341:SF9 (PANTHER); PTHR43341 (PANTHER)	C:GO:0016020; F:GO:0022857; P:GO:0055085	C:membrane; F:transmembrane transporter activity; P:transmembrane transport
g12206.t1	MFS general substrate transporter	92	10	1.4044e-35	89.43	2	C:GO:0016021; P:GO:0055085	C:integral component of membrane; P:transmembrane transport			PTHR23294 (PANTHER); PTHR23294:SF17 (PANTHER)	no GO terms	no GO terms
g3951.t1	Sec1-like protein	204	10	5.69194e-101	81.08	1	P:GO:0006904	P:vesicle docking involved in exocytosis			IPR001619 (PFAM); IPR027482 (G3DSA:3.40.50.GENE3D); mobidb-lite (MOBIDB_LITE); mobidb-lite (MOBIDB_LITE); mobidb-lite (MOBIDB_LITE); IPR001619 (PANTHER); PTHR11679:SF30 (PANTHER); IPR036045 (SUPERFAMILY)	P:GO:0006904; P:GO:0016192	P:vesicle docking involved in exocytosis; P:vesicle-mediated transport
g7253.t1	predicted protein	1053	10	0	65.24	2	P:GO:0000070; P:GO:1902412	P:mitotic sister chromatid segregation; P:regulation of mitotic cytokinesis			IPR005635 (PFAM); mobidb-lite (MOBIDB_LITE); mobidb-lite (MOBIDB_LITE); mobidb-lite (MOBIDB_LITE); mobidb-lite (MOBIDB_LITE); mobidb-lite (MOBIDB_LITE); mobidb-lite (MOBIDB_LITE); mobidb-lite (MOBIDB_LITE); mobidb-lite (MOBIDB_LITE); mobidb-lite (MOBIDB_LITE); mobidb-lite (MOBIDB_LITE); mobidb-lite (MOBIDB_LITE); mobidb-lite (MOBIDB_LITE); mobidb-lite (MOBIDB_LITE); mobidb-lite (MOBIDB_LITE); mob…	P:GO:0000070; P:GO:1902412	P:mitotic sister chromatid segregation; P:regulation of mitotic cytokinesis
g17622.t1	actin 1	140	10	4.02124e-96	100	1	F:GO:0005524	F:ATP binding			IPR004000 (PRINTS); IPR004000 (SMART); G3DSA:3.30.420.40 (GENE3D); IPR004000 (PFAM); G3DSA:3.30.420.40 (GENE3D); IPR004000 (PANTHER); PTHR11937:SF278 (PANTHER); cd00012 (CDD); SSF53067 (SUPERFAMILY); SSF53067 (SUPERFAMILY)	no GO terms	no GO terms
g6850.t1	cytochrome P450	100	10	3.09209e-33	61.66	2	F:GO:0005488; F:GO:0016491	F:binding; F:oxidoreductase activity			IPR036396 (G3DSA:1.10.630.GENE3D); IPR036396 (SUPERFAMILY)	F:GO:0005506; F:GO:0016705; F:GO:0020037; P:GO:0055114	F:iron ion binding; F:oxidoreductase activity, acting on paired donors, with incorporation or reduction of molecular oxygen; F:heme binding; P:oxidation-reduction process
g16948.t1	predicted protein	850	10	0	59.08	2	C:GO:0000500; P:GO:0042790	C:RNA polymerase I upstream activating factor complex; P:nucleolar large rRNA transcription by RNA polymerase I			G3DSA:1.10.10.60 (GENE3D); mobidb-lite (MOBIDB_LITE); mobidb-lite (MOBIDB_LITE); mobidb-lite (MOBIDB_LITE); mobidb-lite (MOBIDB_LITE); mobidb-lite (MOBIDB_LITE); mobidb-lite (MOBIDB_LITE); mobidb-lite (MOBIDB_LITE); mobidb-lite (MOBIDB_LITE); mobidb-lite (MOBIDB_LITE); mobidb-lite (MOBIDB_LITE); IPR039601 (PANTHER)	C:GO:0000500; P:GO:0042790	C:RNA polymerase I upstream activating factor complex; P:nucleolar large rRNA transcription by RNA polymerase I
g10125.t1	hypothetical protein GSI_08570	276	1	1.01597e-87	74.68	1	C:GO:0016020	C:membrane			mobidb-lite (MOBIDB_LITE)	no GO terms	no GO terms
g17484.t1	hypothetical protein GSI_05119	186	10	8.51572e-104	69.71	2	F:GO:0004672; P:GO:0006468	F:protein kinase activity; P:protein phosphorylation			IPR040976 (PFAM); G3DSA:1.10.510.10 (GENE3D); IPR000719 (PROSITE_PROFILES); IPR011009 (SUPERFAMILY)	F:GO:0004672; F:GO:0005524; P:GO:0006468	F:protein kinase activity; F:ATP binding; P:protein phosphorylation
g1841.t1	UAA transporter	131	10	1.07437e-85	95	4	F:GO:0005459; P:GO:0015786; C:GO:0016021; P:GO:0072334	F:UDP-galactose transmembrane transporter activity; P:UDP-glucose transmembrane transport; C:integral component of membrane; P:UDP-galactose transmembrane transport			IPR013657 (PFAM); PTHR10778 (PANTHER); PTHR10778:SF10 (PANTHER); SSF103481 (SUPERFAMILY)	P:GO:0055085	P:transmembrane transport
g8066.t1	predicted protein	328	10	1.17503e-134	67.82	1	P:GO:0006338	P:chromatin remodeling			IPR008895 (PFAM); mobidb-lite (MOBIDB_LITE); mobidb-lite (MOBIDB_LITE); mobidb-lite (MOBIDB_LITE); mobidb-lite (MOBIDB_LITE); mobidb-lite (MOBIDB_LITE); mobidb-lite (MOBIDB_LITE); IPR008895 (PANTHER)	C:GO:0005634; P:GO:0006338; P:GO:0006355; P:GO:0043486	C:nucleus; P:chromatin remodeling; P:regulation of transcription, DNA-templated; P:histone exchange
g10453.t1	GDSL lipase/acylhydrolase	156	10	4.83628e-93	87.75	1	F:GO:0016788	F:hydrolase activity, acting on ester bonds			IPR036514 (G3DSA:3.40.50.GENE3D); PTHR22835:SF178 (PANTHER); PTHR22835 (PANTHER)	no GO terms	no GO terms
g4869.t1	MFS general substrate transporter	188	10	2.4974e-105	77.36	2	C:GO:0016021; P:GO:0055085	C:integral component of membrane; P:transmembrane transport			G3DSA:1.20.1250.20 (GENE3D); PTHR43791 (PANTHER); PTHR43791:SF24 (PANTHER); IPR036259 (SUPERFAMILY)	no GO terms	no GO terms
g19932.t1	P-loop containing nucleoside triphosphate hydrolase protein	456	10	2.15251e-157	72.86	5	P:GO:0000724; F:GO:0005524; C:GO:0005634; F:GO:0016787; C:GO:0030915	P:double-strand break repair via homologous recombination; F:ATP binding; C:nucleus; F:hydrolase activity; C:Smc5-Smc6 complex			G3DSA:3.40.50.300 (GENE3D); mobidb-lite (MOBIDB_LITE); mobidb-lite (MOBIDB_LITE); mobidb-lite (MOBIDB_LITE); IPR027132 (PTHR19306:PANTHER); PTHR19306 (PANTHER); IPR027417 (SUPERFAMILY)	P:GO:0000724; P:GO:0006281; C:GO:0030915	P:double-strand break repair via homologous recombination; P:DNA repair; C:Smc5-Smc6 complex
g17054.t1	acetyl-CoA synthetase-like protein	99	10	1.54018e-47	72.4	2	F:GO:0003824; F:GO:0031177	F:catalytic activity; F:phosphopantetheine binding			SSF56801 (SUPERFAMILY)	no GO terms	no GO terms
g10318.t1	Protein priB	164	10	1.17592e-82	74.75	4	F:GO:0003677; C:GO:0005634; P:GO:0006351; F:GO:0008270	F:DNA binding; C:nucleus; P:transcription, DNA-templated; F:zinc ion binding			mobidb-lite (MOBIDB_LITE); mobidb-lite (MOBIDB_LITE)	no GO terms	no GO terms
g12416.t1	hypothetical protein GSI_11286	146	10	3.67181e-57	65.05	1	C:GO:0016020	C:membrane			IPR008427 (PFAM)	no GO terms	no GO terms
g6189.t1	ICMT-domain-containing protein	249	10	1.20095e-150	73.83	4	C:GO:0005783; F:GO:0008168; P:GO:0032259; C:GO:0044425	C:endoplasmic reticulum; F:methyltransferase activity; P:methylation; C:membrane part			G3DSA:1.20.120.1630 (GENE3D); IPR007269 (PFAM); PTHR43847 (PANTHER)	F:GO:0004671; P:GO:0006481; C:GO:0016021	F:protein C-terminal S-isoprenylcysteine carboxyl O-methyltransferase activity; P:C-terminal protein methylation; C:integral component of membrane
g19711.t1	AB-hydrolase YheT	522	10	0	71.9	1	F:GO:0016787	F:hydrolase activity			IPR029058 (G3DSA:3.40.50.GENE3D); IPR000073 (PFAM); PTHR10794 (PANTHER); IPR029058 (SUPERFAMILY)	no GO terms	no GO terms
g18174.t1	hypothetical protein GSI_03384	740	10	0	80.23	1	C:GO:0016021	C:integral component of membrane			IPR016135 (G3DSA:3.10.110.GENE3D); mobidb-lite (MOBIDB_LITE); mobidb-lite (MOBIDB_LITE); mobidb-lite (MOBIDB_LITE); mobidb-lite (MOBIDB_LITE); mobidb-lite (MOBIDB_LITE); mobidb-lite (MOBIDB_LITE); PTHR24068 (PANTHER); PTHR24068:SF72 (PANTHER); IPR000608 (PROSITE_PROFILES); IPR016135 (SUPERFAMILY)	no GO terms	no GO terms
g11853.t1	carbon-nitrogen hydrolase	322	10	0	83.98	2	P:GO:0006807; F:GO:0016787	P:nitrogen compound metabolic process; F:hydrolase activity			IPR036526 (G3DSA:3.60.110.GENE3D); IPR003010 (PFAM); PTHR23088 (PANTHER); PTHR23088:SF30 (PANTHER); IPR003010 (PROSITE_PROFILES); cd07572 (CDD); IPR036526 (SUPERFAMILY)	P:GO:0006807	P:nitrogen compound metabolic process
g822.t1	rRNA-processing protein CGR1	104	10	9.13834e-50	90.93	2	C:GO:0005730; P:GO:0006364	C:nucleolus; P:rRNA processing			IPR005579 (PFAM); mobidb-lite (MOBIDB_LITE); mobidb-lite (MOBIDB_LITE); mobidb-lite (MOBIDB_LITE)	no GO terms	no GO terms
g14434.t1	mitochondrial carrier	130	10	8.54878e-72	86.54	3	C:GO:0016021; F:GO:0022857; P:GO:0055085	C:integral component of membrane; F:transmembrane transporter activity; P:transmembrane transport			IPR018108 (PFAM); IPR023395 (G3DSA:1.50.40.GENE3D); IPR040062 (PANTHER); PTHR24089:SF390 (PANTHER); IPR018108 (PROSITE_PROFILES); IPR018108 (PROSITE_PROFILES); IPR023395 (SUPERFAMILY)	F:GO:0022857	F:transmembrane transporter activity
g14530.t1	predicted protein	786	10	0	80.67	1	C:GO:0016021	C:integral component of membrane			IPR007603 (PFAM); mobidb-lite (MOBIDB_LITE); mobidb-lite (MOBIDB_LITE); mobidb-lite (MOBIDB_LITE); mobidb-lite (MOBIDB_LITE); mobidb-lite (MOBIDB_LITE); mobidb-lite (MOBIDB_LITE); mobidb-lite (MOBIDB_LITE); mobidb-lite (MOBIDB_LITE); IPR007603 (PANTHER); PTHR12385:SF73 (PANTHER)	no GO terms	no GO terms
g16676.t1	transcription factor	735	10	0	65.27	2	F:GO:0003676; F:GO:0008270	F:nucleic acid binding; F:zinc ion binding			IPR001878 (SMART); IPR021109 (G3DSA:2.40.70.GENE3D); PF13975 (PFAM); IPR001878 (PFAM); G3DSA:4.10.60.10 (GENE3D); mobidb-lite (MOBIDB_LITE); mobidb-lite (MOBIDB_LITE); mobidb-lite (MOBIDB_LITE); mobidb-lite (MOBIDB_LITE); mobidb-lite (MOBIDB_LITE); mobidb-lite (MOBIDB_LITE); IPR001878 (PROSITE_PROFILES); cd00303 (CDD); IPR036875 (SUPERFAMILY); IPR021109 (SUPERFAMILY)	F:GO:0003676; F:GO:0008270	F:nucleic acid binding; F:zinc ion binding
g4225.t1	SCO1 protein	221	10	2.7806e-129	83.39	8	F:GO:0005507; C:GO:0005634; C:GO:0005743; P:GO:0006825; P:GO:0006878; P:GO:0008535; C:GO:0016021; P:GO:0045454	F:copper ion binding; C:nucleus; C:mitochondrial inner membrane; P:copper ion transport; P:cellular copper ion homeostasis; P:respiratory chain complex IV assembly; C:integral component of membrane; P:cell redox homeostasis			IPR017276 (PIRSF); IPR003782 (PFAM); G3DSA:3.40.30.10 (GENE3D); PTHR12151:SF5 (PANTHER); IPR003782 (PANTHER); IPR003782 (CDD); IPR036249 (SUPERFAMILY)	F:GO:0005507; C:GO:0005743; P:GO:0006825; P:GO:0006878; P:GO:0008535	F:copper ion binding; C:mitochondrial inner membrane; P:copper ion transport; P:cellular copper ion homeostasis; P:respiratory chain complex IV assembly
g1357.t1	GMC oxidoreductase	117	10	3.78448e-43	85.57	3	F:GO:0016614; F:GO:0050660; P:GO:0055114	F:oxidoreductase activity, acting on CH-OH group of donors; F:flavin adenine dinucleotide binding; P:oxidation-reduction process			IPR036188 (G3DSA:3.50.50.GENE3D); G3DSA:3.30.560.10 (GENE3D); IPR007867 (PFAM); mobidb-lite (MOBIDB_LITE); PTHR11552 (PANTHER); PTHR11552:SF195 (PANTHER); IPR036188 (SUPERFAMILY)	F:GO:0016614; P:GO:0055114	F:oxidoreductase activity, acting on CH-OH group of donors; P:oxidation-reduction process
g11787.t1	general substrate transporter	115	10	1.82854e-59	86.36	4	P:GO:0008643; C:GO:0016021; F:GO:0022857; P:GO:0055085	P:carbohydrate transport; C:integral component of membrane; F:transmembrane transporter activity; P:transmembrane transport			G3DSA:1.20.1250.20 (GENE3D); IPR005828 (PFAM); mobidb-lite (MOBIDB_LITE); PTHR23500 (PANTHER); PTHR23500:SF16 (PANTHER)	C:GO:0016021; F:GO:0022857; P:GO:0055085	C:integral component of membrane; F:transmembrane transporter activity; P:transmembrane transport
g3849.t1	lytic polysaccharide monooxygenase	342	10	0	78.91	2	F:GO:0004497; P:GO:0055114	F:monooxygenase activity; P:oxidation-reduction process			no IPS match	no IPS match	no IPS match
g3341.t1	hypothetical protein GSI_02560	251	10	7.24499e-126	77.97	5	F:GO:0004553; F:GO:0004672; F:GO:0005524; P:GO:0005975; P:GO:0006468	F:hydrolase activity, hydrolyzing O-glycosyl compounds; F:protein kinase activity; F:ATP binding; P:carbohydrate metabolic process; P:protein phosphorylation			G3DSA:1.10.510.10 (GENE3D); IPR000719 (PROSITE_PROFILES); cd00180 (CDD); IPR011009 (SUPERFAMILY)	F:GO:0004672; F:GO:0005524; P:GO:0006468	F:protein kinase activity; F:ATP binding; P:protein phosphorylation
g13876.t1	fungal hydrophobin	121	10	8.98041e-51	76.82	4	F:GO:0005199; C:GO:0005576; C:GO:0009277; C:GO:0016021	F:structural constituent of cell wall; C:extracellular region; C:fungal-type cell wall; C:integral component of membrane			IPR001338 (SMART); IPR001338 (PFAM); mobidb-lite (MOBIDB_LITE); mobidb-lite (MOBIDB_LITE)	F:GO:0005199; C:GO:0009277	F:structural constituent of cell wall; C:fungal-type cell wall
g8485.t1	hypothetical protein GSI_02591	117	10	2.049e-48	78.91	3	F:GO:0004672; F:GO:0005524; P:GO:0006468	F:protein kinase activity; F:ATP binding; P:protein phosphorylation			G3DSA:1.10.510.10 (GENE3D); IPR000719 (PROSITE_PROFILES); IPR011009 (SUPERFAMILY)	F:GO:0004672; F:GO:0005524; P:GO:0006468	F:protein kinase activity; F:ATP binding; P:protein phosphorylation
g5027.t1	eukaryotic type KH-domain type I	422	10	1.93316e-173	83.61	2	F:GO:0003723; C:GO:0005634	F:RNA binding; C:nucleus			IPR004087 (SMART); IPR036612 (G3DSA:3.30.1370.GENE3D); IPR004088 (PFAM); mobidb-lite (MOBIDB_LITE); mobidb-lite (MOBIDB_LITE); mobidb-lite (MOBIDB_LITE); mobidb-lite (MOBIDB_LITE); mobidb-lite (MOBIDB_LITE); mobidb-lite (MOBIDB_LITE); mobidb-lite (MOBIDB_LITE); IPR031121 (PANTHER); PS50084 (PROSITE_PROFILES); IPR036612 (SUPERFAMILY); IPR036612 (SUPERFAMILY)	F:GO:0003676; F:GO:0003723; C:GO:0005634	F:nucleic acid binding; F:RNA binding; C:nucleus
g4794.t1	S-adenosyl-L-methionine-dependent methyltransferase	308	10	0	86.05	2	F:GO:0008168; P:GO:0032259	F:methyltransferase activity; P:methylation			IPR013216 (PFAM); G3DSA:3.40.50.150 (GENE3D); PTHR43464 (PANTHER); PTHR43464:SF11 (PANTHER); cd02440 (CDD); IPR029063 (SUPERFAMILY)	F:GO:0008168	F:methyltransferase activity
g2030.t1	transcription factor	489	10	0	80.81	5	F:GO:0000981; F:GO:0003677; C:GO:0005634; P:GO:0006357; F:GO:0008270	F:DNA-binding transcription factor activity, RNA polymerase II-specific; F:DNA binding; C:nucleus; P:regulation of transcription by RNA polymerase II; F:zinc ion binding			IPR007219 (PFAM); mobidb-lite (MOBIDB_LITE); mobidb-lite (MOBIDB_LITE); PTHR31313 (PANTHER); PTHR31313:SF50 (PANTHER); cd12148 (CDD)	F:GO:0003677; C:GO:0005634; P:GO:0006351; F:GO:0008270	F:DNA binding; C:nucleus; P:transcription, DNA-templated; F:zinc ion binding
g7610.t1	ras GEF	1500	10	0	73.88	2	F:GO:0005085; P:GO:0007264	F:guanyl-nucleotide exchange factor activity; P:small GTPase mediated signal transduction			IPR000651 (SMART); IPR036964 (G3DSA:1.10.840.GENE3D); G3DSA:1.20.870.10 (GENE3D); IPR000651 (PFAM); IPR001895 (PFAM); mobidb-lite (MOBIDB_LITE); mobidb-lite (MOBIDB_LITE); mobidb-lite (MOBIDB_LITE); mobidb-lite (MOBIDB_LITE); mobidb-lite (MOBIDB_LITE); mobidb-lite (MOBIDB_LITE); mobidb-lite (MOBIDB_LITE); mobidb-lite (MOBIDB_LITE); mobidb-lite (MOBIDB_LITE); mobidb-lite (MOBIDB_LITE); mobidb-lite…	F:GO:0005085; C:GO:0005622; P:GO:0007264	F:guanyl-nucleotide exchange factor activity; C:intracellular; P:small GTPase mediated signal transduction
g676.t1	hypothetical protein GSI_06441	345	10	1.55492e-163	73.7	1	C:GO:0016020	C:membrane			mobidb-lite (MOBIDB_LITE); mobidb-lite (MOBIDB_LITE); mobidb-lite (MOBIDB_LITE); mobidb-lite (MOBIDB_LITE)	no GO terms	no GO terms
g7445.t1	ubiquitin-protein ligase	141	10	4.81204e-92	91	4	P:GO:0006511; P:GO:0016567; F:GO:0016874; F:GO:0061630	P:ubiquitin-dependent protein catabolic process; P:protein ubiquitination; F:ligase activity; F:ubiquitin protein ligase activity			IPR001202 (SMART); IPR001202 (PFAM); G3DSA:2.20.70.10 (GENE3D); G3DSA:2.20.70.10 (GENE3D); mobidb-lite (MOBIDB_LITE); mobidb-lite (MOBIDB_LITE); mobidb-lite (MOBIDB_LITE); mobidb-lite (MOBIDB_LITE); PTHR17616 (PANTHER); PTHR17616:SF8 (PANTHER); IPR001202 (PROSITE_PROFILES); IPR001202 (PROSITE_PROFILES); IPR001202 (CDD); IPR001202 (CDD); IPR036020 (SUPERFAMILY); IPR036020 (SUPERFAMILY)	F:GO:0005515	F:protein binding
g10059.t1	hypothetical protein GSI_03245	128	10	4.35912e-64	62.97	1	C:GO:0016021	C:integral component of membrane			no IPS match	no IPS match	no IPS match
g4588.t1	hypothetical protein DICSQDRAFT_157996	111	10	8.63511e-46	78.23	1	C:GO:0016021	C:integral component of membrane			mobidb-lite (MOBIDB_LITE)	no GO terms	no GO terms
g533.t1	Nuclear distribution protein nudE -like protein	530	10	0	78	1	P:GO:2000574	P:regulation of microtubule motor activity			IPR006964 (PFAM); mobidb-lite (MOBIDB_LITE); mobidb-lite (MOBIDB_LITE); mobidb-lite (MOBIDB_LITE); mobidb-lite (MOBIDB_LITE); mobidb-lite (MOBIDB_LITE); mobidb-lite (MOBIDB_LITE); mobidb-lite (MOBIDB_LITE); PTHR10921:SF1 (PANTHER); IPR033494 (PANTHER)	P:GO:2000574	P:regulation of microtubule motor activity
g20502.t1	hypothetical protein GSI_09734	394	10	0	81.13	2	C:GO:0016021; F:GO:0016787	C:integral component of membrane; F:hydrolase activity			IPR000073 (PFAM); IPR029058 (G3DSA:3.40.50.GENE3D); PTHR37471 (PANTHER); IPR029058 (SUPERFAMILY)	no GO terms	no GO terms
g5618.t1	Chromatin structure-remodeling complex subunit sfh1	202	10	7.54502e-130	71.75	2	C:GO:0000228; P:GO:0006338	C:nuclear chromosome; P:chromatin remodeling			mobidb-lite (MOBIDB_LITE); mobidb-lite (MOBIDB_LITE); mobidb-lite (MOBIDB_LITE)	no GO terms	no GO terms
g8172.t1	ERT1_POSPMRecName: Full=Transcription activator of gluconeogenesis ERT1	156	10	1.97935e-29	78.09	4	F:GO:0000981; C:GO:0005634; P:GO:0006357; F:GO:0008270	F:DNA-binding transcription factor activity, RNA polymerase II-specific; C:nucleus; P:regulation of transcription by RNA polymerase II; F:zinc ion binding			mobidb-lite (MOBIDB_LITE); mobidb-lite (MOBIDB_LITE); mobidb-lite (MOBIDB_LITE); mobidb-lite (MOBIDB_LITE)	no GO terms	no GO terms
g16356.t1	hypothetical protein GSI_10565	229	10	8.19696e-138	70.45	2	C:GO:0016021; F:GO:0016787	C:integral component of membrane; F:hydrolase activity			IPR000086 (PFAM); G3DSA:3.90.79.10 (GENE3D); PTHR23114 (PANTHER); PTHR23114:SF22 (PANTHER); IPR000086 (PROSITE_PROFILES); IPR015797 (SUPERFAMILY)	F:GO:0016787	F:hydrolase activity
g12313.t1	RNA-binding domain-containing protein	149	10	6.27829e-79	80.68	2	F:GO:0003723; C:GO:0005686	F:RNA binding; C:U2 snRNP			IPR000504 (SMART); IPR000504 (PFAM); IPR012677 (G3DSA:3.30.70.GENE3D); PTHR12785 (PANTHER); IPR034150 (PTHR12785:PANTHER); IPR034150 (PTHR12785:PANTHER); PTHR12785 (PANTHER); IPR000504 (PROSITE_PROFILES); IPR034150 (CDD); IPR035979 (SUPERFAMILY)	F:GO:0003676	F:nucleic acid binding
g9353.t1	FAD/NAD(P)-binding domain-containing protein	169	10	2.33556e-76	84.92	2	C:GO:0016021; F:GO:0071949	C:integral component of membrane; F:FAD binding			IPR036188 (G3DSA:3.50.50.GENE3D); mobidb-lite (MOBIDB_LITE); PTHR13789 (PANTHER); PTHR13789:SF174 (PANTHER); IPR036188 (SUPERFAMILY)	no GO terms	no GO terms
g20334.t1	UDP-Glycosyltransferase/glycogen phosphorylase	380	10	0	72.07	1	F:GO:0016740	F:transferase activity			G3DSA:3.40.50.2000 (GENE3D); G3DSA:3.40.50.2000 (GENE3D); IPR002213 (PFAM); SSF53756 (SUPERFAMILY)	F:GO:0016758	F:transferase activity, transferring hexosyl groups
g1330.t1	Splicing factor U2AF 59 kDa subunit	569	10	0	93.63	4	F:GO:0003723; C:GO:0005634; P:GO:0006397; P:GO:0008380	F:RNA binding; C:nucleus; P:mRNA processing; P:RNA splicing			IPR000504 (SMART); IPR006529 (TIGRFAM); IPR000504 (PFAM); IPR012677 (G3DSA:3.30.70.GENE3D); IPR012677 (G3DSA:3.30.70.GENE3D); IPR012677 (G3DSA:3.30.70.GENE3D); mobidb-lite (MOBIDB_LITE); mobidb-lite (MOBIDB_LITE); mobidb-lite (MOBIDB_LITE); mobidb-lite (MOBIDB_LITE); PTHR23139:SF9 (PANTHER); PTHR23139 (PANTHER); IPR000504 (PROSITE_PROFILES); IPR000504 (PROSITE_PROFILES); cd12230 (CDD); cd12231 (C…	F:GO:0003676; F:GO:0003723; C:GO:0005634; P:GO:0006397	F:nucleic acid binding; F:RNA binding; C:nucleus; P:mRNA processing
g8597.t1	transcription factor	779	10	0	67.05	4	F:GO:0000981; C:GO:0005634; P:GO:0006357; F:GO:0008270	F:DNA-binding transcription factor activity, RNA polymerase II-specific; C:nucleus; P:regulation of transcription by RNA polymerase II; F:zinc ion binding			mobidb-lite (MOBIDB_LITE); mobidb-lite (MOBIDB_LITE); mobidb-lite (MOBIDB_LITE); mobidb-lite (MOBIDB_LITE); mobidb-lite (MOBIDB_LITE); mobidb-lite (MOBIDB_LITE); mobidb-lite (MOBIDB_LITE); IPR001138 (CDD); cd12148 (CDD)	F:GO:0000981; C:GO:0005634; P:GO:0006355; F:GO:0008270	F:DNA-binding transcription factor activity, RNA polymerase II-specific; C:nucleus; P:regulation of transcription, DNA-templated; F:zinc ion binding
g16961.t1	hypothetical protein GSI_15337	166	10	5.97128e-68	73.59	1	C:GO:0016021	C:integral component of membrane			mobidb-lite (MOBIDB_LITE); mobidb-lite (MOBIDB_LITE); mobidb-lite (MOBIDB_LITE)	no GO terms	no GO terms
g4926.t1	hypothetical protein GSI_09543	243	10	2.18192e-132	67.32	3	F:GO:0003677; P:GO:0006310; P:GO:0015074	F:DNA binding; P:DNA recombination; P:DNA integration			IPR013762 (G3DSA:1.10.443.GENE3D); IPR011010 (SUPERFAMILY)	F:GO:0003677; P:GO:0006310; P:GO:0015074	F:DNA binding; P:DNA recombination; P:DNA integration
g6705.t1	transporter	1167	10	0	81.52	1	F:GO:0008017	F:microtubule binding			mobidb-lite (MOBIDB_LITE); mobidb-lite (MOBIDB_LITE)	no GO terms	no GO terms
g5171.t1	P-loop containing nucleoside triphosphate hydrolase protein	99	10	3.96736e-27	74.21	5	P:GO:0000724; F:GO:0005524; C:GO:0005634; F:GO:0016787; C:GO:0030915	P:double-strand break repair via homologous recombination; F:ATP binding; C:nucleus; F:hydrolase activity; C:Smc5-Smc6 complex			mobidb-lite (MOBIDB_LITE); mobidb-lite (MOBIDB_LITE); mobidb-lite (MOBIDB_LITE); mobidb-lite (MOBIDB_LITE)	no GO terms	no GO terms
g15696.t1	high affinity methionine permease	447	10	0	84.69	3	C:GO:0016021; F:GO:0022857; P:GO:0055085	C:integral component of membrane; F:transmembrane transporter activity; P:transmembrane transport			IPR002293 (PFAM); G3DSA:1.20.1740.10 (GENE3D); IPR002293 (PIRSF); PTHR11785:SF498 (PANTHER); PTHR11785:SF498 (PANTHER); PTHR11785 (PANTHER); PTHR11785 (PANTHER)	C:GO:0016020; F:GO:0022857; P:GO:0055085	C:membrane; F:transmembrane transporter activity; P:transmembrane transport
g7108.t1	DCP2-domain-containing protein	662	10	0	73.23	3	F:GO:0003723; F:GO:0016787; F:GO:0030145	F:RNA binding; F:hydrolase activity; F:manganese ion binding			IPR007722 (SMART); IPR000086 (PFAM); IPR036189 (G3DSA:1.10.10.GENE3D); G3DSA:3.90.79.10 (GENE3D); IPR007722 (PFAM); mobidb-lite (MOBIDB_LITE); mobidb-lite (MOBIDB_LITE); mobidb-lite (MOBIDB_LITE); mobidb-lite (MOBIDB_LITE); mobidb-lite (MOBIDB_LITE); PTHR23114:SF17 (PANTHER); PTHR23114 (PANTHER); IPR000086 (PROSITE_PROFILES); cd03672 (CDD); IPR015797 (SUPERFAMILY); IPR036189 (SUPERFAMILY)	F:GO:0003723; F:GO:0016787; F:GO:0030145	F:RNA binding; F:hydrolase activity; F:manganese ion binding
g4849.t1	ClpP/crotonase	175	10	5.35901e-98	78.89	1	F:GO:0003824	F:catalytic activity			G3DSA:3.90.226.10 (GENE3D); IPR001753 (PFAM); PTHR11941 (PANTHER); PTHR11941:SF75 (PANTHER); cd06558 (CDD); IPR029045 (SUPERFAMILY)	F:GO:0003824	F:catalytic activity
g11669.t1	hypothetical protein GSI_12319	350	10	0	61.04	1	C:GO:0016021	C:integral component of membrane			mobidb-lite (MOBIDB_LITE)	no GO terms	no GO terms
g15838.t1	Serine/threonine-protein kinase STY46	840	10	0	84.41	3	F:GO:0004672; F:GO:0005524; P:GO:0006468	F:protein kinase activity; F:ATP binding; P:protein phosphorylation			G3DSA:3.30.200.20 (GENE3D); mobidb-lite (MOBIDB_LITE); mobidb-lite (MOBIDB_LITE); mobidb-lite (MOBIDB_LITE); mobidb-lite (MOBIDB_LITE); mobidb-lite (MOBIDB_LITE); mobidb-lite (MOBIDB_LITE); mobidb-lite (MOBIDB_LITE); mobidb-lite (MOBIDB_LITE); mobidb-lite (MOBIDB_LITE); mobidb-lite (MOBIDB_LITE); mobidb-lite (MOBIDB_LITE); mobidb-lite (MOBIDB_LITE); mobidb-lite (MOBIDB_LITE); mobidb-lite (MOBIDB_…	F:GO:0004672; F:GO:0005524; P:GO:0006468	F:protein kinase activity; F:ATP binding; P:protein phosphorylation
g19692.t1	protein prenylyltransferase	150	10	1.38194e-27	53.58	1	F:GO:0016740	F:transferase activity			no IPS match	no IPS match	no IPS match
g7245.t1	hypothetical protein GSI_05462	237	10	1.32302e-105	69.01	4	C:GO:0005783; F:GO:0008168; C:GO:0016021; P:GO:0032259	C:endoplasmic reticulum; F:methyltransferase activity; C:integral component of membrane; P:methylation			IPR007318 (PFAM); G3DSA:1.20.120.1630 (GENE3D); PTHR12714 (PANTHER)	no GO terms	no GO terms
g10836.t1	hypothetical protein GSI_04010	244	10	1.52463e-142	76.68	3	F:GO:0004672; F:GO:0005524; P:GO:0006468	F:protein kinase activity; F:ATP binding; P:protein phosphorylation			G3DSA:1.10.510.10 (GENE3D); IPR000719 (PROSITE_PROFILES); IPR011009 (SUPERFAMILY)	F:GO:0004672; F:GO:0005524; P:GO:0006468	F:protein kinase activity; F:ATP binding; P:protein phosphorylation
g10692.t1	predicted protein	75	10	5.12026e-43	89.57	1	P:GO:0007275	P:multicellular organism development			IPR006780 (PFAM); IPR036910 (G3DSA:1.10.30.GENE3D); mobidb-lite (MOBIDB_LITE); IPR036910 (SUPERFAMILY)	P:GO:0007275	P:multicellular organism development
g14139.t1	composite domain of metallo-dependent hydrolase	170	10	2.58233e-62	72.96	2	C:GO:0016021; F:GO:0016810	C:integral component of membrane; F:hydrolase activity, acting on carbon-nitrogen (but not peptide) bonds			IPR011059 (G3DSA:2.30.40.GENE3D); IPR011059 (SUPERFAMILY)	F:GO:0016810	F:hydrolase activity, acting on carbon-nitrogen (but not peptide) bonds
g13002.t1	hypothetical protein GSI_08191	706	10	0	51.97	1	C:GO:0016020	C:membrane			IPR011320 (PFAM); IPR037056 (G3DSA:3.40.970.GENE3D); mobidb-lite (MOBIDB_LITE); mobidb-lite (MOBIDB_LITE); mobidb-lite (MOBIDB_LITE); mobidb-lite (MOBIDB_LITE); mobidb-lite (MOBIDB_LITE); mobidb-lite (MOBIDB_LITE); mobidb-lite (MOBIDB_LITE); mobidb-lite (MOBIDB_LITE); mobidb-lite (MOBIDB_LITE); mobidb-lite (MOBIDB_LITE); mobidb-lite (MOBIDB_LITE); mobidb-lite (MOBIDB_LITE); mobidb-lite (MOBIDB_LI…	no GO terms	no GO terms
g15409.t1	trehalose synthase	146	10	2.81401e-98	95.41	4	P:GO:0005991; P:GO:0006006; F:GO:0033832; P:GO:0051156	P:trehalose metabolic process; P:glucose metabolic process; F:alpha,alpha-trehalose phosphorylase (configuration-retaining) activity; P:glucose 6-phosphate metabolic process			IPR001296 (PFAM); G3DSA:3.40.50.2000 (GENE3D); PTHR12526 (PANTHER); PTHR12526:SF540 (PANTHER); SSF53756 (SUPERFAMILY)	no GO terms	no GO terms
g14220.t1	hypothetical protein GSI_08519	116	3	1.02186e-30	64.78	1	C:GO:0016021	C:integral component of membrane			no IPS match	no IPS match	no IPS match
g7691.t1	MBOAT-domain-containing protein	180	10	1.47085e-91	82.97	3	C:GO:0005789; F:GO:0008374; C:GO:0016021	C:endoplasmic reticulum membrane; F:O-acyltransferase activity; C:integral component of membrane			mobidb-lite (MOBIDB_LITE); PTHR10408:SF9 (PANTHER); IPR014371 (PANTHER)	F:GO:0008374	F:O-acyltransferase activity
g18234.t1	hypothetical protein GSI_12461	1114	10	0	61.36	2	F:GO:0004672; P:GO:0006468	F:protein kinase activity; P:protein phosphorylation			IPR040976 (PFAM); mobidb-lite (MOBIDB_LITE); mobidb-lite (MOBIDB_LITE); mobidb-lite (MOBIDB_LITE); mobidb-lite (MOBIDB_LITE); mobidb-lite (MOBIDB_LITE); mobidb-lite (MOBIDB_LITE); mobidb-lite (MOBIDB_LITE); mobidb-lite (MOBIDB_LITE); mobidb-lite (MOBIDB_LITE); mobidb-lite (MOBIDB_LITE); mobidb-lite (MOBIDB_LITE); mobidb-lite (MOBIDB_LITE); PTHR38248 (PANTHER)	no GO terms	no GO terms
g8716.t1	transcription factor	396	10	0	72.56	4	C:GO:0000943; F:GO:0003676; F:GO:0008270; P:GO:0015074	C:retrotransposon nucleocapsid; F:nucleic acid binding; F:zinc ion binding; P:DNA integration			IPR001878 (SMART); PF14223 (PFAM); mobidb-lite (MOBIDB_LITE); mobidb-lite (MOBIDB_LITE); mobidb-lite (MOBIDB_LITE); mobidb-lite (MOBIDB_LITE); IPR001878 (PROSITE_PROFILES); IPR036875 (SUPERFAMILY)	F:GO:0003676; F:GO:0008270	F:nucleic acid binding; F:zinc ion binding
g13259.t1	vacuolar DHA amino acid exporter	174	10	4.10082e-108	85.93	2	C:GO:0016021; P:GO:0055085	C:integral component of membrane; P:transmembrane transport			G3DSA:1.20.1250.20 (GENE3D); PTHR23502 (PANTHER); PTHR23502:SF5 (PANTHER); IPR036259 (SUPERFAMILY)	no GO terms	no GO terms
g12959.t1	hypothetical protein GSI_02337	269	10	5.73375e-148	75.17	1	C:GO:0016021	C:integral component of membrane			IPR025187 (PFAM); mobidb-lite (MOBIDB_LITE); mobidb-lite (MOBIDB_LITE); PTHR35519:SF2 (PANTHER); IPR025187 (PANTHER)	no GO terms	no GO terms
g20025.t1	cytochrome P450	91	10	2.16087e-23	66.28	3	C:GO:0016020; F:GO:0016491; F:GO:0046872	C:membrane; F:oxidoreductase activity; F:metal ion binding			IPR001128 (PFAM); IPR036396 (G3DSA:1.10.630.GENE3D); PTHR24279 (PANTHER); PTHR24279:SF87 (PANTHER); IPR036396 (SUPERFAMILY)	F:GO:0005506; F:GO:0016705; F:GO:0020037; P:GO:0055114	F:iron ion binding; F:oxidoreductase activity, acting on paired donors, with incorporation or reduction of molecular oxygen; F:heme binding; P:oxidation-reduction process
g8366.t1	transcription factor	280	10	0	84.56	1	F:GO:0046982	F:protein heterodimerization activity			IPR006565 (SMART); IPR019473 (PFAM); IPR006565 (PFAM); IPR009072 (G3DSA:1.10.20.GENE3D); mobidb-lite (MOBIDB_LITE); mobidb-lite (MOBIDB_LITE)	F:GO:0046982	F:protein heterodimerization activity
g1927.t1	transcription factor	282	10	1.20759e-94	59.98	4	P:GO:0044237; F:GO:0046872; F:GO:0097159; F:GO:1901363	P:cellular metabolic process; F:metal ion binding; F:organic cyclic compound binding; F:heterocyclic compound binding			IPR001878 (SMART); G3DSA:4.10.60.10 (GENE3D); IPR001878 (PFAM); mobidb-lite (MOBIDB_LITE); mobidb-lite (MOBIDB_LITE); mobidb-lite (MOBIDB_LITE); PTHR11439:SF234 (PANTHER); IPR039537 (PANTHER); IPR001878 (PROSITE_PROFILES); IPR036875 (SUPERFAMILY)	C:GO:0000943; F:GO:0003676; F:GO:0008270	C:retrotransposon nucleocapsid; F:nucleic acid binding; F:zinc ion binding
g375.t1	DHS-like NAD/FAD-binding domain-containing protein	323	10	1.45387e-157	76.75	1	F:GO:0070403	F:NAD+ binding			G3DSA:3.40.50.1220 (GENE3D); IPR026591 (G3DSA:3.30.1600.GENE3D); G3DSA:3.40.50.1220 (GENE3D); IPR003000 (PFAM); mobidb-lite (MOBIDB_LITE); mobidb-lite (MOBIDB_LITE); PTHR11085 (PANTHER); PTHR11085:SF23 (PANTHER); IPR026590 (PROSITE_PROFILES); IPR029035 (SUPERFAMILY)	F:GO:0070403	F:NAD+ binding
g6891.t1	Protein transport protein bet1	193	10	2.25447e-99	87.27	2	P:GO:0015031; C:GO:0030173	P:protein transport; C:integral component of Golgi membrane			G3DSA:1.20.5.110 (GENE3D); mobidb-lite (MOBIDB_LITE); mobidb-lite (MOBIDB_LITE); IPR039897 (PANTHER); PTHR12791:SF28 (PANTHER); IPR000727 (PROSITE_PROFILES); IPR039899 (CDD); SSF58038 (SUPERFAMILY)	P:GO:0015031; C:GO:0030173	P:protein transport; C:integral component of Golgi membrane
g12164.t1	IkappaB kinase complex IKAP component	185	10	1.26933e-95	87.47	6	P:GO:0002098; C:GO:0005634; C:GO:0005737; F:GO:0016301; P:GO:0016310; C:GO:0033588	P:tRNA wobble uridine modification; C:nucleus; C:cytoplasm; F:kinase activity; P:phosphorylation; C:Elongator holoenzyme complex			IPR006849 (PFAM); IPR015943 (G3DSA:2.130.10.GENE3D); mobidb-lite (MOBIDB_LITE); IPR006849 (PANTHER); IPR011044 (SUPERFAMILY)	P:GO:0002098; F:GO:0005515; C:GO:0033588	P:tRNA wobble uridine modification; F:protein binding; C:Elongator holoenzyme complex
g18713.t1	hypothetical protein GSI_11753	276	10	5.74846e-157	72.31	1	C:GO:0016021	C:integral component of membrane			mobidb-lite (MOBIDB_LITE); mobidb-lite (MOBIDB_LITE)	no GO terms	no GO terms
g9796.t1	MFS general substrate transporter	485	10	0	74.69	2	C:GO:0016021; P:GO:0055085	C:integral component of membrane; P:transmembrane transport			IPR011701 (PFAM); mobidb-lite (MOBIDB_LITE); mobidb-lite (MOBIDB_LITE); PTHR23507:SF1 (PANTHER); PTHR23507 (PANTHER); IPR020846 (CDD); IPR036259 (SUPERFAMILY)	C:GO:0016021; P:GO:0055085	C:integral component of membrane; P:transmembrane transport
g7590.t1	MFS general substrate transporter	86	10	1.00428e-51	94.12	2	C:GO:0016021; P:GO:0055085	C:integral component of membrane; P:transmembrane transport			PTHR43791 (PANTHER); PTHR43791:SF40 (PANTHER)	no GO terms	no GO terms
g20829.t1	GMC oxidoreductase	69	10	2.12883e-09	85.84	3	F:GO:0016614; F:GO:0050660; P:GO:0055114	F:oxidoreductase activity, acting on CH-OH group of donors; F:flavin adenine dinucleotide binding; P:oxidation-reduction process			IPR000172 (PFAM); IPR036188 (G3DSA:3.50.50.GENE3D)	F:GO:0016614; F:GO:0050660; P:GO:0055114	F:oxidoreductase activity, acting on CH-OH group of donors; F:flavin adenine dinucleotide binding; P:oxidation-reduction process
g13096.t1	polyketide synthase	154	10	8.05046e-79	64.88	1	F:GO:0016740	F:transferase activity			G3DSA:3.40.50.720 (GENE3D)	no GO terms	no GO terms
g15557.t1	acetyl-CoA synthetase-like protein	194	10	2.28594e-114	74.11	2	F:GO:0003824; F:GO:0031177	F:catalytic activity; F:phosphopantetheine binding			IPR000873 (PFAM); G3DSA:3.40.50.12780 (GENE3D); SSF56801 (SUPERFAMILY)	F:GO:0003824	F:catalytic activity
g3600.t1	NAD P-binding protein	57	10	1.96342e-27	90.23	1	C:GO:0016021	C:integral component of membrane			IPR002347 (PFAM); G3DSA:3.40.50.720 (GENE3D); PTHR43618 (PANTHER); PTHR43618:SF4 (PANTHER); IPR036291 (SUPERFAMILY)	no GO terms	no GO terms
g3402.t1	transporter	407	10	1.44199e-168	53.26	1	F:GO:0016787	F:hydrolase activity			IPR001810 (PFAM); IPR032675 (G3DSA:3.80.10.GENE3D); mobidb-lite (MOBIDB_LITE); SSF52047 (SUPERFAMILY)	F:GO:0005515	F:protein binding
g5524.t1	transporter	266	10	2.45154e-180	95.6	4	P:GO:0006865; C:GO:0016021; F:GO:0022857; P:GO:0055085	P:amino acid transport; C:integral component of membrane; F:transmembrane transporter activity; P:transmembrane transport			IPR004841 (PFAM); G3DSA:1.20.1740.10 (GENE3D); PTHR43341 (PANTHER); PTHR43341:SF3 (PANTHER)	C:GO:0016020; P:GO:0055085	C:membrane; P:transmembrane transport
g16585.t1	actinin-like protein	566	10	0	84.17	2	F:GO:0003779; F:GO:0005509	F:actin binding; F:calcium ion binding			IPR002108 (SMART); G3DSA:1.20.58.60 (GENE3D); IPR014837 (PFAM); G3DSA:1.20.58.60 (GENE3D); G3DSA:1.10.238.10 (GENE3D); G3DSA:1.10.238.10 (GENE3D); IPR002108 (PFAM); mobidb-lite (MOBIDB_LITE); mobidb-lite (MOBIDB_LITE); PTHR45399 (PANTHER); IPR002048 (PROSITE_PROFILES); IPR017904 (CDD); SSF46966 (SUPERFAMILY); SSF55753 (SUPERFAMILY); IPR011992 (SUPERFAMILY); SSF55753 (SUPERFAMILY); SSF46966 (SUPER…	F:GO:0003779; F:GO:0005509; C:GO:0005622; C:GO:0015629; P:GO:0030042	F:actin binding; F:calcium ion binding; C:intracellular; C:actin cytoskeleton; P:actin filament depolymerization
g8788.t1	DUF300-domain-containing protein	186	7	6.01574e-72	64.92	1	C:GO:0016021	C:integral component of membrane			mobidb-lite (MOBIDB_LITE); mobidb-lite (MOBIDB_LITE); mobidb-lite (MOBIDB_LITE)	no GO terms	no GO terms
g17359.t1	transcription factor	245	10	1.05145e-155	73.04	2	F:GO:0003676; F:GO:0008270	F:nucleic acid binding; F:zinc ion binding			IPR001878 (SMART); IPR001878 (PFAM); PF14223 (PFAM); G3DSA:4.10.60.10 (GENE3D); IPR001878 (PROSITE_PROFILES); IPR036875 (SUPERFAMILY)	F:GO:0003676; F:GO:0008270	F:nucleic acid binding; F:zinc ion binding
g14637.t1	kinase-like protein	461	10	0	44.09	3	F:GO:0004672; F:GO:0005524; P:GO:0006468	F:protein kinase activity; F:ATP binding; P:protein phosphorylation			G3DSA:3.30.200.20 (GENE3D); G3DSA:1.10.510.10 (GENE3D); G3DSA:1.10.510.10 (GENE3D); mobidb-lite (MOBIDB_LITE); mobidb-lite (MOBIDB_LITE); PTHR24055 (PANTHER); IPR000719 (PROSITE_PROFILES); IPR011009 (SUPERFAMILY)	F:GO:0004672; F:GO:0005524; P:GO:0006468	F:protein kinase activity; F:ATP binding; P:protein phosphorylation
g20069.t1	dynactin	619	10	0	92.62	3	C:GO:0005869; P:GO:0010970; F:GO:0070840	C:dynactin complex; P:transport along microtubule; F:dynein complex binding			IPR022157 (PFAM); mobidb-lite (MOBIDB_LITE); IPR027663 (PTHR18916:PANTHER); IPR027663 (PTHR18916:PANTHER); PTHR18916 (PANTHER)	C:GO:0005869; P:GO:0010970; F:GO:0070840	C:dynactin complex; P:transport along microtubule; F:dynein complex binding
g19759.t1	E3 ubiquitin-protein ligase RNF216	359	10	6.90524e-38	70.34	2	F:GO:0016740; F:GO:0046872	F:transferase activity; F:metal ion binding			mobidb-lite (MOBIDB_LITE); mobidb-lite (MOBIDB_LITE); mobidb-lite (MOBIDB_LITE); mobidb-lite (MOBIDB_LITE); mobidb-lite (MOBIDB_LITE)	no GO terms	no GO terms
g8151.t1	U2 snRNP-associated SURP motif-containing protein	626	10	0	72.36	3	F:GO:0003723; P:GO:0006396; F:GO:0016787	F:RNA binding; P:RNA processing; F:hydrolase activity			IPR000504 (SMART); IPR000061 (SMART); IPR006569 (SMART); IPR012677 (G3DSA:3.30.70.GENE3D); IPR000504 (PFAM); IPR008942 (G3DSA:1.25.40.GENE3D); IPR035967 (G3DSA:1.10.10.GENE3D); IPR000061 (PFAM); mobidb-lite (MOBIDB_LITE); mobidb-lite (MOBIDB_LITE); mobidb-lite (MOBIDB_LITE); mobidb-lite (MOBIDB_LITE); mobidb-lite (MOBIDB_LITE); mobidb-lite (MOBIDB_LITE); PTHR23140 (PANTHER); IPR000061 (PROSITE_PR…	F:GO:0003676; F:GO:0003723; P:GO:0006396	F:nucleic acid binding; F:RNA binding; P:RNA processing
g98.t1	Ubiquitin-conjugating enzyme E2 S	211	10	4.21084e-86	76.33	2	F:GO:0005524; F:GO:0016740	F:ATP binding; F:transferase activity			IPR000608 (PFAM); IPR016135 (G3DSA:3.10.110.GENE3D); mobidb-lite (MOBIDB_LITE); mobidb-lite (MOBIDB_LITE); mobidb-lite (MOBIDB_LITE); PTHR44066 (PANTHER); IPR000608 (PROSITE_PROFILES); IPR016135 (SUPERFAMILY)	no GO terms	no GO terms
g12000.t1	Carbohydrate Esterase Family 16 protein	220	10	1.44015e-140	68.64	1	F:GO:0016788	F:hydrolase activity, acting on ester bonds			IPR036514 (G3DSA:3.40.50.GENE3D); SSF52266 (SUPERFAMILY)	no GO terms	no GO terms
g17949.t1	alpha/beta hydrolase domain-containing protein	294	10	6.97831e-169	71.22	1	F:GO:0016787	F:hydrolase activity			IPR029058 (G3DSA:3.40.50.GENE3D); IPR013094 (PFAM); PTHR23024 (PANTHER); PTHR23024:SF241 (PANTHER); IPR029058 (SUPERFAMILY)	F:GO:0016787	F:hydrolase activity
g12963.t1	Phenol hydroxylase	472	10	0	75.02	1	F:GO:0071949	F:FAD binding			PR00420 (PRINTS); IPR002938 (PFAM); G3DSA:3.30.9.10 (GENE3D); IPR036188 (G3DSA:3.50.50.GENE3D); IPR036188 (G3DSA:3.50.50.GENE3D); G3DSA:3.30.9.10 (GENE3D); IPR012941 (PFAM); IPR038220 (G3DSA:3.40.30.GENE3D); mobidb-lite (MOBIDB_LITE); PTHR43004:SF9 (PANTHER); PTHR43004 (PANTHER); SSF54373 (SUPERFAMILY); IPR036188 (SUPERFAMILY)	F:GO:0071949	F:FAD binding
g18652.t1	predicted protein	318	10	8.87752e-180	65.51	1	F:GO:0016787	F:hydrolase activity			G3DSA:3.90.79.10 (GENE3D); IPR000086 (PFAM); mobidb-lite (MOBIDB_LITE); mobidb-lite (MOBIDB_LITE); mobidb-lite (MOBIDB_LITE); IPR000086 (PROSITE_PROFILES); cd02883 (CDD); IPR015797 (SUPERFAMILY)	F:GO:0016787	F:hydrolase activity
g13732.t1	transcription factor	414	10	8.89445e-138	77.21	3	C:GO:0005634; P:GO:0006325; F:GO:0046872	C:nucleus; P:chromatin organization; F:metal ion binding			IPR001965 (SMART); IPR013083 (G3DSA:3.30.40.GENE3D); mobidb-lite (MOBIDB_LITE); mobidb-lite (MOBIDB_LITE); mobidb-lite (MOBIDB_LITE); mobidb-lite (MOBIDB_LITE); mobidb-lite (MOBIDB_LITE); PTHR10333 (PANTHER); PTHR10333:SF42 (PANTHER); IPR019787 (PROSITE_PROFILES); cd15505 (CDD); IPR011011 (SUPERFAMILY)	no GO terms	no GO terms
g4612.t1	predicted protein	209	10	4.37031e-96	62.79	1	P:GO:0007165	P:signal transduction			IPR000198 (SMART); IPR000198 (PFAM); mobidb-lite (MOBIDB_LITE); mobidb-lite (MOBIDB_LITE); mobidb-lite (MOBIDB_LITE); IPR000198 (PROSITE_PROFILES); IPR008936 (SUPERFAMILY)	P:GO:0007165	P:signal transduction
g7869.t1	hypothetical protein GSI_07601	451	10	0	73.71	1	F:GO:0071949	F:FAD binding			PR00420 (PRINTS); G3DSA:3.30.9.10 (GENE3D); IPR012941 (PFAM); IPR036188 (G3DSA:3.50.50.GENE3D); IPR038220 (G3DSA:3.40.30.GENE3D); IPR002938 (PFAM); PTHR43004 (PANTHER); PTHR43004:SF9 (PANTHER); cd02979 (CDD); IPR036188 (SUPERFAMILY); SSF54373 (SUPERFAMILY); IPR036249 (SUPERFAMILY)	F:GO:0071949	F:FAD binding
g12394.t1	transporter	1049	10	0	82.43	3	F:GO:0008271; C:GO:0016021; P:GO:1902358	F:secondary active sulfate transmembrane transporter activity; C:integral component of membrane; P:sulfate transmembrane transport			IPR000595 (SMART); IPR011547 (PFAM); IPR002645 (PFAM); IPR000595 (PFAM); IPR014710 (G3DSA:2.60.120.GENE3D); IPR036513 (G3DSA:3.30.750.GENE3D); mobidb-lite (MOBIDB_LITE); mobidb-lite (MOBIDB_LITE); mobidb-lite (MOBIDB_LITE); IPR001902 (PANTHER); PTHR11814:SF59 (PANTHER); PTHR11814:SF59 (PANTHER); IPR002645 (PROSITE_PROFILES); IPR000595 (PROSITE_PROFILES); cd07042 (CDD); IPR000595 (CDD); IPR018490 …	F:GO:0008271; P:GO:0008272; F:GO:0015116; C:GO:0016020; C:GO:0016021; P:GO:0055085	F:secondary active sulfate transmembrane transporter activity; P:sulfate transport; F:sulfate transmembrane transporter activity; C:membrane; C:integral component of membrane; P:transmembrane transport
g4081.t1	S-adenosyl-L-methionine-dependent methyltransferase	342	10	0	74.87	2	F:GO:0008171; P:GO:0032259	F:O-methyltransferase activity; P:methylation			G3DSA:3.40.50.150 (GENE3D); IPR036388 (G3DSA:1.10.10.GENE3D); mobidb-lite (MOBIDB_LITE); PTHR43712:SF2 (PANTHER); PTHR43712 (PANTHER); IPR036390 (SUPERFAMILY)	no GO terms	no GO terms
g6994.t1	alpha/beta-hydrolase	290	10	0	78.42	2	C:GO:0016020; F:GO:0016787	C:membrane; F:hydrolase activity			IPR000073 (PRINTS); IPR029058 (G3DSA:3.40.50.GENE3D); IPR022742 (PFAM); PTHR43139 (PANTHER); IPR029058 (SUPERFAMILY)	no GO terms	no GO terms
g9934.t1	alpha/beta-hydrolase	916	10	0	71.81	1	F:GO:0016787	F:hydrolase activity			IPR013094 (PFAM); mobidb-lite (MOBIDB_LITE); mobidb-lite (MOBIDB_LITE); mobidb-lite (MOBIDB_LITE); mobidb-lite (MOBIDB_LITE); mobidb-lite (MOBIDB_LITE); mobidb-lite (MOBIDB_LITE); mobidb-lite (MOBIDB_LITE); mobidb-lite (MOBIDB_LITE); PTHR43494:SF7 (PANTHER); PTHR43494 (PANTHER); PTHR43494 (PANTHER); PTHR43494:SF7 (PANTHER); IPR029058 (SUPERFAMILY)	F:GO:0016787	F:hydrolase activity
g547.t1	predicted protein	313	10	0	92.59	2	P:GO:0006355; F:GO:0046983	P:regulation of transcription, DNA-templated; F:protein dimerization activity			IPR011598 (SMART); IPR011598 (PFAM); IPR036638 (G3DSA:4.10.280.GENE3D); mobidb-lite (MOBIDB_LITE); mobidb-lite (MOBIDB_LITE); mobidb-lite (MOBIDB_LITE); mobidb-lite (MOBIDB_LITE); IPR024097 (PANTHER); IPR011598 (PROSITE_PROFILES); IPR011598 (CDD); IPR036638 (SUPERFAMILY)	P:GO:0006355; F:GO:0046983	P:regulation of transcription, DNA-templated; F:protein dimerization activity
g19067.t1	hypothetical protein OH76DRAFT_1193482	160	10	3.49118e-11	83.82	1	F:GO:0003676	F:nucleic acid binding			mobidb-lite (MOBIDB_LITE); mobidb-lite (MOBIDB_LITE)	no GO terms	no GO terms
g3364.t1	S-adenosyl-L-methionine-dependent methyltransferase	273	10	6.08182e-140	71.03	1	F:GO:0016740	F:transferase activity			G3DSA:3.40.50.150 (GENE3D); PF13489 (PFAM); mobidb-lite (MOBIDB_LITE); PTHR43591 (PANTHER); PTHR43591:SF26 (PANTHER); cd02440 (CDD); IPR029063 (SUPERFAMILY)	no GO terms	no GO terms
g20917.t1	RhoGAP-domain-containing protein	152	10	1.09405e-94	84.22	6	F:GO:0004672; F:GO:0005096; F:GO:0005524; P:GO:0006468; P:GO:0007165; P:GO:0043547	F:protein kinase activity; F:GTPase activator activity; F:ATP binding; P:protein phosphorylation; P:signal transduction; P:positive regulation of GTPase activity			IPR027267 (G3DSA:1.20.1270.GENE3D); IPR027267 (SUPERFAMILY)	no GO terms	no GO terms
g20944.t1	thiolase-like protein	436	10	0	91.87	1	F:GO:0016747	F:transferase activity, transferring acyl groups other than amino-acyl groups			IPR020617 (PFAM); IPR016039 (G3DSA:3.40.47.GENE3D); IPR002155 (PIRSF); IPR020616 (PFAM); PTHR24314:SF14 (PANTHER); PTHR24314 (PANTHER); cd00829 (CDD); IPR016039 (SUPERFAMILY); IPR016039 (SUPERFAMILY)	F:GO:0003824; F:GO:0016747	F:catalytic activity; F:transferase activity, transferring acyl groups other than amino-acyl groups
g1095.t1	cytochrome P450	159	10	4.12991e-82	82.1	5	F:GO:0004497; F:GO:0005506; F:GO:0016705; F:GO:0020037; P:GO:0055114	F:monooxygenase activity; F:iron ion binding; F:oxidoreductase activity, acting on paired donors, with incorporation or reduction of molecular oxygen; F:heme binding; P:oxidation-reduction process			IPR001128 (PFAM); IPR036396 (G3DSA:1.10.630.GENE3D); PTHR24292 (PANTHER); IPR036396 (SUPERFAMILY)	F:GO:0005506; F:GO:0016705; F:GO:0020037; P:GO:0055114	F:iron ion binding; F:oxidoreductase activity, acting on paired donors, with incorporation or reduction of molecular oxygen; F:heme binding; P:oxidation-reduction process
g15649.t1	transporter substrate-binding domain-containing protein	713	10	1.66842e-20	55.99	4	F:GO:0016301; F:GO:0043167; F:GO:0097159; F:GO:1901363	F:kinase activity; F:ion binding; F:organic cyclic compound binding; F:heterocyclic compound binding			mobidb-lite (MOBIDB_LITE); mobidb-lite (MOBIDB_LITE); mobidb-lite (MOBIDB_LITE); mobidb-lite (MOBIDB_LITE); mobidb-lite (MOBIDB_LITE); mobidb-lite (MOBIDB_LITE); mobidb-lite (MOBIDB_LITE); PS51257 (PROSITE_PROFILES)	no GO terms	no GO terms
g6569.t1	hypothetical protein GSI_11164	275	10	1.24272e-41	67.9	1	C:GO:0016020	C:membrane			IPR008427 (SMART); IPR008427 (PFAM); mobidb-lite (MOBIDB_LITE); PTHR35607 (PANTHER)	no GO terms	no GO terms
g17436.t1	kinase-like protein	390	10	0	44.72	3	F:GO:0004672; F:GO:0005524; P:GO:0006468	F:protein kinase activity; F:ATP binding; P:protein phosphorylation			G3DSA:3.30.200.20 (GENE3D); G3DSA:1.10.510.10 (GENE3D); G3DSA:1.10.510.10 (GENE3D); mobidb-lite (MOBIDB_LITE); mobidb-lite (MOBIDB_LITE); PTHR24055 (PANTHER); IPR011009 (SUPERFAMILY)	no GO terms	no GO terms
g7282.t1	polysaccharide lyase family 8 protein	423	10	0	80.47	4	C:GO:0005576; P:GO:0005975; F:GO:0016829; F:GO:0030246	C:extracellular region; P:carbohydrate metabolic process; F:lyase activity; F:carbohydrate binding			IPR011071 (G3DSA:2.60.220.GENE3D); IPR003159 (PFAM); IPR014718 (G3DSA:2.70.98.GENE3D); IPR038970 (PANTHER); IPR011013 (SUPERFAMILY); IPR011071 (SUPERFAMILY)	F:GO:0003824; C:GO:0005576; P:GO:0005975; F:GO:0016829; F:GO:0030246	F:catalytic activity; C:extracellular region; P:carbohydrate metabolic process; F:lyase activity; F:carbohydrate binding
g5158.t1	P-loop containing nucleoside triphosphate hydrolase protein	971	10	0	82.94	5	P:GO:0000724; F:GO:0005524; C:GO:0005634; F:GO:0016787; C:GO:0030915	P:double-strand break repair via homologous recombination; F:ATP binding; C:nucleus; F:hydrolase activity; C:Smc5-Smc6 complex			G3DSA:3.40.50.300 (GENE3D); IPR003395 (PFAM); G3DSA:3.40.50.300 (GENE3D); mobidb-lite (MOBIDB_LITE); mobidb-lite (MOBIDB_LITE); mobidb-lite (MOBIDB_LITE); PTHR19306 (PANTHER); IPR027132 (PTHR19306:PANTHER); cd03276 (CDD); IPR027417 (SUPERFAMILY); IPR027417 (SUPERFAMILY)	P:GO:0000724; P:GO:0006281; C:GO:0030915	P:double-strand break repair via homologous recombination; P:DNA repair; C:Smc5-Smc6 complex
g2597.t1	mitochondrial carrier	82	10	1.60434e-47	95.8	4	F:GO:0005469; P:GO:0015741; C:GO:0016021; P:GO:0071422	F:succinate:fumarate antiporter activity; P:fumarate transport; C:integral component of membrane; P:succinate transmembrane transport			IPR023395 (G3DSA:1.50.40.GENE3D); IPR018108 (PFAM); IPR040062 (PANTHER); PTHR24089:SF396 (PANTHER); IPR018108 (PROSITE_PROFILES); IPR023395 (SUPERFAMILY)	F:GO:0022857	F:transmembrane transporter activity
g10526.t1	IkappaB kinase complex IKAP component	170	10	1.92492e-79	89.84	6	P:GO:0002098; C:GO:0005634; C:GO:0005737; F:GO:0016301; P:GO:0016310; C:GO:0033588	P:tRNA wobble uridine modification; C:nucleus; C:cytoplasm; F:kinase activity; P:phosphorylation; C:Elongator holoenzyme complex			IPR006849 (PFAM); mobidb-lite (MOBIDB_LITE); IPR006849 (PANTHER); IPR011044 (SUPERFAMILY)	P:GO:0002098; C:GO:0033588	P:tRNA wobble uridine modification; C:Elongator holoenzyme complex
g7034.t1	hypothetical protein TRAVEDRAFT_139767	451	10	0	74.47	2	F:GO:0003700; P:GO:0006355	F:DNA-binding transcription factor activity; P:regulation of transcription, DNA-templated			G3DSA:1.20.5.170 (GENE3D); mobidb-lite (MOBIDB_LITE); mobidb-lite (MOBIDB_LITE); mobidb-lite (MOBIDB_LITE); mobidb-lite (MOBIDB_LITE); mobidb-lite (MOBIDB_LITE); mobidb-lite (MOBIDB_LITE); mobidb-lite (MOBIDB_LITE); SSF57959 (SUPERFAMILY)	no GO terms	no GO terms
g21045.t1	cytochrome P450	92	10	3.82582e-31	75.46	6	F:GO:0004497; F:GO:0005506; C:GO:0016021; F:GO:0016705; F:GO:0020037; P:GO:0055114	F:monooxygenase activity; F:iron ion binding; C:integral component of membrane; F:oxidoreductase activity, acting on paired donors, with incorporation or reduction of molecular oxygen; F:heme binding; P:oxidation-reduction process			IPR036396 (G3DSA:1.10.630.GENE3D); IPR036396 (SUPERFAMILY)	F:GO:0005506; F:GO:0016705; F:GO:0020037; P:GO:0055114	F:iron ion binding; F:oxidoreductase activity, acting on paired donors, with incorporation or reduction of molecular oxygen; F:heme binding; P:oxidation-reduction process
g6379.t1	NAD binding Rossmann fold oxidoreductase	247	10	1.85152e-75	85.3	2	F:GO:0016491; P:GO:0055114	F:oxidoreductase activity; P:oxidation-reduction process			IPR000683 (PFAM); G3DSA:3.40.50.720 (GENE3D); PTHR22604 (PANTHER); PTHR22604:SF136 (PANTHER); IPR036291 (SUPERFAMILY)	F:GO:0016491	F:oxidoreductase activity
g12388.t1	Glutamate decarboxylase 2	695	10	0	73.65	1	F:GO:0003824	F:catalytic activity			IPR041078 (PFAM); mobidb-lite (MOBIDB_LITE); mobidb-lite (MOBIDB_LITE); mobidb-lite (MOBIDB_LITE); mobidb-lite (MOBIDB_LITE)	no GO terms	no GO terms
g5213.t1	P-loop containing nucleoside triphosphate hydrolase protein	132	10	1.28843e-84	92.83	5	P:GO:0000724; F:GO:0005524; C:GO:0005634; F:GO:0016787; C:GO:0030915	P:double-strand break repair via homologous recombination; F:ATP binding; C:nucleus; F:hydrolase activity; C:Smc5-Smc6 complex			G3DSA:3.40.50.300 (GENE3D); PTHR19306 (PANTHER); IPR027132 (PTHR19306:PANTHER); cd03276 (CDD); IPR027417 (SUPERFAMILY)	P:GO:0000724; P:GO:0006281; C:GO:0030915	P:double-strand break repair via homologous recombination; P:DNA repair; C:Smc5-Smc6 complex
g3327.t1	hypothetical protein GSI_02554	187	10	8.45021e-80	71.77	3	F:GO:0004672; F:GO:0005524; P:GO:0006468	F:protein kinase activity; F:ATP binding; P:protein phosphorylation			G3DSA:1.10.510.10 (GENE3D); IPR000719 (PROSITE_PROFILES); IPR011009 (SUPERFAMILY)	F:GO:0004672; F:GO:0005524; P:GO:0006468	F:protein kinase activity; F:ATP binding; P:protein phosphorylation
g675.t1	P-loop containing nucleoside triphosphate hydrolase protein	696	10	0	75.54	1	F:GO:0005525	F:GTP binding			IPR006073 (PFAM); mobidb-lite (MOBIDB_LITE); mobidb-lite (MOBIDB_LITE); mobidb-lite (MOBIDB_LITE); mobidb-lite (MOBIDB_LITE); mobidb-lite (MOBIDB_LITE); mobidb-lite (MOBIDB_LITE); mobidb-lite (MOBIDB_LITE); mobidb-lite (MOBIDB_LITE); PTHR11089:SF24 (PANTHER); PTHR11089 (PANTHER); cd01857 (CDD); IPR027417 (SUPERFAMILY)	F:GO:0005525	F:GTP binding
g17166.t1	hypothetical protein GSI_15130	608	10	0	67.74	1	F:GO:0046872	F:metal ion binding			IPR000571 (SMART); G3DSA:4.10.1000.10 (GENE3D); IPR041367 (PFAM); IPR000571 (PFAM); G3DSA:4.10.1000.10 (GENE3D); mobidb-lite (MOBIDB_LITE); mobidb-lite (MOBIDB_LITE); mobidb-lite (MOBIDB_LITE); mobidb-lite (MOBIDB_LITE); mobidb-lite (MOBIDB_LITE); mobidb-lite (MOBIDB_LITE); mobidb-lite (MOBIDB_LITE); mobidb-lite (MOBIDB_LITE); PTHR12547 (PANTHER); PTHR12547:SF18 (PANTHER); IPR000571 (PROSITE_PROF…	F:GO:0046872	F:metal ion binding
g14284.t1	cytochrome P450	62	10	1.78782e-18	80.43	6	F:GO:0004497; F:GO:0005506; C:GO:0016021; F:GO:0016705; F:GO:0020037; P:GO:0055114	F:monooxygenase activity; F:iron ion binding; C:integral component of membrane; F:oxidoreductase activity, acting on paired donors, with incorporation or reduction of molecular oxygen; F:heme binding; P:oxidation-reduction process			IPR036396 (G3DSA:1.10.630.GENE3D); PTHR24279:SF87 (PANTHER); PTHR24279 (PANTHER); IPR036396 (SUPERFAMILY)	F:GO:0005506; F:GO:0016705; F:GO:0020037; P:GO:0055114	F:iron ion binding; F:oxidoreductase activity, acting on paired donors, with incorporation or reduction of molecular oxygen; F:heme binding; P:oxidation-reduction process
g5437.t1	hypothetical protein BN946_scf184946.g31	331	10	1.18089e-75	68.91	1	C:GO:0016021	C:integral component of membrane			mobidb-lite (MOBIDB_LITE); mobidb-lite (MOBIDB_LITE)	no GO terms	no GO terms
g3478.t1	exo-beta-1,3-glucanase	314	10	0	90.73	2	F:GO:0004553; P:GO:0005975	F:hydrolase activity, hydrolyzing O-glycosyl compounds; P:carbohydrate metabolic process			IPR001547 (PFAM); G3DSA:3.20.20.80 (GENE3D); PTHR31297 (PANTHER); PTHR31297:SF1 (PANTHER); IPR017853 (SUPERFAMILY)	F:GO:0004553; P:GO:0005975	F:hydrolase activity, hydrolyzing O-glycosyl compounds; P:carbohydrate metabolic process
g4109.t1	hypothetical protein GSI_05179	1382	10	0	68.82	1	F:GO:0043167	F:ion binding			IPR040976 (PFAM); G3DSA:1.10.510.10 (GENE3D); mobidb-lite (MOBIDB_LITE); mobidb-lite (MOBIDB_LITE); mobidb-lite (MOBIDB_LITE); mobidb-lite (MOBIDB_LITE); mobidb-lite (MOBIDB_LITE); mobidb-lite (MOBIDB_LITE); mobidb-lite (MOBIDB_LITE); mobidb-lite (MOBIDB_LITE); mobidb-lite (MOBIDB_LITE); mobidb-lite (MOBIDB_LITE); mobidb-lite (MOBIDB_LITE); PTHR38248 (PANTHER); IPR011009 (SUPERFAMILY); IPR011009 …	no GO terms	no GO terms
g6592.t1	amino acid transporter	495	10	0	74.99	3	C:GO:0016021; F:GO:0022857; P:GO:0055085	C:integral component of membrane; F:transmembrane transporter activity; P:transmembrane transport			IPR002293 (PFAM); G3DSA:1.20.1740.10 (GENE3D); IPR002293 (PIRSF); PTHR11785:SF406 (PANTHER); PTHR11785:SF406 (PANTHER); PTHR11785 (PANTHER); PTHR11785 (PANTHER)	C:GO:0016020; F:GO:0022857; P:GO:0055085	C:membrane; F:transmembrane transporter activity; P:transmembrane transport
g11921.t1	hypothetical protein GSI_02595	233	10	4.71099e-133	81.64	3	F:GO:0004672; F:GO:0005524; P:GO:0006468	F:protein kinase activity; F:ATP binding; P:protein phosphorylation			G3DSA:1.10.510.10 (GENE3D); IPR000719 (PROSITE_PROFILES); cd00180 (CDD); IPR011009 (SUPERFAMILY)	F:GO:0004672; F:GO:0005524; P:GO:0006468	F:protein kinase activity; F:ATP binding; P:protein phosphorylation
g15995.t1	RNA-binding domain-containing protein	161	10	9.89354e-85	92.94	1	F:GO:0003723	F:RNA binding			IPR000504 (SMART); IPR000504 (PFAM); IPR012677 (G3DSA:3.30.70.GENE3D); mobidb-lite (MOBIDB_LITE); PTHR44220 (PANTHER); IPR000504 (PROSITE_PROFILES); cd12320 (CDD); IPR035979 (SUPERFAMILY)	F:GO:0003676	F:nucleic acid binding
g14019.t1	mitochondrial carrier	100	10	2.94849e-61	95.7	3	C:GO:0016021; F:GO:0022857; P:GO:0055085	C:integral component of membrane; F:transmembrane transporter activity; P:transmembrane transport			IPR023395 (G3DSA:1.50.40.GENE3D); IPR018108 (PFAM); IPR040062 (PANTHER); PTHR24089:SF390 (PANTHER); IPR018108 (PROSITE_PROFILES); IPR018108 (PROSITE_PROFILES); IPR023395 (SUPERFAMILY)	F:GO:0022857	F:transmembrane transporter activity
g2494.t1	Nucleolar protein 12	364	10	0	75.99	1	F:GO:0003723	F:RNA binding			IPR000504 (SMART); mobidb-lite (MOBIDB_LITE); mobidb-lite (MOBIDB_LITE); mobidb-lite (MOBIDB_LITE); mobidb-lite (MOBIDB_LITE); mobidb-lite (MOBIDB_LITE); mobidb-lite (MOBIDB_LITE); mobidb-lite (MOBIDB_LITE); PTHR45391 (PANTHER); IPR000504 (PROSITE_PROFILES); IPR035979 (SUPERFAMILY)	F:GO:0003676	F:nucleic acid binding
g10487.t1	TPR-like protein	712	10	0	62.97	1	F:GO:0046872	F:metal ion binding			IPR000571 (SMART); IPR019734 (SMART); G3DSA:4.10.1000.10 (GENE3D); IPR011990 (G3DSA:1.25.40.GENE3D); PTHR22904 (PANTHER); PTHR22904:SF310 (PANTHER); IPR000571 (PROSITE_PROFILES); IPR000571 (PROSITE_PROFILES); IPR013026 (PROSITE_PROFILES); IPR011990 (SUPERFAMILY)	F:GO:0005515; F:GO:0046872	F:protein binding; F:metal ion binding
g2000.t1	predicted protein	211	10	2.19354e-115	76.57	2	C:GO:0016021; F:GO:0016746	C:integral component of membrane; F:transferase activity, transferring acyl groups			IPR002123 (SMART); IPR002123 (PFAM); PTHR10434 (PANTHER); PTHR10434:SF11 (PANTHER); SSF69593 (SUPERFAMILY)	F:GO:0016746	F:transferase activity, transferring acyl groups
g13063.t1	phospholipase C/P1 nuclease	424	10	0	73.03	4	F:GO:0003676; F:GO:0004519; P:GO:0006308; P:GO:0090305	F:nucleic acid binding; F:endonuclease activity; P:DNA catabolic process; P:nucleic acid phosphodiester bond hydrolysis			IPR008947 (G3DSA:1.10.575.GENE3D); IPR003154 (PFAM); IPR003154 (PANTHER); IPR003154 (CDD); IPR008947 (SUPERFAMILY)	F:GO:0003676; F:GO:0004519; P:GO:0006308; F:GO:0016788	F:nucleic acid binding; F:endonuclease activity; P:DNA catabolic process; F:hydrolase activity, acting on ester bonds
g21084.t1	MFS general substrate transporter	412	10	0	72.62	2	C:GO:0016021; P:GO:0055085	C:integral component of membrane; P:transmembrane transport			IPR011701 (PFAM); G3DSA:1.20.1250.20 (GENE3D); G3DSA:1.20.1250.20 (GENE3D); mobidb-lite (MOBIDB_LITE); mobidb-lite (MOBIDB_LITE); PTHR23514:SF3 (PANTHER); PTHR23514 (PANTHER); IPR020846 (CDD); IPR036259 (SUPERFAMILY)	C:GO:0016021; P:GO:0055085	C:integral component of membrane; P:transmembrane transport
g2782.t1	terpenoid synthase	346	10	0	93.18	2	F:GO:0000287; F:GO:0010333	F:magnesium ion binding; F:terpene synthase activity			IPR005630 (PFAM); IPR008949 (G3DSA:1.10.600.GENE3D); IPR008949 (SUPERFAMILY)	F:GO:0000287; F:GO:0010333; F:GO:0016829	F:magnesium ion binding; F:terpene synthase activity; F:lyase activity
g4148.t1	APH-domain-containing protein	691	10	0	83.35	2	F:GO:0016301; P:GO:0016310	F:kinase activity; P:phosphorylation			G3DSA:3.90.1200.10 (GENE3D); IPR002575 (PFAM); G3DSA:3.20.20.140 (GENE3D); IPR006680 (PFAM); G3DSA:3.30.200.20 (GENE3D); PTHR10909:SF221 (PANTHER); PTHR10909:SF221 (PANTHER); PTHR10909 (PANTHER); PTHR10909 (PANTHER); cd05154 (CDD); IPR011009 (SUPERFAMILY); IPR011059 (SUPERFAMILY); IPR032466 (SUPERFAMILY)	F:GO:0016787; F:GO:0016810	F:hydrolase activity; F:hydrolase activity, acting on carbon-nitrogen (but not peptide) bonds
g18618.t1	elongation factor 1 beta/delta chain	233	10	1.80282e-112	82.97	3	F:GO:0003746; C:GO:0005853; P:GO:0006414	F:translation elongation factor activity; C:eukaryotic translation elongation factor 1 complex; P:translational elongation			IPR018940 (SMART); IPR014038 (SMART); IPR014038 (PFAM); G3DSA:1.20.1050.130 (GENE3D); IPR018940 (PFAM); IPR014717 (G3DSA:3.30.70.GENE3D); PTHR11595 (PANTHER); IPR014038 (CDD); IPR036282 (SUPERFAMILY); IPR036219 (SUPERFAMILY)	F:GO:0003746; P:GO:0006414	F:translation elongation factor activity; P:translational elongation
g11626.t1	hypothetical protein GSI_10383	119	10	3.51938e-69	93.9	3	F:GO:0003676; C:GO:0005634; P:GO:0015074	F:nucleic acid binding; C:nucleus; P:DNA integration			IPR036397 (G3DSA:3.30.420.GENE3D); IPR001584 (PFAM); PTHR44369 (PANTHER); IPR001584 (PROSITE_PROFILES); IPR012337 (SUPERFAMILY)	F:GO:0003676; P:GO:0015074	F:nucleic acid binding; P:DNA integration
g20996.t1	hypothetical protein GSI_05477	384	10	0	67.83	1	C:GO:0016021	C:integral component of membrane			mobidb-lite (MOBIDB_LITE); mobidb-lite (MOBIDB_LITE); mobidb-lite (MOBIDB_LITE); mobidb-lite (MOBIDB_LITE); PTHR40465 (PANTHER)	no GO terms	no GO terms
g20338.t1	TPR-like protein	1406	10	0	83.64	2	P:GO:0006401; C:GO:0055087	P:RNA catabolic process; C:Ski complex			IPR019734 (SMART); IPR011990 (G3DSA:1.25.40.GENE3D); IPR011990 (G3DSA:1.25.40.GENE3D); IPR011990 (G3DSA:1.25.40.GENE3D); IPR011990 (G3DSA:1.25.40.GENE3D); PF13432 (PFAM); IPR039226 (PANTHER); IPR013026 (PROSITE_PROFILES); IPR019734 (PROSITE_PROFILES); IPR019734 (PROSITE_PROFILES); IPR019734 (PROSITE_PROFILES); IPR013026 (PROSITE_PROFILES); IPR013026 (PROSITE_PROFILES); IPR013026 (PROSITE_PROFILES…	F:GO:0005515; P:GO:0006401; C:GO:0055087	F:protein binding; P:RNA catabolic process; C:Ski complex
g2704.t1	S-adenosyl-L-methionine-dependent methyltransferase	142	10	1.03067e-63	73.64	1	F:GO:0016740	F:transferase activity			G3DSA:3.40.50.150 (GENE3D); PF13489 (PFAM); IPR029063 (SUPERFAMILY)	no GO terms	no GO terms
g15579.t1	DnaJ-domain-containing protein	156	10	4.1853e-67	69.12	2	P:GO:0006457; F:GO:0051082	P:protein folding; F:unfolded protein binding			G3DSA:2.60.260.20 (GENE3D); IPR002939 (PFAM); mobidb-lite (MOBIDB_LITE); mobidb-lite (MOBIDB_LITE); mobidb-lite (MOBIDB_LITE); PTHR24078 (PANTHER); IPR008971 (SUPERFAMILY)	P:GO:0006457; F:GO:0051082	P:protein folding; F:unfolded protein binding
g10342.t1	cysteine synthase	311	10	0	78.47	1	P:GO:0006535	P:cysteine biosynthetic process from serine			G3DSA:3.40.50.1100 (GENE3D); G3DSA:3.40.50.1100 (GENE3D); IPR001926 (PFAM); PTHR10314 (PANTHER); PTHR10314:SF159 (PANTHER); cd01561 (CDD); IPR036052 (SUPERFAMILY)	no GO terms	no GO terms
g18865.t1	MFS general substrate transporter	277	10	4.87605e-157	75.68	2	C:GO:0016021; P:GO:0055085	C:integral component of membrane; P:transmembrane transport			G3DSA:1.20.1250.20 (GENE3D); IPR011701 (PFAM); PTHR43791 (PANTHER); PTHR43791:SF24 (PANTHER); PTHR43791:SF24 (PANTHER); PTHR43791 (PANTHER); IPR020846 (CDD); IPR036259 (SUPERFAMILY)	C:GO:0016021; P:GO:0055085	C:integral component of membrane; P:transmembrane transport
g20057.t1	hypothetical protein GSI_02591	120	10	9.71542e-69	81.17	3	F:GO:0004672; F:GO:0005524; P:GO:0006468	F:protein kinase activity; F:ATP binding; P:protein phosphorylation			G3DSA:1.10.510.10 (GENE3D); IPR000719 (PROSITE_PROFILES); IPR011009 (SUPERFAMILY)	F:GO:0004672; F:GO:0005524; P:GO:0006468	F:protein kinase activity; F:ATP binding; P:protein phosphorylation
g15187.t1	cytochrome P450	214	10	1.9496e-89	75.78	5	F:GO:0005506; C:GO:0016020; F:GO:0016705; F:GO:0020037; P:GO:0055114	F:iron ion binding; C:membrane; F:oxidoreductase activity, acting on paired donors, with incorporation or reduction of molecular oxygen; F:heme binding; P:oxidation-reduction process			IPR001128 (PFAM); IPR036396 (G3DSA:1.10.630.GENE3D); PTHR24305 (PANTHER); PTHR24305:SF148 (PANTHER); IPR036396 (SUPERFAMILY)	F:GO:0005506; F:GO:0016705; F:GO:0020037; P:GO:0055114	F:iron ion binding; F:oxidoreductase activity, acting on paired donors, with incorporation or reduction of molecular oxygen; F:heme binding; P:oxidation-reduction process
g665.t1	acyl carrier protein	127	10	9.11775e-65	88.35	1	P:GO:0006633	P:fatty acid biosynthetic process			IPR009081 (PFAM); IPR003231 (TIGRFAM); IPR036736 (G3DSA:1.10.1200.GENE3D); PTHR20863 (PANTHER); PTHR20863:SF5 (PANTHER); IPR003231 (PRODOM); IPR009081 (PROSITE_PROFILES); IPR003231 (HAMAP); IPR036736 (SUPERFAMILY)	P:GO:0006633	P:fatty acid biosynthetic process
g11804.t1	aryl-alcohol oxidase-like protein	184	10	1.59597e-79	76.21	3	F:GO:0016614; F:GO:0050660; P:GO:0055114	F:oxidoreductase activity, acting on CH-OH group of donors; F:flavin adenine dinucleotide binding; P:oxidation-reduction process			IPR036188 (G3DSA:3.50.50.GENE3D); IPR007867 (PFAM); G3DSA:3.30.560.10 (GENE3D); PTHR11552 (PANTHER); IPR036188 (SUPERFAMILY); SSF54373 (SUPERFAMILY)	F:GO:0016614; P:GO:0055114	F:oxidoreductase activity, acting on CH-OH group of donors; P:oxidation-reduction process
g14674.t1	Glyoxylase B2	336	10	0	79.48	1	F:GO:0016787	F:hydrolase activity			IPR001279 (SMART); IPR036866 (G3DSA:3.60.15.GENE3D); IPR001279 (PFAM); IPR036866 (G3DSA:3.60.15.GENE3D); mobidb-lite (MOBIDB_LITE); mobidb-lite (MOBIDB_LITE); PTHR43084 (PANTHER); PTHR43084:SF3 (PANTHER); cd07724 (CDD); IPR036866 (SUPERFAMILY)	no GO terms	no GO terms
g3601.t1	NAD-P-binding protein	112	10	5.74041e-64	89.04	1	C:GO:0016021	C:integral component of membrane			IPR002347 (PRINTS); G3DSA:3.40.50.720 (GENE3D); PF13561 (PFAM); PTHR43618 (PANTHER); PTHR43618:SF4 (PANTHER); IPR036291 (SUPERFAMILY)	no GO terms	no GO terms
g12379.t1	glycoside hydrolase	508	10	0	85.27	3	F:GO:0004553; P:GO:0005975; C:GO:0016021	F:hydrolase activity, hydrolyzing O-glycosyl compounds; P:carbohydrate metabolic process; C:integral component of membrane			IPR001547 (PFAM); G3DSA:3.20.20.80 (GENE3D); PTHR31297 (PANTHER); PTHR31297:SF32 (PANTHER); IPR017853 (SUPERFAMILY)	F:GO:0004553; P:GO:0005975	F:hydrolase activity, hydrolyzing O-glycosyl compounds; P:carbohydrate metabolic process
g17790.t1	Nucleosome assembly protein 1-like 4	270	10	5.4217e-171	91	2	C:GO:0005634; P:GO:0006334	C:nucleus; P:nucleosome assembly			G3DSA:3.30.1120.90 (GENE3D); IPR002164 (PFAM); mobidb-lite (MOBIDB_LITE); mobidb-lite (MOBIDB_LITE); mobidb-lite (MOBIDB_LITE); mobidb-lite (MOBIDB_LITE); IPR002164 (PANTHER); IPR037231 (SUPERFAMILY)	C:GO:0005634; P:GO:0006334	C:nucleus; P:nucleosome assembly
g7482.t1	WD40 repeat-like protein	484	10	0	67.1	1	C:GO:0031080	C:nuclear pore outer ring			IPR001680 (SMART); IPR015943 (G3DSA:2.130.10.GENE3D); mobidb-lite (MOBIDB_LITE); IPR017986 (PROSITE_PROFILES); IPR036322 (SUPERFAMILY)	F:GO:0005515	F:protein binding
g12629.t1	hypothetical protein GSI_02555	223	10	5.70575e-107	72.22	3	F:GO:0003824; P:GO:0044238; P:GO:0071704	F:catalytic activity; P:primary metabolic process; P:organic substance metabolic process			G3DSA:1.10.510.10 (GENE3D); IPR011009 (SUPERFAMILY)	no GO terms	no GO terms
g1723.t1	alpha/beta-hydrolase	352	10	0	86.11	2	C:GO:0016021; F:GO:0016787	C:integral component of membrane; F:hydrolase activity			IPR000073 (PRINTS); IPR029058 (G3DSA:3.40.50.GENE3D); IPR000073 (PFAM); PTHR43139:SF5 (PANTHER); PTHR43139 (PANTHER); IPR029058 (SUPERFAMILY)	no GO terms	no GO terms
g16832.t1	RNA-binding domain-containing protein	130	10	1.3839e-25	92.83	1	F:GO:0003723	F:RNA binding			IPR000504 (SMART); IPR000504 (PFAM); IPR012677 (G3DSA:3.30.70.GENE3D); PTHR44202 (PANTHER); IPR000504 (PROSITE_PROFILES); IPR035979 (SUPERFAMILY)	F:GO:0003676	F:nucleic acid binding
g5832.t1	STE-domain-containing protein	466	10	0	62.94	4	F:GO:0003676; F:GO:0003700; C:GO:0005634; P:GO:0006355	F:nucleic acid binding; F:DNA-binding transcription factor activity; C:nucleus; P:regulation of transcription, DNA-templated			mobidb-lite (MOBIDB_LITE); mobidb-lite (MOBIDB_LITE); mobidb-lite (MOBIDB_LITE)	no GO terms	no GO terms
g19717.t1	CTR copper uptake transporter	194	10	6.56008e-121	79.11	3	F:GO:0005375; C:GO:0016021; P:GO:0035434	F:copper ion transmembrane transporter activity; C:integral component of membrane; P:copper ion transmembrane transport			IPR007274 (PFAM); IPR007274 (PANTHER); PTHR12483:SF71 (PANTHER)	F:GO:0005375; C:GO:0016021; P:GO:0035434	F:copper ion transmembrane transporter activity; C:integral component of membrane; P:copper ion transmembrane transport
g3883.t1	hypothetical protein GSI_02899	290	10	9.05112e-124	57.88	1	C:GO:0016020	C:membrane			mobidb-lite (MOBIDB_LITE); cd12087 (CDD)	no GO terms	no GO terms
g3239.t1	acetyl-CoA synthetase-like protein	233	10	3.59252e-150	82.91	1	F:GO:0003824	F:catalytic activity			IPR000873 (PFAM); G3DSA:3.40.50.12780 (GENE3D); PTHR43201 (PANTHER); SSF56801 (SUPERFAMILY)	F:GO:0003824	F:catalytic activity
g12184.t1	MFS general substrate transporter	186	10	1.42185e-103	87.61	2	C:GO:0016021; P:GO:0055085	C:integral component of membrane; P:transmembrane transport			IPR001411 (PANTHER); PTHR23501:SF144 (PANTHER); IPR036259 (SUPERFAMILY)	no GO terms	no GO terms
g12626.t1	hypothetical protein GSI_02572	291	10	2.57601e-168	76.38	4	F:GO:0004672; F:GO:0005524; P:GO:0006468; C:GO:0016021	F:protein kinase activity; F:ATP binding; P:protein phosphorylation; C:integral component of membrane			G3DSA:1.10.510.10 (GENE3D); PF06293 (PFAM); IPR000719 (PROSITE_PROFILES); cd00180 (CDD); IPR011009 (SUPERFAMILY)	F:GO:0004672; F:GO:0005524; P:GO:0006468	F:protein kinase activity; F:ATP binding; P:protein phosphorylation
g10176.t1	hypothetical protein GSI_02589	268	10	2.48803e-127	70.75	3	F:GO:0004672; F:GO:0005524; P:GO:0006468	F:protein kinase activity; F:ATP binding; P:protein phosphorylation			G3DSA:1.10.510.10 (GENE3D); IPR000719 (PROSITE_PROFILES); cd00180 (CDD); IPR011009 (SUPERFAMILY)	F:GO:0004672; F:GO:0005524; P:GO:0006468	F:protein kinase activity; F:ATP binding; P:protein phosphorylation
g20207.t1	transcription factor	477	10	0	82.47	5	F:GO:0000981; F:GO:0003677; C:GO:0005634; P:GO:0006357; F:GO:0008270	F:DNA-binding transcription factor activity, RNA polymerase II-specific; F:DNA binding; C:nucleus; P:regulation of transcription by RNA polymerase II; F:zinc ion binding			PTHR31944 (PANTHER); cd12148 (CDD)	no GO terms	no GO terms
g8257.t1	MFS general substrate transporter	79	10	8.30636e-44	89.34	3	F:GO:0005215; C:GO:0016021; P:GO:0055085	F:transporter activity; C:integral component of membrane; P:transmembrane transport			no IPS match	no IPS match	no IPS match
g8308.t1	transporter	155	10	2.62139e-61	86.58	1	F:GO:0046872	F:metal ion binding			IPR001841 (SMART); PF13920 (PFAM); IPR013083 (G3DSA:3.30.40.GENE3D); mobidb-lite (MOBIDB_LITE); mobidb-lite (MOBIDB_LITE); mobidb-lite (MOBIDB_LITE); mobidb-lite (MOBIDB_LITE); PTHR22696 (PANTHER); IPR001841 (PROSITE_PROFILES); SSF57850 (SUPERFAMILY)	no GO terms	no GO terms
g17817.t1	Transcription factor tau subunit sfc3	230	10	7.34265e-136	70.59	1	C:GO:0016021	C:integral component of membrane			mobidb-lite (MOBIDB_LITE); mobidb-lite (MOBIDB_LITE)	no GO terms	no GO terms
g17938.t1	RNA-binding domain-containing protein	277	10	3.34218e-171	85.68	2	F:GO:0003723; C:GO:0005685	F:RNA binding; C:U1 snRNP			IPR000504 (SMART); IPR012677 (G3DSA:3.30.70.GENE3D); IPR000504 (PFAM); IPR012677 (G3DSA:3.30.70.GENE3D); PTHR10501:SF27 (PANTHER); PTHR10501 (PANTHER); IPR000504 (PROSITE_PROFILES); IPR000504 (PROSITE_PROFILES); cd12247 (CDD); cd12246 (CDD); IPR035979 (SUPERFAMILY); IPR035979 (SUPERFAMILY)	F:GO:0003676	F:nucleic acid binding
g16113.t1	transcription factor	350	10	0	77.65	1	F:GO:0046872	F:metal ion binding			IPR001965 (SMART); IPR013083 (G3DSA:3.30.40.GENE3D); IPR019787 (PFAM); mobidb-lite (MOBIDB_LITE); mobidb-lite (MOBIDB_LITE); mobidb-lite (MOBIDB_LITE); mobidb-lite (MOBIDB_LITE); mobidb-lite (MOBIDB_LITE); mobidb-lite (MOBIDB_LITE); mobidb-lite (MOBIDB_LITE); PTHR15856 (PANTHER); PTHR15856:SF39 (PANTHER); IPR019787 (PROSITE_PROFILES); IPR011011 (SUPERFAMILY)	no GO terms	no GO terms
g18140.t1	hypothetical protein GSI_04010	281	10	7.26297e-168	77.95	3	F:GO:0004672; F:GO:0005524; P:GO:0006468	F:protein kinase activity; F:ATP binding; P:protein phosphorylation			G3DSA:1.10.510.10 (GENE3D); IPR000719 (PROSITE_PROFILES); IPR011009 (SUPERFAMILY)	F:GO:0004672; F:GO:0005524; P:GO:0006468	F:protein kinase activity; F:ATP binding; P:protein phosphorylation
g2977.t1	ferredoxin reductase-like C-terminal NADP-linked domain-containing protein	208	10	1.35011e-95	78.61	2	F:GO:0016491; P:GO:0055114	F:oxidoreductase activity; P:oxidation-reduction process			G3DSA:2.40.30.10 (GENE3D); IPR008333 (PFAM); mobidb-lite (MOBIDB_LITE); mobidb-lite (MOBIDB_LITE); PTHR19370:SF171 (PANTHER); PTHR19370 (PANTHER); IPR017927 (PROSITE_PROFILES); IPR017938 (SUPERFAMILY)	F:GO:0016491; P:GO:0055114	F:oxidoreductase activity; P:oxidation-reduction process
g327.t1	hypothetical protein GSI_08267	390	10	0	58.59	1	F:GO:0046872	F:metal ion binding			IPR013083 (G3DSA:3.30.40.GENE3D); IPR018957 (PFAM); mobidb-lite (MOBIDB_LITE); mobidb-lite (MOBIDB_LITE); mobidb-lite (MOBIDB_LITE); mobidb-lite (MOBIDB_LITE); mobidb-lite (MOBIDB_LITE); mobidb-lite (MOBIDB_LITE); mobidb-lite (MOBIDB_LITE); mobidb-lite (MOBIDB_LITE); PTHR15315 (PANTHER); PTHR15315:SF26 (PANTHER); IPR001841 (PROSITE_PROFILES); cd16449 (CDD); SSF57850 (SUPERFAMILY)	F:GO:0046872	F:metal ion binding
g13875.t1	Protein NBR1 -like protein	184	10	1.43656e-22	56.36	1	F:GO:0005488	F:binding			IPR000433 (SMART); IPR000433 (PFAM); G3DSA:3.30.60.90 (GENE3D); mobidb-lite (MOBIDB_LITE); IPR000433 (PROSITE_PROFILES); SSF57850 (SUPERFAMILY)	F:GO:0008270	F:zinc ion binding
g12627.t1	hypothetical protein GSI_02572	249	10	1.95578e-161	81.44	4	F:GO:0004672; F:GO:0005524; P:GO:0006468; C:GO:0016021	F:protein kinase activity; F:ATP binding; P:protein phosphorylation; C:integral component of membrane			G3DSA:1.10.510.10 (GENE3D); PF06293 (PFAM); IPR000719 (PROSITE_PROFILES); cd00180 (CDD); IPR011009 (SUPERFAMILY)	F:GO:0004672; F:GO:0005524; P:GO:0006468	F:protein kinase activity; F:ATP binding; P:protein phosphorylation
g16086.t1	predicted protein	623	10	0	76.82	3	P:GO:0009082; F:GO:0016829; F:GO:0046872	P:branched-chain amino acid biosynthetic process; F:lyase activity; F:metal ion binding			IPR001965 (SMART); IPR019787 (PFAM); IPR013083 (G3DSA:3.30.40.GENE3D); mobidb-lite (MOBIDB_LITE); mobidb-lite (MOBIDB_LITE); mobidb-lite (MOBIDB_LITE); mobidb-lite (MOBIDB_LITE); mobidb-lite (MOBIDB_LITE); mobidb-lite (MOBIDB_LITE); mobidb-lite (MOBIDB_LITE); mobidb-lite (MOBIDB_LITE); mobidb-lite (MOBIDB_LITE); mobidb-lite (MOBIDB_LITE); mobidb-lite (MOBIDB_LITE); PTHR15856:SF25 (PANTHER); PTHR1…	no GO terms	no GO terms
g6914.t1	WD40 repeat-like protein	259	10	5.31955e-164	86.55	1	F:GO:0003824	F:catalytic activity			IPR001680 (SMART); IPR015943 (G3DSA:2.130.10.GENE3D); mobidb-lite (MOBIDB_LITE); mobidb-lite (MOBIDB_LITE); PTHR44163 (PANTHER); IPR036322 (SUPERFAMILY)	F:GO:0005515	F:protein binding
g15226.t1	PLP-dependent transferase	589	10	0	79.8	3	F:GO:0016740; F:GO:0016829; F:GO:0030170	F:transferase activity; F:lyase activity; F:pyridoxal phosphate binding			IPR015422 (G3DSA:3.90.1150.GENE3D); IPR015421 (G3DSA:3.40.640.GENE3D); IPR000277 (PFAM); mobidb-lite (MOBIDB_LITE); PTHR42699 (PANTHER); IPR015424 (SUPERFAMILY)	F:GO:0003824; F:GO:0030170	F:catalytic activity; F:pyridoxal phosphate binding
g13911.t1	MFS general substrate transporter	90	10	2.10807e-39	83.1	2	C:GO:0016021; P:GO:0055085	C:integral component of membrane; P:transmembrane transport			mobidb-lite (MOBIDB_LITE); mobidb-lite (MOBIDB_LITE)	no GO terms	no GO terms
g16562.t1	RNA-binding domain-containing protein	369	10	0	89.94	2	F:GO:0003723; C:GO:0005685	F:RNA binding; C:U1 snRNP			IPR000504 (SMART); IPR012677 (G3DSA:3.30.70.GENE3D); IPR000504 (PFAM); IPR012677 (G3DSA:3.30.70.GENE3D); mobidb-lite (MOBIDB_LITE); mobidb-lite (MOBIDB_LITE); PTHR10501:SF27 (PANTHER); PTHR10501 (PANTHER); IPR000504 (PROSITE_PROFILES); IPR000504 (PROSITE_PROFILES); cd12246 (CDD); cd12247 (CDD); IPR035979 (SUPERFAMILY); IPR035979 (SUPERFAMILY)	F:GO:0003676	F:nucleic acid binding
g2306.t1	hypothetical protein GSI_01328	283	10	4.51616e-157	78.53	2	F:GO:0016491; P:GO:0055114	F:oxidoreductase activity; P:oxidation-reduction process			IPR027450 (PFAM); G3DSA:2.60.120.1520 (GENE3D); mobidb-lite (MOBIDB_LITE); PTHR13069:SF29 (PANTHER); PTHR13069 (PANTHER); IPR005123 (PROSITE_PROFILES); SSF51197 (SUPERFAMILY)	F:GO:0016491; P:GO:0055114	F:oxidoreductase activity; P:oxidation-reduction process
g20878.t1	Peroxisomal membrane protein PAS20	401	10	0	84.37	5	C:GO:0005778; C:GO:0016021; P:GO:0016560; F:GO:0030674; C:GO:1990429	C:peroxisomal membrane; C:integral component of membrane; P:protein import into peroxisome matrix, docking; F:protein binding, bridging; C:peroxisomal importomer complex			IPR001452 (PRINTS); IPR001452 (SMART); IPR007223 (PFAM); G3DSA:2.30.30.40 (GENE3D); IPR001452 (PFAM); mobidb-lite (MOBIDB_LITE); mobidb-lite (MOBIDB_LITE); IPR035463 (PANTHER); PTHR19332:SF1 (PANTHER); IPR001452 (PROSITE_PROFILES); IPR036028 (SUPERFAMILY)	F:GO:0005515; C:GO:0005777; C:GO:0016021; P:GO:0016560	F:protein binding; C:peroxisome; C:integral component of membrane; P:protein import into peroxisome matrix, docking
g18063.t1	cytochrome P450	138	10	9.17191e-62	69.76	6	F:GO:0004497; F:GO:0005506; C:GO:0016021; F:GO:0016705; F:GO:0020037; P:GO:0055114	F:monooxygenase activity; F:iron ion binding; C:integral component of membrane; F:oxidoreductase activity, acting on paired donors, with incorporation or reduction of molecular oxygen; F:heme binding; P:oxidation-reduction process			IPR001128 (PFAM); IPR036396 (G3DSA:1.10.630.GENE3D); PTHR24305 (PANTHER); PTHR24305:SF59 (PANTHER); IPR036396 (SUPERFAMILY)	F:GO:0005506; F:GO:0016705; F:GO:0020037; P:GO:0055114	F:iron ion binding; F:oxidoreductase activity, acting on paired donors, with incorporation or reduction of molecular oxygen; F:heme binding; P:oxidation-reduction process
g8061.t1	hypothetical protein GSI_06930	911	10	0	85.16	3	F:GO:0004812; F:GO:0005524; P:GO:0006418	F:aminoacyl-tRNA ligase activity; F:ATP binding; P:tRNA aminoacylation for protein translation			mobidb-lite (MOBIDB_LITE); mobidb-lite (MOBIDB_LITE); mobidb-lite (MOBIDB_LITE); mobidb-lite (MOBIDB_LITE); mobidb-lite (MOBIDB_LITE); mobidb-lite (MOBIDB_LITE); mobidb-lite (MOBIDB_LITE); mobidb-lite (MOBIDB_LITE); mobidb-lite (MOBIDB_LITE); mobidb-lite (MOBIDB_LITE); mobidb-lite (MOBIDB_LITE); mobidb-lite (MOBIDB_LITE); mobidb-lite (MOBIDB_LITE); mobidb-lite (MOBIDB_LITE); mobidb-lite (MOBIDB_L…	no GO terms	no GO terms
g18131.t1	hypothetical protein GSI_04000	416	10	0	72.82	3	F:GO:0004672; F:GO:0005524; P:GO:0006468	F:protein kinase activity; F:ATP binding; P:protein phosphorylation			IPR000719 (SMART); G3DSA:1.10.510.10 (GENE3D); IPR000719 (PROSITE_PROFILES); IPR011009 (SUPERFAMILY)	F:GO:0004672; F:GO:0005524; P:GO:0006468	F:protein kinase activity; F:ATP binding; P:protein phosphorylation
g8275.t1	Metallo-dependent hydrolase	61	10	2.11501e-28	86.79	1	F:GO:0016810	F:hydrolase activity, acting on carbon-nitrogen (but not peptide) bonds			IPR011059 (G3DSA:2.30.40.GENE3D); IPR011059 (SUPERFAMILY)	F:GO:0016810	F:hydrolase activity, acting on carbon-nitrogen (but not peptide) bonds
g17130.t1	predicted protein	945	10	0	85.43	2	P:GO:0016311; F:GO:0016791	P:dephosphorylation; F:phosphatase activity			SM01301 (SMART); IPR029021 (G3DSA:3.90.190.GENE3D); IPR029021 (G3DSA:3.90.190.GENE3D); PF14566 (PFAM); mobidb-lite (MOBIDB_LITE); mobidb-lite (MOBIDB_LITE); PTHR23339:SF96 (PANTHER); PTHR23339 (PANTHER); IPR029021 (SUPERFAMILY); IPR029021 (SUPERFAMILY)	no GO terms	no GO terms
g10820.t1	hypothetical protein GSI_04010	301	10	1.44755e-173	76.01	3	F:GO:0004672; F:GO:0005524; P:GO:0006468	F:protein kinase activity; F:ATP binding; P:protein phosphorylation			G3DSA:1.10.510.10 (GENE3D); IPR000719 (PROSITE_PROFILES); IPR011009 (SUPERFAMILY)	F:GO:0004672; F:GO:0005524; P:GO:0006468	F:protein kinase activity; F:ATP binding; P:protein phosphorylation
g16919.t1	DUF300-domain-containing protein	585	10	0	76.06	1	C:GO:0016021	C:integral component of membrane			IPR005178 (PFAM); mobidb-lite (MOBIDB_LITE); mobidb-lite (MOBIDB_LITE); mobidb-lite (MOBIDB_LITE); mobidb-lite (MOBIDB_LITE); PTHR23423:SF10 (PANTHER); IPR005178 (PANTHER)	no GO terms	no GO terms
g12993.t1	thioredoxin-like protein	70	10	2.74063e-12	84.68	1	F:GO:0071949	F:FAD binding			IPR036188 (G3DSA:3.50.50.GENE3D); IPR002938 (PFAM); IPR036188 (SUPERFAMILY)	F:GO:0071949	F:FAD binding
g10217.t1	S-adenosyl-L-methionine-dependent methyltransferase	231	10	1.0278e-104	73.41	1	F:GO:0016740	F:transferase activity			G3DSA:3.40.50.150 (GENE3D); PF13489 (PFAM); PTHR43464 (PANTHER); cd02440 (CDD); IPR029063 (SUPERFAMILY)	no GO terms	no GO terms
g2779.t1	ankyrin	102	10	7.48699e-61	96.73	4	C:GO:0000502; F:GO:0005216; C:GO:0016021; P:GO:0034220	C:proteasome complex; F:ion channel activity; C:integral component of membrane; P:ion transmembrane transport			IPR002110 (PFAM); IPR036770 (G3DSA:1.25.40.GENE3D); IPR002110 (PROSITE_PROFILES); IPR020683 (PROSITE_PROFILES); IPR020683 (CDD); IPR036770 (SUPERFAMILY)	F:GO:0005515	F:protein binding
g20991.t1	oxidoreductase	254	10	7.66026e-85	78.92	3	C:GO:0016021; F:GO:0016491; P:GO:0055114	C:integral component of membrane; F:oxidoreductase activity; P:oxidation-reduction process			G3DSA:3.40.50.720 (GENE3D); IPR002347 (PFAM); PTHR43550:SF3 (PANTHER); PTHR43550:SF3 (PANTHER); PTHR43550 (PANTHER); IPR036291 (SUPERFAMILY)	no GO terms	no GO terms
g16373.t1	Polyadenylate-binding protein, cytoplasmic and nuclear	557	10	0	92.12	1	F:GO:0003723	F:RNA binding			IPR000504 (SMART); IPR012677 (G3DSA:3.30.70.GENE3D); IPR012677 (G3DSA:3.30.70.GENE3D); IPR012677 (G3DSA:3.30.70.GENE3D); IPR000504 (PFAM); mobidb-lite (MOBIDB_LITE); mobidb-lite (MOBIDB_LITE); mobidb-lite (MOBIDB_LITE); mobidb-lite (MOBIDB_LITE); mobidb-lite (MOBIDB_LITE); mobidb-lite (MOBIDB_LITE); mobidb-lite (MOBIDB_LITE); mobidb-lite (MOBIDB_LITE); mobidb-lite (MOBIDB_LITE); PTHR24012 (PANTHE…	F:GO:0003676	F:nucleic acid binding
g8480.t1	hypothetical protein GSI_02566	155	10	9.56474e-62	80.63	5	F:GO:0004553; F:GO:0004672; F:GO:0005524; P:GO:0005975; P:GO:0006468	F:hydrolase activity, hydrolyzing O-glycosyl compounds; F:protein kinase activity; F:ATP binding; P:carbohydrate metabolic process; P:protein phosphorylation			G3DSA:1.10.510.10 (GENE3D); IPR000719 (PROSITE_PROFILES); cd00180 (CDD); IPR011009 (SUPERFAMILY)	F:GO:0004672; F:GO:0005524; P:GO:0006468	F:protein kinase activity; F:ATP binding; P:protein phosphorylation
g20115.t1	lipase	124	10	8.58601e-70	87.92	2	P:GO:0006629; F:GO:0016787	P:lipid metabolic process; F:hydrolase activity			IPR029058 (G3DSA:3.40.50.GENE3D); IPR002921 (PFAM); PTHR21493 (PANTHER); PTHR21493:SF235 (PANTHER); IPR029058 (SUPERFAMILY)	P:GO:0006629	P:lipid metabolic process
g2537.t1	hypothetical protein GSI_12601	290	10	8.26883e-81	81.96	3	F:GO:0005524; F:GO:0008168; P:GO:0032259	F:ATP binding; F:methyltransferase activity; P:methylation			IPR001525 (PFAM); G3DSA:3.40.50.300 (GENE3D); G3DSA:3.40.50.150 (GENE3D); PTHR10799:SF948 (PANTHER); PTHR10799 (PANTHER); IPR029063 (SUPERFAMILY); IPR027417 (SUPERFAMILY)	F:GO:0008168	F:methyltransferase activity
g337.t1	mitochondrial carrier	335	10	0	78.94	3	C:GO:0016021; F:GO:0022857; P:GO:0055085	C:integral component of membrane; F:transmembrane transporter activity; P:transmembrane transport			IPR023395 (G3DSA:1.50.40.GENE3D); IPR023395 (G3DSA:1.50.40.GENE3D); IPR018108 (PFAM); PTHR24089:SF367 (PANTHER); IPR040062 (PANTHER); IPR018108 (PROSITE_PROFILES); IPR018108 (PROSITE_PROFILES); IPR018108 (PROSITE_PROFILES); IPR023395 (SUPERFAMILY)	F:GO:0022857	F:transmembrane transporter activity
g15567.t1	cystathionine gamma-synthase	213	10	1.03214e-105	72.78	3	F:GO:0003676; F:GO:0003824; F:GO:0030170	F:nucleic acid binding; F:catalytic activity; F:pyridoxal phosphate binding			IPR000277 (PFAM); IPR000277 (PANTHER); IPR000277 (PANTHER); PTHR11808:SF35 (PANTHER); IPR015424 (SUPERFAMILY)	F:GO:0030170	F:pyridoxal phosphate binding
g11546.t1	RNA exonuclease 4	176	10	4.092e-115	78.52	3	F:GO:0003676; F:GO:0004527; P:GO:0090305	F:nucleic acid binding; F:exonuclease activity; P:nucleic acid phosphodiester bond hydrolysis			IPR036397 (G3DSA:3.30.420.GENE3D); PTHR12801:SF108 (PANTHER); PTHR12801 (PANTHER)	F:GO:0003676	F:nucleic acid binding
g18883.t1	transcription factor	217	10	6.35689e-69	64.55	1	P:GO:0006355	P:regulation of transcription, DNA-templated			mobidb-lite (MOBIDB_LITE); mobidb-lite (MOBIDB_LITE)	no GO terms	no GO terms
g7825.t1	P-loop containing nucleoside triphosphate hydrolase protein	369	10	1.84611e-161	76.2	3	F:GO:0005524; C:GO:0005739; P:GO:0034551	F:ATP binding; C:mitochondrion; P:mitochondrial respiratory chain complex III assembly			IPR003593 (SMART); IPR003959 (PFAM); IPR014851 (PFAM); G3DSA:3.40.50.300 (GENE3D); mobidb-lite (MOBIDB_LITE); mobidb-lite (MOBIDB_LITE); mobidb-lite (MOBIDB_LITE); mobidb-lite (MOBIDB_LITE); PTHR23070 (PANTHER); PTHR23070:SF11 (PANTHER); PTHR23070:SF11 (PANTHER); PTHR23070 (PANTHER); cd00009 (CDD); IPR027417 (SUPERFAMILY)	F:GO:0005524; P:GO:0034551	F:ATP binding; P:mitochondrial respiratory chain complex III assembly
g12128.t1	kinase-like protein	187	10	7.32732e-112	75.06	2	F:GO:0016301; P:GO:0016310	F:kinase activity; P:phosphorylation			G3DSA:3.90.1200.10 (GENE3D); IPR002575 (PFAM); PTHR21310:SF6 (PANTHER); PTHR21310 (PANTHER); IPR011009 (SUPERFAMILY)	no GO terms	no GO terms
g10828.t1	hypothetical protein GSI_04010	256	10	2.62597e-142	75.98	3	F:GO:0004672; F:GO:0005524; P:GO:0006468	F:protein kinase activity; F:ATP binding; P:protein phosphorylation			G3DSA:1.10.510.10 (GENE3D); IPR000719 (PROSITE_PROFILES); IPR011009 (SUPERFAMILY)	F:GO:0004672; F:GO:0005524; P:GO:0006468	F:protein kinase activity; F:ATP binding; P:protein phosphorylation
g13130.t1	nucleic acid-binding protein	134	10	5.3553e-62	68.67	1	F:GO:0003677	F:DNA binding			G3DSA:2.40.50.140 (GENE3D)	no GO terms	no GO terms
g14554.t1	hypothetical protein GSI_14070	1028	10	0	62.33	3	P:GO:0000723; C:GO:0000784; F:GO:0043047	P:telomere maintenance; C:nuclear chromosome, telomeric region; F:single-stranded telomeric DNA binding			G3DSA:2.40.50.140 (GENE3D); IPR032042 (PFAM); IPR011564 (PFAM); G3DSA:2.40.50.140 (GENE3D); mobidb-lite (MOBIDB_LITE); mobidb-lite (MOBIDB_LITE); mobidb-lite (MOBIDB_LITE); mobidb-lite (MOBIDB_LITE); mobidb-lite (MOBIDB_LITE); mobidb-lite (MOBIDB_LITE); mobidb-lite (MOBIDB_LITE); mobidb-lite (MOBIDB_LITE); IPR028389 (PANTHER); IPR012340 (SUPERFAMILY); IPR012340 (SUPERFAMILY); IPR012340 (SUPERFAMI…	P:GO:0000723; C:GO:0000784; F:GO:0003677; F:GO:0043047	P:telomere maintenance; C:nuclear chromosome, telomeric region; F:DNA binding; F:single-stranded telomeric DNA binding
g19159.t1	hypothetical protein GSI_00142	221	10	1.13939e-139	93.12	2	F:GO:0004553; P:GO:0005975	F:hydrolase activity, hydrolyzing O-glycosyl compounds; P:carbohydrate metabolic process			G3DSA:3.20.20.80 (GENE3D); IPR001223 (PFAM); IPR017853 (SUPERFAMILY)	P:GO:0005975	P:carbohydrate metabolic process
g11014.t1	ClpP/crotonase	258	10	6.96412e-161	78.99	2	F:GO:0003824; C:GO:0016021	F:catalytic activity; C:integral component of membrane			IPR001753 (PFAM); G3DSA:3.90.226.10 (GENE3D); PTHR43684:SF1 (PANTHER); PTHR43684:SF1 (PANTHER); PTHR43684 (PANTHER); PTHR43684 (PANTHER); cd06558 (CDD); IPR029045 (SUPERFAMILY)	F:GO:0003824	F:catalytic activity
g20872.t1	Anucleate primary sterigmata protein A	180	10	1.57449e-95	86.25	3	F:GO:0005543; C:GO:0005938; P:GO:0032065	F:phospholipid binding; C:cell cortex; P:cortical protein anchoring			mobidb-lite (MOBIDB_LITE); mobidb-lite (MOBIDB_LITE)	no GO terms	no GO terms
g12608.t1	ammonium transporter	94	10	2.09775e-50	69.33	3	F:GO:0008519; C:GO:0016021; P:GO:0072488	F:ammonium transmembrane transporter activity; C:integral component of membrane; P:ammonium transmembrane transport			mobidb-lite (MOBIDB_LITE); mobidb-lite (MOBIDB_LITE)	no GO terms	no GO terms
g1206.t1	iron permease	67	10	2.66911e-35	84.59	2	C:GO:0016021; P:GO:0055085	C:integral component of membrane; P:transmembrane transport			no IPS match	no IPS match	no IPS match
g12289.t1	WD40 repeat-like protein	333	10	0	67.09	1	C:GO:0016021	C:integral component of membrane			IPR001680 (SMART); IPR015943 (G3DSA:2.130.10.GENE3D); IPR015943 (G3DSA:2.130.10.GENE3D); PTHR22847 (PANTHER); IPR036322 (SUPERFAMILY)	F:GO:0005515	F:protein binding
g4059.t1	high nitrogen upregulated cytochrome P450 monooxygenase 2	138	10	9.46113e-60	70.53	5	F:GO:0005506; C:GO:0016021; F:GO:0016705; F:GO:0020037; P:GO:0055114	F:iron ion binding; C:integral component of membrane; F:oxidoreductase activity, acting on paired donors, with incorporation or reduction of molecular oxygen; F:heme binding; P:oxidation-reduction process			no IPS match	no IPS match	no IPS match
g5074.t1	predicted protein	297	10	2.05502e-146	70.21	1	F:GO:0003676	F:nucleic acid binding			mobidb-lite (MOBIDB_LITE); mobidb-lite (MOBIDB_LITE); mobidb-lite (MOBIDB_LITE)	no GO terms	no GO terms
g19455.t1	ubiquitin-protein ligase molybdopterin-converting factor	216	10	1.85283e-114	83.5	2	F:GO:0008641; C:GO:0016021	F:ubiquitin-like modifier activating enzyme activity; C:integral component of membrane			G3DSA:3.40.50.720 (GENE3D); IPR000594 (PFAM); mobidb-lite (MOBIDB_LITE); PTHR43267:SF2 (PANTHER); PTHR43267 (PANTHER); IPR035985 (SUPERFAMILY)	F:GO:0008641	F:ubiquitin-like modifier activating enzyme activity
g19588.t1	general substrate transporter	104	10	2.13613e-44	81.33	3	C:GO:0016021; F:GO:0022857; P:GO:0055085	C:integral component of membrane; F:transmembrane transporter activity; P:transmembrane transport			G3DSA:1.20.1250.20 (GENE3D); PTHR23500 (PANTHER); PTHR23500:SF103 (PANTHER); IPR036259 (SUPERFAMILY)	no GO terms	no GO terms
g10344.t1	pyridoxal phosphate-dependent enzyme beta subunit	294	10	0	90.26	1	P:GO:0006535	P:cysteine biosynthetic process from serine			G3DSA:3.40.50.1100 (GENE3D); G3DSA:3.40.50.1100 (GENE3D); IPR001926 (PFAM); PTHR10314:SF159 (PANTHER); PTHR10314 (PANTHER); cd01561 (CDD); IPR036052 (SUPERFAMILY)	no GO terms	no GO terms
g16177.t1	transcription factor	1493	10	0	69.09	4	C:GO:0000943; F:GO:0003676; F:GO:0008270; P:GO:0015074	C:retrotransposon nucleocapsid; F:nucleic acid binding; F:zinc ion binding; P:DNA integration			IPR001878 (SMART); IPR013103 (PFAM); G3DSA:4.10.60.10 (GENE3D); PF14223 (PFAM); IPR001584 (PFAM); IPR036397 (G3DSA:3.30.420.GENE3D); mobidb-lite (MOBIDB_LITE); mobidb-lite (MOBIDB_LITE); mobidb-lite (MOBIDB_LITE); mobidb-lite (MOBIDB_LITE); mobidb-lite (MOBIDB_LITE); mobidb-lite (MOBIDB_LITE); mobidb-lite (MOBIDB_LITE); mobidb-lite (MOBIDB_LITE); mobidb-lite (MOBIDB_LITE); mobidb-lite (MOBIDB_LIT…	C:GO:0000943; F:GO:0003676; F:GO:0008270; P:GO:0015074	C:retrotransposon nucleocapsid; F:nucleic acid binding; F:zinc ion binding; P:DNA integration
g12847.t1	ARM repeat-containing protein	95	10	2.72132e-57	95.47	3	F:GO:0004672; F:GO:0005524; P:GO:0006468	F:protein kinase activity; F:ATP binding; P:protein phosphorylation			no IPS match	no IPS match	no IPS match
g7332.t1	Condensin complex subunit 1	1160	10	0	78.94	3	C:GO:0005634; P:GO:0007076; P:GO:0051301	C:nucleus; P:mitotic chromosome condensation; P:cell division			IPR011989 (G3DSA:1.25.10.GENE3D); IPR007673 (PIRSF); IPR032682 (PFAM); IPR024324 (PFAM); mobidb-lite (MOBIDB_LITE); mobidb-lite (MOBIDB_LITE); mobidb-lite (MOBIDB_LITE); mobidb-lite (MOBIDB_LITE); mobidb-lite (MOBIDB_LITE); mobidb-lite (MOBIDB_LITE); mobidb-lite (MOBIDB_LITE); IPR007673 (PTHR14222:PANTHER); IPR026971 (PANTHER); IPR016024 (SUPERFAMILY)	P:GO:0000278; C:GO:0005634; P:GO:0007076; P:GO:0030261	P:mitotic cell cycle; C:nucleus; P:mitotic chromosome condensation; P:chromosome condensation
g13861.t1	hypothetical protein GSI_05593	308	10	1.9783e-120	59.16	1	F:GO:0005488	F:binding			IPR000433 (SMART); G3DSA:3.30.60.90 (GENE3D); IPR000433 (PFAM); mobidb-lite (MOBIDB_LITE); mobidb-lite (MOBIDB_LITE); mobidb-lite (MOBIDB_LITE); mobidb-lite (MOBIDB_LITE); mobidb-lite (MOBIDB_LITE); PTHR15090 (PANTHER); IPR000433 (PROSITE_PROFILES); IPR000433 (PROSITE_PROFILES); IPR000433 (PROSITE_PROFILES); cd02340 (CDD); SSF57850 (SUPERFAMILY); SSF57850 (SUPERFAMILY); SSF57850 (SUPERFAMILY)	F:GO:0008270	F:zinc ion binding
g20673.t1	RNA-binding domain-containing protein	263	10	8.89058e-116	82.1	1	F:GO:0003723	F:RNA binding			IPR000504 (SMART); IPR000504 (PFAM); IPR012677 (G3DSA:3.30.70.GENE3D); mobidb-lite (MOBIDB_LITE); mobidb-lite (MOBIDB_LITE); mobidb-lite (MOBIDB_LITE); mobidb-lite (MOBIDB_LITE); mobidb-lite (MOBIDB_LITE); mobidb-lite (MOBIDB_LITE); PTHR15241:SF14 (PANTHER); PTHR15241 (PANTHER); IPR000504 (PROSITE_PROFILES); cd12382 (CDD); IPR035979 (SUPERFAMILY)	F:GO:0003676	F:nucleic acid binding
g16352.t1	RNA-binding domain-containing protein	338	10	3.76211e-169	70.44	1	F:GO:0003723	F:RNA binding			IPR000504 (SMART); IPR000504 (PFAM); IPR012677 (G3DSA:3.30.70.GENE3D); mobidb-lite (MOBIDB_LITE); mobidb-lite (MOBIDB_LITE); mobidb-lite (MOBIDB_LITE); mobidb-lite (MOBIDB_LITE); mobidb-lite (MOBIDB_LITE); PTHR21245 (PANTHER); IPR000504 (PROSITE_PROFILES); IPR039157 (CDD); IPR035979 (SUPERFAMILY)	F:GO:0003676	F:nucleic acid binding
g11089.t1	nucleotide-diphospho-sugar transferase	473	10	0	92.92	5	P:GO:0002183; F:GO:0003743; F:GO:0005085; C:GO:0005851; F:GO:0016779	P:cytoplasmic translational initiation; F:translation initiation factor activity; F:guanyl-nucleotide exchange factor activity; C:eukaryotic translation initiation factor 2B complex; F:nucleotidyltransferase activity			IPR029044 (G3DSA:3.90.550.GENE3D); IPR001451 (PFAM); G3DSA:2.160.10.10 (GENE3D); IPR005835 (PFAM); mobidb-lite (MOBIDB_LITE); PTHR22572 (PANTHER); PTHR22572:SF7 (PANTHER); IPR035543 (CDD); IPR029044 (SUPERFAMILY)	P:GO:0009058; F:GO:0016779	P:biosynthetic process; F:nucleotidyltransferase activity
g1103.t1	alpha/beta hydrolase domain-containing protein	275	10	3.25082e-176	79.05	1	F:GO:0016787	F:hydrolase activity			IPR013094 (PFAM); IPR029058 (G3DSA:3.40.50.GENE3D); PTHR23024 (PANTHER); PTHR23024:SF241 (PANTHER); IPR029058 (SUPERFAMILY)	F:GO:0016787	F:hydrolase activity
g11800.t1	Aldo/keto reductase	251	10	2.00926e-161	78.09	2	F:GO:0016491; P:GO:0055114	F:oxidoreductase activity; P:oxidation-reduction process			IPR020471 (PRINTS); IPR036812 (G3DSA:3.20.20.GENE3D); IPR020471 (PIRSF); IPR023210 (PFAM); IPR036812 (G3DSA:3.20.20.GENE3D); IPR020471 (PANTHER); PTHR11732:SF284 (PANTHER); PTHR11732:SF284 (PANTHER); IPR023210 (CDD); IPR036812 (SUPERFAMILY)	F:GO:0016491; P:GO:0055114	F:oxidoreductase activity; P:oxidation-reduction process
g19397.t1	RNA-binding domain-containing protein	333	10	1.39052e-149	73.79	1	F:GO:0003723	F:RNA binding			IPR000504 (SMART); IPR012677 (G3DSA:3.30.70.GENE3D); IPR000504 (PFAM); mobidb-lite (MOBIDB_LITE); mobidb-lite (MOBIDB_LITE); mobidb-lite (MOBIDB_LITE); mobidb-lite (MOBIDB_LITE); mobidb-lite (MOBIDB_LITE); PTHR23003 (PANTHER); PTHR23003:SF14 (PANTHER); IPR000504 (PROSITE_PROFILES); cd12387 (CDD); IPR035979 (SUPERFAMILY)	F:GO:0003676	F:nucleic acid binding
g17195.t1	hypothetical protein GSI_15098	584	10	0	58.57	1	C:GO:0016021	C:integral component of membrane			IPR001452 (SMART); IPR001452 (PFAM); G3DSA:2.30.30.40 (GENE3D); mobidb-lite (MOBIDB_LITE); mobidb-lite (MOBIDB_LITE); mobidb-lite (MOBIDB_LITE); mobidb-lite (MOBIDB_LITE); mobidb-lite (MOBIDB_LITE); mobidb-lite (MOBIDB_LITE); IPR001452 (PROSITE_PROFILES); IPR036028 (SUPERFAMILY)	F:GO:0005515	F:protein binding
g17846.t1	predicted protein	492	10	0	68.54	1	C:GO:0005643	C:nuclear pore			IPR025712 (PFAM); IPR025574 (PFAM); mobidb-lite (MOBIDB_LITE); mobidb-lite (MOBIDB_LITE); mobidb-lite (MOBIDB_LITE); mobidb-lite (MOBIDB_LITE); IPR024864 (PANTHER)	C:GO:0005643	C:nuclear pore
g3036.t1	Box C/D snoRNA protein 1	178	10	4.67023e-99	81.68	1	F:GO:0046872	F:metal ion binding			IPR007529 (PFAM); G3DSA:3.30.60.190 (GENE3D); mobidb-lite (MOBIDB_LITE); PTHR13483 (PANTHER); PTHR13483:SF3 (PANTHER); IPR007529 (PROSITE_PROFILES); SSF144232 (SUPERFAMILY)	no GO terms	no GO terms
g5445.t1	transporter	281	10	4.52338e-175	91.57	3	F:GO:0015095; C:GO:0016021; P:GO:1903830	F:magnesium ion transmembrane transporter activity; C:integral component of membrane; P:magnesium ion transmembrane transport			PTHR12570:SF50 (PANTHER); IPR008521 (PANTHER); SSF103481 (SUPERFAMILY)	F:GO:0015095; P:GO:0015693; C:GO:0016021	F:magnesium ion transmembrane transporter activity; P:magnesium ion transport; C:integral component of membrane
g9837.t1	P-loop containing nucleoside triphosphate hydrolase protein	199	10	1.07146e-131	86.57	3	F:GO:0005525; C:GO:0016021; F:GO:0016787	F:GTP binding; C:integral component of membrane; F:hydrolase activity			G3DSA:3.40.50.300 (GENE3D); IPR019009 (PFAM); PTHR11485 (PANTHER); IPR019009 (PTHR11485:PANTHER); IPR027417 (SUPERFAMILY)	no GO terms	no GO terms
g8984.t1	syntaxin-like t-snare protein tlg2	219	10	4.11201e-106	84.21	6	F:GO:0005484; C:GO:0005623; P:GO:0006886; C:GO:0016021; P:GO:0016192; P:GO:0061025	F:SNAP receptor activity; C:cell; P:intracellular protein transport; C:integral component of membrane; P:vesicle-mediated transport; P:membrane fusion			IPR000727 (SMART); IPR000727 (PFAM); G3DSA:1.20.5.110 (GENE3D); PTHR19957:SF83 (PANTHER); PTHR19957 (PANTHER); IPR000727 (PROSITE_PROFILES); cd15845 (CDD); SSF58038 (SUPERFAMILY)	no GO terms	no GO terms
g10190.t1	Thiamin diphosphate-binding protein	923	10	0	86.73	5	F:GO:0000287; C:GO:0016021; F:GO:0016491; F:GO:0030976; P:GO:0055114	F:magnesium ion binding; C:integral component of membrane; F:oxidoreductase activity; F:thiamine pyrophosphate binding; P:oxidation-reduction process			IPR005123 (PFAM); G3DSA:2.60.120.620 (GENE3D); G3DSA:3.40.50.970 (GENE3D); IPR011766 (PFAM); G3DSA:3.40.50.1220 (GENE3D); IPR012000 (PFAM); PTHR18968 (PANTHER); PTHR18968:SF135 (PANTHER); IPR005123 (PROSITE_PROFILES); IPR029061 (SUPERFAMILY); IPR029035 (SUPERFAMILY)	F:GO:0000287; F:GO:0003824; F:GO:0016491; F:GO:0030976; P:GO:0055114	F:magnesium ion binding; F:catalytic activity; F:oxidoreductase activity; F:thiamine pyrophosphate binding; P:oxidation-reduction process
g3779.t1	hypothetical protein GSI_02560	172	10	4.68072e-93	80.53	5	F:GO:0004553; F:GO:0004672; F:GO:0005524; P:GO:0005975; P:GO:0006468	F:hydrolase activity, hydrolyzing O-glycosyl compounds; F:protein kinase activity; F:ATP binding; P:carbohydrate metabolic process; P:protein phosphorylation			G3DSA:1.10.510.10 (GENE3D); IPR000719 (PROSITE_PROFILES); IPR011009 (SUPERFAMILY)	F:GO:0004672; F:GO:0005524; P:GO:0006468	F:protein kinase activity; F:ATP binding; P:protein phosphorylation
g336.t1	class III chitinase	258	10	4.01885e-88	71.64	4	F:GO:0004553; C:GO:0005576; P:GO:0005975; F:GO:0030246	F:hydrolase activity, hydrolyzing O-glycosyl compounds; C:extracellular region; P:carbohydrate metabolic process; F:carbohydrate binding			IPR003610 (SMART); G3DSA:3.20.20.80 (GENE3D); G3DSA:2.10.10.20 (GENE3D); mobidb-lite (MOBIDB_LITE); cd12215 (CDD); IPR036573 (SUPERFAMILY); IPR017853 (SUPERFAMILY)	F:GO:0004553; C:GO:0005576; P:GO:0005975; F:GO:0030246	F:hydrolase activity, hydrolyzing O-glycosyl compounds; C:extracellular region; P:carbohydrate metabolic process; F:carbohydrate binding
g16047.t1	P-loop containing nucleoside triphosphate hydrolase protein	286	10	1.67621e-173	78.83	2	F:GO:0005524; F:GO:0016787	F:ATP binding; F:hydrolase activity			IPR003593 (SMART); G3DSA:3.40.50.300 (GENE3D); IPR003959 (PFAM); mobidb-lite (MOBIDB_LITE); PTHR23077 (PANTHER); PTHR23077:SF49 (PANTHER); cd00009 (CDD); IPR027417 (SUPERFAMILY)	F:GO:0005524	F:ATP binding
g15425.t1	P-loop containing nucleoside triphosphate hydrolase protein	1190	10	0	78.69	4	P:GO:0000724; P:GO:0007062; F:GO:0016787; C:GO:0030915	P:double-strand break repair via homologous recombination; P:sister chromatid cohesion; F:hydrolase activity; C:Smc5-Smc6 complex			IPR003395 (PFAM); G3DSA:3.40.50.300 (GENE3D); G3DSA:3.40.50.300 (GENE3D); mobidb-lite (MOBIDB_LITE); mobidb-lite (MOBIDB_LITE); mobidb-lite (MOBIDB_LITE); mobidb-lite (MOBIDB_LITE); mobidb-lite (MOBIDB_LITE); PTHR19306 (PANTHER); IPR027131 (PTHR19306:PANTHER); cd03277 (CDD); cd03277 (CDD); IPR027417 (SUPERFAMILY)	P:GO:0000724; P:GO:0006281; P:GO:0007062; C:GO:0030915	P:double-strand break repair via homologous recombination; P:DNA repair; P:sister chromatid cohesion; C:Smc5-Smc6 complex
g8917.t1	predicted protein	1075	10	0	87.27	1	F:GO:0005089	F:Rho guanyl-nucleotide exchange factor activity			IPR001841 (SMART); IPR011993 (G3DSA:2.30.29.GENE3D); PF15411 (PFAM); IPR013083 (G3DSA:3.30.40.GENE3D); IPR036465 (G3DSA:3.40.50.GENE3D); mobidb-lite (MOBIDB_LITE); mobidb-lite (MOBIDB_LITE); mobidb-lite (MOBIDB_LITE); mobidb-lite (MOBIDB_LITE); mobidb-lite (MOBIDB_LITE); PTHR10579 (PANTHER); PTHR10579:SF43 (PANTHER); IPR002035 (PROSITE_PROFILES); IPR001841 (PROSITE_PROFILES); IPR033511 (CDD); SSF…	F:GO:0005089	F:Rho guanyl-nucleotide exchange factor activity
g4151.t1	heat shock protein 70	277	10	1.38573e-112	75.18	1	F:GO:0000166	F:nucleotide binding			G3DSA:3.30.30.30 (GENE3D); G3DSA:3.30.420.40 (GENE3D); IPR029047 (G3DSA:2.60.34.GENE3D); G3DSA:3.90.640.10 (GENE3D); IPR013126 (PFAM); G3DSA:3.30.420.40 (GENE3D); IPR013126 (PANTHER); IPR013126 (PANTHER); PTHR19375:SF333 (PANTHER); PTHR19375:SF333 (PANTHER); SSF53067 (SUPERFAMILY); SSF53067 (SUPERFAMILY)	no GO terms	no GO terms
g12761.t1	cytochrome P450	284	10	2.90341e-78	76.04	6	F:GO:0004497; F:GO:0005506; C:GO:0016021; F:GO:0016705; F:GO:0020037; P:GO:0055114	F:monooxygenase activity; F:iron ion binding; C:integral component of membrane; F:oxidoreductase activity, acting on paired donors, with incorporation or reduction of molecular oxygen; F:heme binding; P:oxidation-reduction process			IPR036396 (G3DSA:1.10.630.GENE3D); IPR001128 (PFAM); mobidb-lite (MOBIDB_LITE); PTHR24305 (PANTHER); PTHR24305:SF148 (PANTHER); IPR036396 (SUPERFAMILY)	F:GO:0005506; F:GO:0016705; F:GO:0020037; P:GO:0055114	F:iron ion binding; F:oxidoreductase activity, acting on paired donors, with incorporation or reduction of molecular oxygen; F:heme binding; P:oxidation-reduction process
g9977.t1	hypothetical protein GSI_00409	309	10	1.59476e-162	84.74	3	C:GO:0005737; F:GO:0016279; P:GO:0018022	C:cytoplasm; F:protein-lysine N-methyltransferase activity; P:peptidyl-lysine methylation			G3DSA:3.40.50.150 (GENE3D); IPR019410 (PFAM); PTHR14614:SF63 (PANTHER); PTHR14614 (PANTHER); IPR033684 (HAMAP); cd02440 (CDD); IPR029063 (SUPERFAMILY)	no GO terms	no GO terms
g15109.t1	P-loop containing nucleoside triphosphate hydrolase protein	676	10	0	76.99	2	F:GO:0005524; F:GO:0016787	F:ATP binding; F:hydrolase activity			IPR003593 (SMART); IPR003959 (PFAM); G3DSA:3.40.50.300 (GENE3D); mobidb-lite (MOBIDB_LITE); mobidb-lite (MOBIDB_LITE); PTHR23077 (PANTHER); PTHR23077:SF49 (PANTHER); cd00009 (CDD); IPR027417 (SUPERFAMILY)	F:GO:0005524	F:ATP binding
g1537.t1	glycoside hydrolase	315	10	0	82.68	2	F:GO:0004553; P:GO:0005975	F:hydrolase activity, hydrolyzing O-glycosyl compounds; P:carbohydrate metabolic process			IPR001223 (PFAM); G3DSA:3.20.20.80 (GENE3D); PTHR11177:SF317 (PANTHER); PTHR11177 (PANTHER); cd00598 (CDD); IPR017853 (SUPERFAMILY)	P:GO:0005975	P:carbohydrate metabolic process
g3619.t1	Pkinase-domain-containing protein	113	10	1.52186e-48	74.09	3	F:GO:0004672; F:GO:0005524; P:GO:0006468	F:protein kinase activity; F:ATP binding; P:protein phosphorylation			mobidb-lite (MOBIDB_LITE); mobidb-lite (MOBIDB_LITE)	no GO terms	no GO terms
g1424.t1	UDP-Glycosyltransferase/glycogen phosphorylase	187	10	2.15677e-96	79.17	1	F:GO:0016758	F:transferase activity, transferring hexosyl groups			IPR002213 (PFAM); G3DSA:3.40.50.2000 (GENE3D); PTHR11926:SF756 (PANTHER); PTHR11926 (PANTHER); SSF53756 (SUPERFAMILY)	F:GO:0016758	F:transferase activity, transferring hexosyl groups
g8144.t1	alpha/beta-hydrolase	304	10	0	85.34	2	C:GO:0016021; F:GO:0016787	C:integral component of membrane; F:hydrolase activity			IPR000073 (PRINTS); IPR000073 (PFAM); IPR029058 (G3DSA:3.40.50.GENE3D); PTHR43139 (PANTHER); PTHR43139:SF5 (PANTHER); IPR029058 (SUPERFAMILY)	no GO terms	no GO terms
g11032.t1	Aldo/keto reductase	584	10	0	79.52	5	P:GO:0001522; P:GO:0006396; C:GO:0016021; F:GO:0016491; P:GO:0055114	P:pseudouridine synthesis; P:RNA processing; C:integral component of membrane; F:oxidoreductase activity; P:oxidation-reduction process			IPR020471 (PRINTS); IPR036812 (G3DSA:3.20.20.GENE3D); IPR023210 (PFAM); IPR002501 (PFAM); G3DSA:3.30.2350.10 (GENE3D); IPR020471 (PANTHER); PTHR11732:SF207 (PANTHER); IPR023210 (CDD); IPR020103 (SUPERFAMILY); IPR036812 (SUPERFAMILY)	P:GO:0001522; F:GO:0003723; P:GO:0006396; P:GO:0009451; F:GO:0009982; F:GO:0016491; P:GO:0055114	P:pseudouridine synthesis; F:RNA binding; P:RNA processing; P:RNA modification; F:pseudouridine synthase activity; F:oxidoreductase activity; P:oxidation-reduction process
g13189.t1	paramyosin isoform X1	288	10	1.45228e-158	58.5	1	C:GO:0016021	C:integral component of membrane			G3DSA:1.20.5.170 (GENE3D)	no GO terms	no GO terms
g1283.t1	Sorting nexin-41	318	10	0	88.47	1	F:GO:0035091	F:phosphatidylinositol binding			mobidb-lite (MOBIDB_LITE); mobidb-lite (MOBIDB_LITE); PTHR10555:SF167 (PANTHER); IPR039358 (PANTHER)	no GO terms	no GO terms
g17212.t1	Aldo/keto reductase	184	10	1.37265e-113	84.33	3	C:GO:0016021; F:GO:0016491; P:GO:0055114	C:integral component of membrane; F:oxidoreductase activity; P:oxidation-reduction process			IPR020471 (PRINTS); IPR023210 (PFAM); IPR036812 (G3DSA:3.20.20.GENE3D); IPR020471 (PANTHER); PTHR11732:SF207 (PANTHER); IPR023210 (CDD); IPR036812 (SUPERFAMILY)	F:GO:0016491; P:GO:0055114	F:oxidoreductase activity; P:oxidation-reduction process
g8803.t1	Anucleate primary sterigmata protein B	834	10	0	89.21	6	P:GO:0000724; F:GO:0005524; C:GO:0005634; C:GO:0005815; P:GO:0007094; C:GO:0030915	P:double-strand break repair via homologous recombination; F:ATP binding; C:nucleus; C:microtubule organizing center; P:mitotic spindle assembly checkpoint; C:Smc5-Smc6 complex			IPR012943 (PFAM); mobidb-lite (MOBIDB_LITE); mobidb-lite (MOBIDB_LITE); mobidb-lite (MOBIDB_LITE); mobidb-lite (MOBIDB_LITE); mobidb-lite (MOBIDB_LITE); mobidb-lite (MOBIDB_LITE); mobidb-lite (MOBIDB_LITE); PTHR34491 (PANTHER)	C:GO:0005815	C:microtubule organizing center
g9313.t1	NAD(P)-binding protein	332	10	0	73.9	1	C:GO:0016021	C:integral component of membrane			IPR002347 (PRINTS); G3DSA:3.40.50.720 (GENE3D); IPR002347 (PFAM); PTHR43899 (PANTHER); IPR036291 (SUPERFAMILY)	no GO terms	no GO terms
g12982.t1	hypothetical protein GSI_12472	211	10	9.95807e-101	73.41	1	F:GO:0071949	F:FAD binding			PR00420 (PRINTS); IPR002938 (PFAM); IPR036188 (G3DSA:3.50.50.GENE3D); IPR036188 (G3DSA:3.50.50.GENE3D); G3DSA:3.30.9.10 (GENE3D); PTHR43004 (PANTHER); PTHR43004:SF9 (PANTHER); IPR036188 (SUPERFAMILY)	F:GO:0071949	F:FAD binding
g19731.t1	Pentachlorophenol 4-monooxygenase	563	10	0	70.47	1	F:GO:0071949	F:FAD binding			PR00420 (PRINTS); G3DSA:3.40.30.120 (GENE3D); G3DSA:3.30.70.2450 (GENE3D); IPR002938 (PFAM); IPR036188 (G3DSA:3.50.50.GENE3D); PTHR43004 (PANTHER); IPR036188 (SUPERFAMILY); IPR036249 (SUPERFAMILY)	F:GO:0071949	F:FAD binding
g10933.t1	transcription factor	451	10	0	67.75	1	F:GO:0046983	F:protein dimerization activity			IPR011598 (PFAM); IPR036638 (G3DSA:4.10.280.GENE3D); mobidb-lite (MOBIDB_LITE); mobidb-lite (MOBIDB_LITE); mobidb-lite (MOBIDB_LITE); mobidb-lite (MOBIDB_LITE); mobidb-lite (MOBIDB_LITE); mobidb-lite (MOBIDB_LITE); mobidb-lite (MOBIDB_LITE); mobidb-lite (MOBIDB_LITE); mobidb-lite (MOBIDB_LITE); mobidb-lite (MOBIDB_LITE); mobidb-lite (MOBIDB_LITE); IPR011598 (PROSITE_PROFILES); IPR011598 (CDD); IP…	F:GO:0046983	F:protein dimerization activity
g3712.t1	transcription factor	1476	10	0	68.95	4	C:GO:0000943; F:GO:0003676; F:GO:0008270; P:GO:0015074	C:retrotransposon nucleocapsid; F:nucleic acid binding; F:zinc ion binding; P:DNA integration			IPR001878 (SMART); PF14223 (PFAM); IPR013103 (PFAM); G3DSA:4.10.60.10 (GENE3D); IPR001584 (PFAM); IPR036397 (G3DSA:3.30.420.GENE3D); mobidb-lite (MOBIDB_LITE); mobidb-lite (MOBIDB_LITE); mobidb-lite (MOBIDB_LITE); mobidb-lite (MOBIDB_LITE); IPR039537 (PANTHER); PTHR11439:SF204 (PANTHER); IPR001584 (PROSITE_PROFILES); IPR001878 (PROSITE_PROFILES); cd09272 (CDD); SSF56672 (SUPERFAMILY); IPR012337 (…	C:GO:0000943; F:GO:0003676; F:GO:0008270; P:GO:0015074	C:retrotransposon nucleocapsid; F:nucleic acid binding; F:zinc ion binding; P:DNA integration
g3674.t1	Phenol 2-monooxygenase	589	10	0	77.26	2	C:GO:0016021; F:GO:0071949	C:integral component of membrane; F:FAD binding			PR00420 (PRINTS); IPR036188 (G3DSA:3.50.50.GENE3D); IPR002938 (PFAM); IPR012941 (PFAM); G3DSA:3.30.9.10 (GENE3D); IPR036188 (G3DSA:3.50.50.GENE3D); IPR038220 (G3DSA:3.40.30.GENE3D); IPR036188 (G3DSA:3.50.50.GENE3D); PTHR43004 (PANTHER); PTHR43004:SF9 (PANTHER); cd02979 (CDD); IPR036249 (SUPERFAMILY); IPR036188 (SUPERFAMILY); SSF54373 (SUPERFAMILY)	F:GO:0071949	F:FAD binding
g13092.t1	ARM repeat-containing protein	523	10	0	90.86	1	F:GO:0003723	F:RNA binding			IPR001313 (SMART); IPR011989 (G3DSA:1.25.10.GENE3D); IPR012959 (PFAM); IPR040059 (PANTHER); IPR033133 (PROSITE_PROFILES); IPR016024 (SUPERFAMILY)	F:GO:0003723	F:RNA binding
g3598.t1	NAD-P-binding protein	215	10	8.50605e-130	87.08	1	C:GO:0016021	C:integral component of membrane			IPR002347 (PRINTS); IPR002347 (PFAM); G3DSA:3.40.50.720 (GENE3D); PTHR43618:SF4 (PANTHER); PTHR43618 (PANTHER); cd05233 (CDD); IPR036291 (SUPERFAMILY)	no GO terms	no GO terms
g12312.t1	PEBP-like protein	278	10	6.10625e-124	81.42	1	F:GO:0003723	F:RNA binding			IPR008914 (PFAM); IPR036610 (G3DSA:3.90.280.GENE3D); mobidb-lite (MOBIDB_LITE); PTHR11362:SF28 (PANTHER); IPR035810 (PANTHER); IPR035810 (CDD); IPR036610 (SUPERFAMILY)	no GO terms	no GO terms
g10237.t1	kinase-like protein	514	10	2.25001e-107	61	2	F:GO:0016301; P:GO:0016310	F:kinase activity; P:phosphorylation			IPR004166 (SMART); IPR004166 (PFAM); G3DSA:3.20.200.10 (GENE3D); mobidb-lite (MOBIDB_LITE); mobidb-lite (MOBIDB_LITE); mobidb-lite (MOBIDB_LITE); mobidb-lite (MOBIDB_LITE); IPR004166 (PROSITE_PROFILES); IPR011009 (SUPERFAMILY)	F:GO:0004674; F:GO:0005524; P:GO:0006468	F:protein serine/threonine kinase activity; F:ATP binding; P:protein phosphorylation
g16431.t1	hypothetical protein DICSQDRAFT_135856	975	10	0	78.05	1	F:GO:0003723	F:RNA binding			IPR000504 (SMART); IPR012677 (G3DSA:3.30.70.GENE3D); IPR012677 (G3DSA:3.30.70.GENE3D); IPR000504 (PFAM); IPR012677 (G3DSA:3.30.70.GENE3D); mobidb-lite (MOBIDB_LITE); mobidb-lite (MOBIDB_LITE); mobidb-lite (MOBIDB_LITE); mobidb-lite (MOBIDB_LITE); mobidb-lite (MOBIDB_LITE); mobidb-lite (MOBIDB_LITE); mobidb-lite (MOBIDB_LITE); mobidb-lite (MOBIDB_LITE); mobidb-lite (MOBIDB_LITE); mobidb-lite (MOBI…	F:GO:0003676	F:nucleic acid binding
g5197.t1	MATE efflux family protein	472	10	0	86.63	4	P:GO:0006855; F:GO:0015238; F:GO:0015297; C:GO:0016021	P:drug transmembrane transport; F:drug transmembrane transporter activity; F:antiporter activity; C:integral component of membrane			IPR002528 (TIGRFAM); IPR002528 (PFAM); mobidb-lite (MOBIDB_LITE); mobidb-lite (MOBIDB_LITE); PTHR11206 (PANTHER); PTHR11206:SF113 (PANTHER); cd13132 (CDD)	P:GO:0006855; F:GO:0015238; F:GO:0015297; C:GO:0016020; P:GO:0055085	P:drug transmembrane transport; F:drug transmembrane transporter activity; F:antiporter activity; C:membrane; P:transmembrane transport
g18683.t1	Dbl domain-containing protein	744	10	0	56.03	2	F:GO:0005089; P:GO:0035023	F:Rho guanyl-nucleotide exchange factor activity; P:regulation of Rho protein signal transduction			IPR000219 (PFAM); IPR035899 (G3DSA:1.20.900.GENE3D); IPR035899 (G3DSA:1.20.900.GENE3D); mobidb-lite (MOBIDB_LITE); mobidb-lite (MOBIDB_LITE); mobidb-lite (MOBIDB_LITE); mobidb-lite (MOBIDB_LITE); mobidb-lite (MOBIDB_LITE); mobidb-lite (MOBIDB_LITE); mobidb-lite (MOBIDB_LITE); mobidb-lite (MOBIDB_LITE); mobidb-lite (MOBIDB_LITE); mobidb-lite (MOBIDB_LITE); mobidb-lite (MOBIDB_LITE); mobidb-lite (M…	F:GO:0005089; P:GO:0035023	F:Rho guanyl-nucleotide exchange factor activity; P:regulation of Rho protein signal transduction
g18086.t1	mitochondrial carrier	153	10	2.95737e-74	84.95	3	C:GO:0016021; F:GO:0022857; P:GO:0055085	C:integral component of membrane; F:transmembrane transporter activity; P:transmembrane transport			IPR023395 (G3DSA:1.50.40.GENE3D); IPR018108 (PFAM); PTHR24089:SF180 (PANTHER); IPR040062 (PANTHER); IPR018108 (PROSITE_PROFILES); IPR018108 (PROSITE_PROFILES); IPR023395 (SUPERFAMILY)	F:GO:0022857	F:transmembrane transporter activity
g863.t1	cytochrome P450	245	10	1.17751e-162	80.27	6	F:GO:0004497; F:GO:0005506; C:GO:0016021; F:GO:0016705; F:GO:0020037; P:GO:0055114	F:monooxygenase activity; F:iron ion binding; C:integral component of membrane; F:oxidoreductase activity, acting on paired donors, with incorporation or reduction of molecular oxygen; F:heme binding; P:oxidation-reduction process			IPR001128 (PFAM); IPR036396 (G3DSA:1.10.630.GENE3D); PTHR24305:SF148 (PANTHER); PTHR24305 (PANTHER); IPR036396 (SUPERFAMILY)	F:GO:0005506; F:GO:0016705; F:GO:0020037; P:GO:0055114	F:iron ion binding; F:oxidoreductase activity, acting on paired donors, with incorporation or reduction of molecular oxygen; F:heme binding; P:oxidation-reduction process
g20868.t1	Anucleate primary sterigmata protein A	188	10	1.14892e-60	79.68	3	F:GO:0005543; C:GO:0005938; P:GO:0032065	F:phospholipid binding; C:cell cortex; P:cortical protein anchoring			no IPS match	no IPS match	no IPS match
g16966.t1	MFS general substrate transporter	341	10	0	83.18	3	C:GO:0016021; F:GO:0022857; P:GO:0055085	C:integral component of membrane; F:transmembrane transporter activity; P:transmembrane transport			G3DSA:1.20.1250.20 (GENE3D); IPR005828 (PFAM); mobidb-lite (MOBIDB_LITE); mobidb-lite (MOBIDB_LITE); PTHR23511:SF1 (PANTHER); PTHR23511 (PANTHER); IPR020846 (PROSITE_PROFILES); IPR020846 (CDD); IPR036259 (SUPERFAMILY)	C:GO:0016021; F:GO:0022857; P:GO:0055085	C:integral component of membrane; F:transmembrane transporter activity; P:transmembrane transport
g16213.t1	pre-mRNA-splicing factor SLT11	324	10	0	94.7	5	P:GO:0000398; C:GO:0000974; F:GO:0003723; F:GO:0046872; C:GO:0071014	P:mRNA splicing, via spliceosome; C:Prp19 complex; F:RNA binding; F:metal ion binding; C:post-mRNA release spliceosomal complex			IPR000571 (SMART); G3DSA:4.10.1000.10 (GENE3D); IPR032297 (PFAM); IPR012677 (G3DSA:3.30.70.GENE3D); mobidb-lite (MOBIDB_LITE); IPR039171 (PANTHER); PTHR14089:SF6 (PANTHER); IPR000571 (PROSITE_PROFILES); IPR000504 (PROSITE_PROFILES); IPR035979 (SUPERFAMILY); IPR036855 (SUPERFAMILY)	P:GO:0000398; F:GO:0003676; F:GO:0046872	P:mRNA splicing, via spliceosome; F:nucleic acid binding; F:metal ion binding
g14602.t1	GDSL lipase/acylhydrolase	130	10	1.80313e-85	92.76	1	F:GO:0016788	F:hydrolase activity, acting on ester bonds			IPR036514 (G3DSA:3.40.50.GENE3D); PTHR22835 (PANTHER); PTHR22835:SF178 (PANTHER)	no GO terms	no GO terms
g8667.t1	OPT oligopeptide transporter	571	10	0	90.64	2	C:GO:0016021; P:GO:0055085	C:integral component of membrane; P:transmembrane transport			IPR004813 (PFAM); IPR004813 (TIGRFAM); mobidb-lite (MOBIDB_LITE); PTHR31645:SF3 (PANTHER); PTHR31645 (PANTHER)	P:GO:0055085	P:transmembrane transport
g16266.t1	transcription factor	111	10	2.62809e-41	81.74	2	F:GO:0003676; F:GO:0008270	F:nucleic acid binding; F:zinc ion binding			IPR001878 (SMART); G3DSA:4.10.60.10 (GENE3D); IPR001878 (PFAM); IPR001878 (PROSITE_PROFILES); IPR036875 (SUPERFAMILY)	F:GO:0003676; F:GO:0008270	F:nucleic acid binding; F:zinc ion binding
g6690.t1	Protein scd2/ral3	680	10	0	82.29	2	P:GO:0000902; F:GO:0035091	P:cell morphogenesis; F:phosphatidylinositol binding			IPR001683 (SMART); IPR001452 (SMART); G3DSA:2.30.30.40 (GENE3D); G3DSA:2.30.30.40 (GENE3D); G3DSA:3.10.20.90 (GENE3D); IPR001452 (PFAM); IPR001683 (PFAM); IPR036871 (G3DSA:3.30.1520.GENE3D); mobidb-lite (MOBIDB_LITE); mobidb-lite (MOBIDB_LITE); mobidb-lite (MOBIDB_LITE); mobidb-lite (MOBIDB_LITE); mobidb-lite (MOBIDB_LITE); mobidb-lite (MOBIDB_LITE); mobidb-lite (MOBIDB_LITE); IPR030507 (PANTHER)…	P:GO:0000902; F:GO:0005515; F:GO:0035091	P:cell morphogenesis; F:protein binding; F:phosphatidylinositol binding
g17761.t1	L domain-like protein	309	10	0	83.26	3	C:GO:0016021; F:GO:0016301; P:GO:0016310	C:integral component of membrane; F:kinase activity; P:phosphorylation			IPR032675 (G3DSA:3.80.10.GENE3D); PTHR43887 (PANTHER); SSF52058 (SUPERFAMILY)	no GO terms	no GO terms
g6217.t1	aryl-alcohol oxidase-like protein	183	10	1.0742e-95	84.57	3	F:GO:0016614; F:GO:0050660; P:GO:0055114	F:oxidoreductase activity, acting on CH-OH group of donors; F:flavin adenine dinucleotide binding; P:oxidation-reduction process			IPR036188 (G3DSA:3.50.50.GENE3D); IPR007867 (PFAM); G3DSA:3.30.560.10 (GENE3D); PTHR11552 (PANTHER); IPR036188 (SUPERFAMILY); SSF54373 (SUPERFAMILY)	F:GO:0016614; P:GO:0055114	F:oxidoreductase activity, acting on CH-OH group of donors; P:oxidation-reduction process
g11030.t1	hypothetical protein GSI_13741	469	10	0	81.6	1	P:GO:0007034	P:vacuolar transport			IPR005024 (PFAM); mobidb-lite (MOBIDB_LITE); PTHR22761 (PANTHER); PTHR22761:SF9 (PANTHER)	P:GO:0007034	P:vacuolar transport
g10378.t1	Polarized growth protein rax2	635	10	0	85.79	1	C:GO:0016021	C:integral component of membrane			IPR001452 (SMART); IPR024982 (PFAM); IPR015915 (G3DSA:2.120.10.GENE3D); G3DSA:2.30.30.40 (GENE3D); IPR001452 (PFAM); PTHR31778 (PANTHER); IPR001452 (PROSITE_PROFILES); IPR015915 (SUPERFAMILY); IPR036028 (SUPERFAMILY)	F:GO:0005515	F:protein binding
g18587.t1	predicted protein	275	10	3.04855e-116	76.28	2	P:GO:0006355; F:GO:0046983	P:regulation of transcription, DNA-templated; F:protein dimerization activity			IPR036638 (G3DSA:4.10.280.GENE3D); mobidb-lite (MOBIDB_LITE); mobidb-lite (MOBIDB_LITE)	F:GO:0046983	F:protein dimerization activity
g6218.t1	ICMT-domain-containing protein	249	10	1.77834e-144	73.39	4	C:GO:0005783; F:GO:0008168; P:GO:0032259; C:GO:0044425	C:endoplasmic reticulum; F:methyltransferase activity; P:methylation; C:membrane part			G3DSA:1.20.120.1630 (GENE3D); IPR007269 (PFAM); PTHR43847 (PANTHER)	F:GO:0004671; P:GO:0006481; C:GO:0016021	F:protein C-terminal S-isoprenylcysteine carboxyl O-methyltransferase activity; P:C-terminal protein methylation; C:integral component of membrane
g776.t1	Protein NBR1 -like protein	1576	10	0	66.5	1	F:GO:0008270	F:zinc ion binding			IPR000433 (SMART); IPR000433 (PFAM); G3DSA:3.30.60.90 (GENE3D); IPR032350 (PFAM); IPR013783 (G3DSA:2.60.40.GENE3D); G3DSA:3.30.60.90 (GENE3D); mobidb-lite (MOBIDB_LITE); mobidb-lite (MOBIDB_LITE); mobidb-lite (MOBIDB_LITE); mobidb-lite (MOBIDB_LITE); mobidb-lite (MOBIDB_LITE); mobidb-lite (MOBIDB_LITE); mobidb-lite (MOBIDB_LITE); mobidb-lite (MOBIDB_LITE); mobidb-lite (MOBIDB_LITE); mobidb-lite (…	F:GO:0008270	F:zinc ion binding
g8292.t1	transcription factor	292	10	6.12945e-180	78.77	6	F:GO:0003677; P:GO:0006281; P:GO:0006338; C:GO:0035267; P:GO:0043967; P:GO:0043968	F:DNA binding; P:DNA repair; P:chromatin remodeling; C:NuA4 histone acetyltransferase complex; P:histone H4 acetylation; P:histone H2A acetylation			mobidb-lite (MOBIDB_LITE); mobidb-lite (MOBIDB_LITE); mobidb-lite (MOBIDB_LITE); IPR027109 (PANTHER)	P:GO:0006281; P:GO:0006338; C:GO:0035267; P:GO:0043967; P:GO:0043968	P:DNA repair; P:chromatin remodeling; C:NuA4 histone acetyltransferase complex; P:histone H4 acetylation; P:histone H2A acetylation
g4664.t1	P-loop containing nucleoside triphosphate hydrolase protein	1180	10	0	77.76	4	P:GO:0000724; P:GO:0007062; F:GO:0016787; C:GO:0030915	P:double-strand break repair via homologous recombination; P:sister chromatid cohesion; F:hydrolase activity; C:Smc5-Smc6 complex			G3DSA:3.40.50.300 (GENE3D); IPR003395 (PFAM); G3DSA:3.40.50.300 (GENE3D); mobidb-lite (MOBIDB_LITE); mobidb-lite (MOBIDB_LITE); mobidb-lite (MOBIDB_LITE); mobidb-lite (MOBIDB_LITE); mobidb-lite (MOBIDB_LITE); PTHR19306 (PANTHER); IPR027131 (PTHR19306:PANTHER); cd03277 (CDD); cd03277 (CDD); IPR027417 (SUPERFAMILY)	P:GO:0000724; P:GO:0006281; P:GO:0007062; C:GO:0030915	P:double-strand break repair via homologous recombination; P:DNA repair; P:sister chromatid cohesion; C:Smc5-Smc6 complex
g4639.t1	MFS general substrate transporter	333	10	0	90.45	2	C:GO:0016021; P:GO:0055085	C:integral component of membrane; P:transmembrane transport			G3DSA:1.20.1250.20 (GENE3D); PTHR43791 (PANTHER); PTHR43791:SF6 (PANTHER); IPR020846 (CDD); IPR036259 (SUPERFAMILY)	no GO terms	no GO terms
g5877.t1	cytochrome P450	152	10	4.17845e-87	61.69	2	F:GO:0005488; F:GO:0016491	F:binding; F:oxidoreductase activity			IPR036396 (G3DSA:1.10.630.GENE3D); IPR001128 (PFAM); IPR036396 (G3DSA:1.10.630.GENE3D); PTHR24279 (PANTHER); PTHR24279:SF86 (PANTHER); IPR036396 (SUPERFAMILY)	F:GO:0005506; F:GO:0016705; F:GO:0020037; P:GO:0055114	F:iron ion binding; F:oxidoreductase activity, acting on paired donors, with incorporation or reduction of molecular oxygen; F:heme binding; P:oxidation-reduction process
g20769.t1	hypothetical protein L227DRAFT_526618	535	10	0	88.13	2	C:GO:0016021; F:GO:0016746	C:integral component of membrane; F:transferase activity, transferring acyl groups			IPR002123 (SMART); IPR002123 (PFAM); PTHR31605 (PANTHER); PTHR31605:SF0 (PANTHER); cd07992 (CDD); SSF69593 (SUPERFAMILY)	F:GO:0016746	F:transferase activity, transferring acyl groups
g11215.t1	MFS general substrate transporter	298	10	1.88803e-175	81.48	3	F:GO:0005215; C:GO:0016021; P:GO:0055085	F:transporter activity; C:integral component of membrane; P:transmembrane transport			PTHR23504 (PANTHER); PTHR23504:SF15 (PANTHER); IPR036259 (SUPERFAMILY)	no GO terms	no GO terms
g2316.t1	NADH dehydrogenase	185	10	3.32348e-118	88.92	3	C:GO:0016021; F:GO:0016491; P:GO:0055114	C:integral component of membrane; F:oxidoreductase activity; P:oxidation-reduction process			G3DSA:3.50.50.100 (GENE3D); PTHR43706:SF1 (PANTHER); PTHR43706 (PANTHER); IPR036188 (SUPERFAMILY)	no GO terms	no GO terms
g3318.t1	hypothetical protein GSI_02554	409	10	1.12828e-121	73.49	3	F:GO:0004672; F:GO:0005524; P:GO:0006468	F:protein kinase activity; F:ATP binding; P:protein phosphorylation			G3DSA:1.10.510.10 (GENE3D); mobidb-lite (MOBIDB_LITE); IPR000719 (PROSITE_PROFILES); IPR011009 (SUPERFAMILY)	F:GO:0004672; F:GO:0005524; P:GO:0006468	F:protein kinase activity; F:ATP binding; P:protein phosphorylation
g2093.t1	MFS general substrate transporter	122	10	2.8006e-49	84.42	2	C:GO:0016021; P:GO:0055085	C:integral component of membrane; P:transmembrane transport			G3DSA:1.20.1250.20 (GENE3D); IPR036259 (SUPERFAMILY)	no GO terms	no GO terms
g18019.t1	predicted protein	131	10	5.09663e-34	69.24	2	F:GO:0046982; C:GO:0070461	F:protein heterodimerization activity; C:SAGA-type complex			mobidb-lite (MOBIDB_LITE); mobidb-lite (MOBIDB_LITE); mobidb-lite (MOBIDB_LITE)	no GO terms	no GO terms
g1255.t1	cation efflux protein	210	10	1.77233e-132	90.54	3	F:GO:0008324; C:GO:0016021; P:GO:0098655	F:cation transmembrane transporter activity; C:integral component of membrane; P:cation transmembrane transport			IPR002524 (TIGRFAM); IPR002524 (PFAM); IPR027469 (G3DSA:1.20.1510.GENE3D); mobidb-lite (MOBIDB_LITE); PTHR11562:SF13 (PANTHER); PTHR11562 (PANTHER); IPR027469 (SUPERFAMILY)	P:GO:0006812; F:GO:0008324; C:GO:0016021; P:GO:0055085	P:cation transport; F:cation transmembrane transporter activity; C:integral component of membrane; P:transmembrane transport
g1439.t1	UDP-Glycosyltransferase/glycogen phosphorylase	410	10	0	71.37	1	F:GO:0016758	F:transferase activity, transferring hexosyl groups			G3DSA:3.40.50.2000 (GENE3D); G3DSA:3.40.50.2000 (GENE3D); IPR002213 (PFAM); PTHR11926 (PANTHER); SSF53756 (SUPERFAMILY)	F:GO:0016758	F:transferase activity, transferring hexosyl groups
g20685.t1	alpha/beta-hydrolase	308	10	0	65.14	1	F:GO:0016787	F:hydrolase activity			IPR013094 (PFAM); IPR029058 (G3DSA:3.40.50.GENE3D); PTHR43494 (PANTHER); IPR029058 (SUPERFAMILY)	F:GO:0016787	F:hydrolase activity
g11504.t1	GroES-like protein	363	10	0	79.1	2	F:GO:0016491; P:GO:0055114	F:oxidoreductase activity; P:oxidation-reduction process			IPR020843 (SMART); IPR013149 (PFAM); G3DSA:3.40.50.720 (GENE3D); G3DSA:3.90.180.10 (GENE3D); PTHR45348:SF2 (PANTHER); PTHR45348 (PANTHER); cd08249 (CDD); IPR036291 (SUPERFAMILY); IPR011032 (SUPERFAMILY)	F:GO:0016491; P:GO:0055114	F:oxidoreductase activity; P:oxidation-reduction process
g12904.t1	cytochrome P450	374	10	0	67.88	5	F:GO:0004497; F:GO:0005506; F:GO:0016705; F:GO:0020037; P:GO:0055114	F:monooxygenase activity; F:iron ion binding; F:oxidoreductase activity, acting on paired donors, with incorporation or reduction of molecular oxygen; F:heme binding; P:oxidation-reduction process			IPR036396 (G3DSA:1.10.630.GENE3D); IPR036396 (G3DSA:1.10.630.GENE3D); IPR001128 (PFAM); PTHR24305:SF148 (PANTHER); PTHR24305 (PANTHER); IPR036396 (SUPERFAMILY)	F:GO:0005506; F:GO:0016705; F:GO:0020037; P:GO:0055114	F:iron ion binding; F:oxidoreductase activity, acting on paired donors, with incorporation or reduction of molecular oxygen; F:heme binding; P:oxidation-reduction process
g2952.t1	RNA-binding domain-containing protein	260	10	0	90.1	1	F:GO:0003723	F:RNA binding			IPR000504 (SMART); IPR012677 (G3DSA:3.30.70.GENE3D); IPR000504 (PFAM); IPR012677 (G3DSA:3.30.70.GENE3D); mobidb-lite (MOBIDB_LITE); mobidb-lite (MOBIDB_LITE); mobidb-lite (MOBIDB_LITE); PTHR10501 (PANTHER); PTHR10501:SF13 (PANTHER); IPR000504 (PROSITE_PROFILES); IPR000504 (PROSITE_PROFILES); cd12246 (CDD); IPR035979 (SUPERFAMILY)	F:GO:0003676	F:nucleic acid binding
g18132.t1	hypothetical protein GSI_04010	132	10	3.75071e-67	79.2	3	F:GO:0004672; F:GO:0005524; P:GO:0006468	F:protein kinase activity; F:ATP binding; P:protein phosphorylation			G3DSA:1.10.510.10 (GENE3D); IPR000719 (PROSITE_PROFILES); IPR011009 (SUPERFAMILY)	F:GO:0004672; F:GO:0005524; P:GO:0006468	F:protein kinase activity; F:ATP binding; P:protein phosphorylation
g3608.t1	ketoacyl-synt-domain-containing protein	296	10	0	78.01	1	F:GO:0016740	F:transferase activity			IPR020807 (SMART); IPR020807 (PFAM); G3DSA:3.10.129.110 (GENE3D); PTHR43775 (PANTHER)	no GO terms	no GO terms
g1818.t1	alpha/beta-hydrolase	405	10	0	73.72	2	C:GO:0016021; F:GO:0016787	C:integral component of membrane; F:hydrolase activity			IPR013094 (PFAM); IPR029058 (G3DSA:3.40.50.GENE3D); PTHR43494:SF4 (PANTHER); PTHR43494 (PANTHER); IPR029058 (SUPERFAMILY)	F:GO:0016787	F:hydrolase activity
g18123.t1	hypothetical protein GSI_04010	306	10	0	77.06	3	F:GO:0004672; F:GO:0005524; P:GO:0006468	F:protein kinase activity; F:ATP binding; P:protein phosphorylation			G3DSA:1.10.510.10 (GENE3D); IPR000719 (PROSITE_PROFILES); cd00180 (CDD); IPR011009 (SUPERFAMILY)	F:GO:0004672; F:GO:0005524; P:GO:0006468	F:protein kinase activity; F:ATP binding; P:protein phosphorylation
g11998.t1	carbohydrate esterase family 16 protein	287	10	4.22846e-170	66.49	1	F:GO:0016788	F:hydrolase activity, acting on ester bonds			IPR036514 (G3DSA:3.40.50.GENE3D); PTHR22835 (PANTHER); PTHR22835:SF485 (PANTHER); cd01846 (CDD); SSF52266 (SUPERFAMILY)	no GO terms	no GO terms
g16973.t1	mitochondrial carrier	239	10	5.90435e-113	85.47	3	C:GO:0016021; F:GO:0022857; P:GO:0055085	C:integral component of membrane; F:transmembrane transporter activity; P:transmembrane transport			IPR018108 (PFAM); IPR023395 (G3DSA:1.50.40.GENE3D); mobidb-lite (MOBIDB_LITE); mobidb-lite (MOBIDB_LITE); IPR040062 (PANTHER); PTHR24089:SF39 (PANTHER); IPR018108 (PROSITE_PROFILES); IPR018108 (PROSITE_PROFILES); IPR018108 (PROSITE_PROFILES); IPR023395 (SUPERFAMILY)	F:GO:0022857	F:transmembrane transporter activity
g20124.t1	general amino acid permease 1	487	10	0	85.94	4	P:GO:0006865; C:GO:0016021; F:GO:0022857; P:GO:0055085	P:amino acid transport; C:integral component of membrane; F:transmembrane transporter activity; P:transmembrane transport			IPR004841 (PFAM); IPR002293 (PIRSF); G3DSA:1.20.1740.10 (GENE3D); mobidb-lite (MOBIDB_LITE); PTHR43341 (PANTHER)	C:GO:0016020; F:GO:0022857; P:GO:0055085	C:membrane; F:transmembrane transporter activity; P:transmembrane transport
g9444.t1	hypothetical protein GSI_05192	185	10	9.56777e-123	82.81	3	F:GO:0004672; F:GO:0005524; P:GO:0006468	F:protein kinase activity; F:ATP binding; P:protein phosphorylation			IPR040976 (PFAM); G3DSA:1.10.510.10 (GENE3D); IPR011009 (SUPERFAMILY)	no GO terms	no GO terms
g16523.t1	predicted protein	101	10	1.84208e-29	78.59	1	F:GO:0003676	F:nucleic acid binding			G3DSA:3.30.160.60 (GENE3D); mobidb-lite (MOBIDB_LITE); mobidb-lite (MOBIDB_LITE); IPR013087 (PROSITE_PROFILES); IPR036236 (SUPERFAMILY)	F:GO:0003676	F:nucleic acid binding
g17778.t1	Glucans biosynthesis glucosyltransferase H	137	10	4.30625e-88	95.57	2	C:GO:0016021; F:GO:0016740	C:integral component of membrane; F:transferase activity			IPR029044 (G3DSA:3.90.550.GENE3D); IPR001173 (PFAM); PTHR35408 (PANTHER); IPR029044 (SUPERFAMILY)	no GO terms	no GO terms
g12213.t1	Pentachlorophenol 4-monooxygenase	507	10	0	71.58	1	F:GO:0071949	F:FAD binding			PR00420 (PRINTS); IPR002938 (PFAM); G3DSA:3.40.30.120 (GENE3D); IPR036188 (G3DSA:3.50.50.GENE3D); G3DSA:3.30.9.50 (GENE3D); PTHR43004 (PANTHER); IPR036249 (SUPERFAMILY); IPR036188 (SUPERFAMILY)	F:GO:0071949	F:FAD binding
g10265.t1	S-adenosyl-L-methionine-dependent methyltransferase	251	10	1.7001e-144	80.67	2	F:GO:0008168; P:GO:0032259	F:methyltransferase activity; P:methylation			G3DSA:3.40.50.150 (GENE3D); PF13489 (PFAM); PTHR43591:SF26 (PANTHER); PTHR43591 (PANTHER); cd02440 (CDD); IPR029063 (SUPERFAMILY)	no GO terms	no GO terms
g14113.t1	hypothetical protein GSI_08377	557	10	0	67.93	2	F:GO:0016491; P:GO:0055114	F:oxidoreductase activity; P:oxidation-reduction process			G3DSA:2.40.30.10 (GENE3D); IPR039261 (G3DSA:3.40.50.GENE3D); IPR012349 (G3DSA:2.30.110.GENE3D); IPR001433 (PFAM); PTHR19370:SF145 (PANTHER); PTHR19370 (PANTHER); IPR017927 (PROSITE_PROFILES); IPR017938 (SUPERFAMILY); IPR039261 (SUPERFAMILY)	F:GO:0016491; F:GO:0048037; P:GO:0055114	F:oxidoreductase activity; F:cofactor binding; P:oxidation-reduction process
g18226.t1	OPT oligopeptide transporter	444	10	0	85.83	2	C:GO:0016021; P:GO:0055085	C:integral component of membrane; P:transmembrane transport			IPR004813 (PFAM); PTHR31645 (PANTHER); PTHR31645:SF3 (PANTHER)	P:GO:0055085	P:transmembrane transport
g2238.t1	endo-beta-N-acetylglucosaminidase	262	10	7.84235e-164	81.86	3	F:GO:0004553; P:GO:0005975; C:GO:0016021	F:hydrolase activity, hydrolyzing O-glycosyl compounds; P:carbohydrate metabolic process; C:integral component of membrane			G3DSA:3.20.20.80 (GENE3D); IPR001223 (PFAM); mobidb-lite (MOBIDB_LITE); PTHR11177 (PANTHER); PTHR11177:SF239 (PANTHER); IPR017853 (SUPERFAMILY)	P:GO:0005975	P:carbohydrate metabolic process
g13074.t1	predicted protein	265	10	6.61731e-171	73.08	1	C:GO:0016021	C:integral component of membrane			PTHR33048 (PANTHER)	no GO terms	no GO terms
g18303.t1	hypothetical protein BN946_scf184594.g18, partial	196	10	1.25378e-74	87.34	3	C:GO:0000943; F:GO:0003676; P:GO:0015074	C:retrotransposon nucleocapsid; F:nucleic acid binding; P:DNA integration			mobidb-lite (MOBIDB_LITE); mobidb-lite (MOBIDB_LITE); mobidb-lite (MOBIDB_LITE); PTHR11439:SF204 (PANTHER); IPR039537 (PANTHER)	C:GO:0000943	C:retrotransposon nucleocapsid
g4407.t1	putative ribonucleoside-diphosphate reductase small chain B	303	10	1.13435e-154	75.28	4	P:GO:0009263; C:GO:0016021; F:GO:0016491; P:GO:0055114	P:deoxyribonucleotide biosynthetic process; C:integral component of membrane; F:oxidoreductase activity; P:oxidation-reduction process			IPR000358 (PFAM); IPR012348 (G3DSA:1.10.620.GENE3D); PTHR23409:SF19 (PANTHER); IPR000358 (PANTHER); IPR033909 (CDD); IPR009078 (SUPERFAMILY)	P:GO:0009263; F:GO:0016491; P:GO:0055114	P:deoxyribonucleotide biosynthetic process; F:oxidoreductase activity; P:oxidation-reduction process
g8240.t1	hypothetical protein GSI_07207	386	10	0	63.87	2	F:GO:0004672; P:GO:0006468	F:protein kinase activity; P:protein phosphorylation			IPR040976 (PFAM); G3DSA:1.10.510.10 (GENE3D); mobidb-lite (MOBIDB_LITE); mobidb-lite (MOBIDB_LITE); mobidb-lite (MOBIDB_LITE); mobidb-lite (MOBIDB_LITE); mobidb-lite (MOBIDB_LITE); mobidb-lite (MOBIDB_LITE); mobidb-lite (MOBIDB_LITE); mobidb-lite (MOBIDB_LITE); PTHR38248 (PANTHER); IPR000719 (PROSITE_PROFILES); IPR011009 (SUPERFAMILY)	F:GO:0004672; F:GO:0005524; P:GO:0006468	F:protein kinase activity; F:ATP binding; P:protein phosphorylation
g20047.t1	hypothetical protein GSI_02591	176	10	6.77366e-77	75.47	3	F:GO:0004672; F:GO:0005524; P:GO:0006468	F:protein kinase activity; F:ATP binding; P:protein phosphorylation			G3DSA:1.10.510.10 (GENE3D); IPR000719 (PROSITE_PROFILES); IPR011009 (SUPERFAMILY)	F:GO:0004672; F:GO:0005524; P:GO:0006468	F:protein kinase activity; F:ATP binding; P:protein phosphorylation
g17246.t1	oxidoreductase family protein	380	10	0	77.85	2	F:GO:0016491; P:GO:0055114	F:oxidoreductase activity; P:oxidation-reduction process			IPR000683 (PFAM); G3DSA:3.30.360.10 (GENE3D); G3DSA:3.40.50.720 (GENE3D); PTHR42840:SF5 (PANTHER); PTHR42840 (PANTHER); IPR036291 (SUPERFAMILY); SSF55347 (SUPERFAMILY)	F:GO:0016491	F:oxidoreductase activity
g20241.t1	WD40 repeat-like protein	196	10	3.57017e-93	82.94	2	F:GO:0016301; P:GO:0016310	F:kinase activity; P:phosphorylation			IPR015943 (G3DSA:2.130.10.GENE3D); mobidb-lite (MOBIDB_LITE); mobidb-lite (MOBIDB_LITE); PTHR44675 (PANTHER); IPR036322 (SUPERFAMILY)	F:GO:0005515	F:protein binding
g19419.t1	WD40 repeat-like protein	187	10	2.65639e-93	80.62	1	C:GO:0016021	C:integral component of membrane			IPR001680 (SMART); IPR015943 (G3DSA:2.130.10.GENE3D); mobidb-lite (MOBIDB_LITE); PTHR22838 (PANTHER); PTHR22838:SF0 (PANTHER); IPR011047 (SUPERFAMILY)	F:GO:0005515	F:protein binding
g13252.t1	NAD(P)-binding protein	345	10	0	83.13	2	F:GO:0003824; F:GO:0050662	F:catalytic activity; F:coenzyme binding			IPR001509 (PFAM); G3DSA:3.90.25.10 (GENE3D); G3DSA:3.40.50.720 (GENE3D); PTHR43103 (PANTHER); PTHR43103:SF1 (PANTHER); cd05238 (CDD); IPR036291 (SUPERFAMILY)	F:GO:0003824; F:GO:0050662	F:catalytic activity; F:coenzyme binding
g3197.t1	hypothetical protein GSI_02583	170	10	8.38125e-79	78.46	3	F:GO:0004672; F:GO:0005524; P:GO:0006468	F:protein kinase activity; F:ATP binding; P:protein phosphorylation			G3DSA:1.10.510.10 (GENE3D); mobidb-lite (MOBIDB_LITE); IPR000719 (PROSITE_PROFILES); IPR011009 (SUPERFAMILY)	F:GO:0004672; F:GO:0005524; P:GO:0006468	F:protein kinase activity; F:ATP binding; P:protein phosphorylation
g18995.t1	hypothetical protein GSI_07601	487	10	0	78.63	1	F:GO:0071949	F:FAD binding			PR00420 (PRINTS); IPR036188 (G3DSA:3.50.50.GENE3D); IPR012941 (PFAM); IPR002938 (PFAM); IPR038220 (G3DSA:3.40.30.GENE3D); G3DSA:3.30.9.10 (GENE3D); PTHR43004 (PANTHER); PTHR43004:SF9 (PANTHER); cd02979 (CDD); IPR036249 (SUPERFAMILY); IPR036188 (SUPERFAMILY); SSF54373 (SUPERFAMILY)	F:GO:0071949	F:FAD binding
g12947.t1	BRE1-domain-containing protein	132	10	6.8216e-73	90.5	5	F:GO:0004842; C:GO:0005634; P:GO:0010390; F:GO:0016874; F:GO:0046872	F:ubiquitin-protein transferase activity; C:nucleus; P:histone monoubiquitination; F:ligase activity; F:metal ion binding			mobidb-lite (MOBIDB_LITE); mobidb-lite (MOBIDB_LITE)	no GO terms	no GO terms
g4583.t1	hypothetical protein GSI_11297	194	10	2.94687e-41	74.14	1	C:GO:0016021	C:integral component of membrane			IPR008427 (SMART); IPR008427 (PFAM); mobidb-lite (MOBIDB_LITE); PTHR35607 (PANTHER); PTHR35607:SF5 (PANTHER)	no GO terms	no GO terms
g6895.t1	acyltransferase-domain-containing protein	356	10	0	85.78	2	C:GO:0016021; F:GO:0016746	C:integral component of membrane; F:transferase activity, transferring acyl groups			IPR002123 (SMART); IPR002123 (PFAM); PTHR10983 (PANTHER); PTHR10983:SF16 (PANTHER); cd07990 (CDD); SSF69593 (SUPERFAMILY)	F:GO:0016746	F:transferase activity, transferring acyl groups
g13376.t1	RNA-binding domain-containing protein	412	10	0	83.86	1	F:GO:0003723	F:RNA binding			IPR000504 (SMART); IPR000504 (PFAM); IPR012677 (G3DSA:3.30.70.GENE3D); mobidb-lite (MOBIDB_LITE); mobidb-lite (MOBIDB_LITE); mobidb-lite (MOBIDB_LITE); mobidb-lite (MOBIDB_LITE); mobidb-lite (MOBIDB_LITE); mobidb-lite (MOBIDB_LITE); PTHR44517 (PANTHER); IPR000504 (PROSITE_PROFILES); cd12307 (CDD); IPR035979 (SUPERFAMILY)	F:GO:0003676	F:nucleic acid binding
g12549.t1	MFS general substrate transporter	488	10	0	84.33	3	C:GO:0016021; F:GO:0022857; P:GO:0055085	C:integral component of membrane; F:transmembrane transporter activity; P:transmembrane transport			G3DSA:1.20.1250.20 (GENE3D); IPR011701 (PFAM); G3DSA:1.20.1250.20 (GENE3D); mobidb-lite (MOBIDB_LITE); mobidb-lite (MOBIDB_LITE); PTHR23508 (PANTHER); PTHR23508 (PANTHER); PTHR23508:SF10 (PANTHER); IPR020846 (PROSITE_PROFILES); IPR020846 (CDD); IPR036259 (SUPERFAMILY)	C:GO:0016021; P:GO:0055085	C:integral component of membrane; P:transmembrane transport
g12650.t1	Protein MLP1 -like protein	826	10	0	85.04	2	C:GO:0005623; P:GO:0006606	C:cell; P:protein import into nucleus			mobidb-lite (MOBIDB_LITE); mobidb-lite (MOBIDB_LITE); mobidb-lite (MOBIDB_LITE); PTHR18898 (PANTHER)	no GO terms	no GO terms
g647.t1	P-loop containing nucleoside triphosphate hydrolase protein	451	10	0	72.35	5	F:GO:0003676; F:GO:0005524; C:GO:0016021; F:GO:0022857; P:GO:0055085	F:nucleic acid binding; F:ATP binding; C:integral component of membrane; F:transmembrane transporter activity; P:transmembrane transport			IPR001650 (SMART); IPR001650 (PFAM); G3DSA:3.40.50.300 (GENE3D); IPR011545 (PFAM); mobidb-lite (MOBIDB_LITE); mobidb-lite (MOBIDB_LITE); PTHR24031:SF402 (PANTHER); PTHR24031 (PANTHER); IPR014001 (PROSITE_PROFILES); IPR001650 (PROSITE_PROFILES); cd00046 (CDD); IPR027417 (SUPERFAMILY)	F:GO:0003676; F:GO:0005524	F:nucleic acid binding; F:ATP binding
g12679.t1	RNI-like protein	248	10	1.38423e-142	86.29	2	F:GO:0005096; P:GO:0043547	F:GTPase activator activity; P:positive regulation of GTPase activity			SM00368 (SMART); IPR032675 (G3DSA:3.80.10.GENE3D); IPR001611 (PFAM); IPR027038 (PANTHER); SSF52047 (SUPERFAMILY)	F:GO:0005096; F:GO:0005515	F:GTPase activator activity; F:protein binding
g18120.t1	hypothetical protein GSI_03999	256	10	4.20237e-149	75.72	3	F:GO:0004672; F:GO:0005524; P:GO:0006468	F:protein kinase activity; F:ATP binding; P:protein phosphorylation			G3DSA:1.10.510.10 (GENE3D); IPR000719 (PROSITE_PROFILES); cd00180 (CDD); IPR011009 (SUPERFAMILY)	F:GO:0004672; F:GO:0005524; P:GO:0006468	F:protein kinase activity; F:ATP binding; P:protein phosphorylation
g13192.t1	S-adenosyl-L-methionine-dependent methyltransferase	243	10	1.68308e-138	74.67	2	F:GO:0008168; P:GO:0032259	F:methyltransferase activity; P:methylation			G3DSA:3.40.50.150 (GENE3D); IPR041698 (PFAM); PTHR43464 (PANTHER); PTHR43464:SF17 (PANTHER); cd02440 (CDD); IPR029063 (SUPERFAMILY)	no GO terms	no GO terms
g13364.t1	glycoside hydrolase	297	10	0	84.78	2	F:GO:0004553; P:GO:0005975	F:hydrolase activity, hydrolyzing O-glycosyl compounds; P:carbohydrate metabolic process			IPR001223 (PFAM); G3DSA:3.20.20.80 (GENE3D); PTHR11177:SF317 (PANTHER); PTHR11177 (PANTHER); cd00598 (CDD); IPR017853 (SUPERFAMILY)	P:GO:0005975	P:carbohydrate metabolic process
g13832.t1	S-adenosyl-L-methionine-dependent methyltransferase	158	10	2.14171e-102	89.92	2	F:GO:0008168; P:GO:0032259	F:methyltransferase activity; P:methylation			G3DSA:3.40.50.150 (GENE3D); PTHR43832 (PANTHER); IPR029063 (SUPERFAMILY)	no GO terms	no GO terms
g3338.t1	Protein NBR1 -like protein	202	10	1.05067e-86	56.29	1	F:GO:0046872	F:metal ion binding			IPR000433 (SMART); G3DSA:3.30.60.90 (GENE3D); IPR000433 (PFAM); G3DSA:3.30.60.90 (GENE3D); PTHR23055:SF60 (PANTHER); PTHR23055 (PANTHER); IPR000433 (PROSITE_PROFILES); IPR000433 (PROSITE_PROFILES); cd02249 (CDD); SSF57850 (SUPERFAMILY); SSF57850 (SUPERFAMILY)	F:GO:0008270	F:zinc ion binding
g12352.t1	TBP-domain-containing protein	273	10	2.1574e-151	74.59	7	F:GO:0000976; F:GO:0001016; F:GO:0001179; P:GO:0006361; C:GO:0016591; P:GO:0070897; C:GO:0090575	F:transcription regulatory region sequence-specific DNA binding; F:RNA polymerase III regulatory region DNA binding; F:RNA polymerase I general transcription initiation factor binding; P:transcription initiation from RNA polymerase I promoter; C:RNA polymerase II, holoenzyme; P:transcription preinitiation complex assembly; C:RNA polymerase II transcription factor complex			IPR000814 (PRINTS); IPR012295 (G3DSA:3.30.310.GENE3D); IPR012295 (G3DSA:3.30.310.GENE3D); IPR000814 (PFAM); mobidb-lite (MOBIDB_LITE); mobidb-lite (MOBIDB_LITE); IPR000814 (PANTHER); IPR000814 (PANTHER); PTHR10126:SF36 (PANTHER); IPR033710 (CDD); SSF55945 (SUPERFAMILY); SSF55945 (SUPERFAMILY)	F:GO:0003677; P:GO:0006352	F:DNA binding; P:DNA-templated transcription, initiation
g13815.t1	hypothetical protein TRAPUB_2163	870	10	0	65.35	4	P:GO:0006281; F:GO:0016491; P:GO:0035510; P:GO:0055114	P:DNA repair; F:oxidoreductase activity; P:DNA dealkylation; P:oxidation-reduction process			IPR027450 (PFAM); IPR037151 (G3DSA:2.60.120.GENE3D); mobidb-lite (MOBIDB_LITE); mobidb-lite (MOBIDB_LITE); mobidb-lite (MOBIDB_LITE); mobidb-lite (MOBIDB_LITE); mobidb-lite (MOBIDB_LITE); mobidb-lite (MOBIDB_LITE); mobidb-lite (MOBIDB_LITE); IPR032854 (PANTHER); SSF51197 (SUPERFAMILY)	P:GO:0006281; P:GO:0006307; P:GO:0035552; F:GO:0051213	P:DNA repair; P:DNA dealkylation involved in DNA repair; P:oxidative single-stranded DNA demethylation; F:dioxygenase activity
g12303.t1	aromatic-L-amino-acid decarboxylase	271	10	0	85.5	3	P:GO:0006520; F:GO:0016831; F:GO:0030170	P:cellular amino acid metabolic process; F:carboxy-lyase activity; F:pyridoxal phosphate binding			IPR010977 (PRINTS); IPR015421 (G3DSA:3.40.640.GENE3D); IPR002129 (PFAM); PTHR11999:SF70 (PANTHER); PTHR11999 (PANTHER); IPR015424 (SUPERFAMILY)	F:GO:0003824; P:GO:0006520; F:GO:0016831; P:GO:0019752; F:GO:0030170	F:catalytic activity; P:cellular amino acid metabolic process; F:carboxy-lyase activity; P:carboxylic acid metabolic process; F:pyridoxal phosphate binding
g12329.t1	retinal short-chain dehydrogenase/reductase	140	10	8.1943e-92	92.69	3	C:GO:0016021; F:GO:0016491; P:GO:0055114	C:integral component of membrane; F:oxidoreductase activity; P:oxidation-reduction process			G3DSA:3.40.50.720 (GENE3D); PTHR43550 (PANTHER); PTHR43550:SF2 (PANTHER); IPR036291 (SUPERFAMILY)	no GO terms	no GO terms
g3545.t1	TPA: oxidoreductase, FAD-binding, putative (AFU_orthologue; AFUA_6G07600)	283	10	1.48552e-155	67.3	2	F:GO:0016491; P:GO:0055114	F:oxidoreductase activity; P:oxidation-reduction process			IPR001834 (PRINTS); IPR001433 (PFAM); G3DSA:2.40.30.10 (GENE3D); IPR039261 (G3DSA:3.40.50.GENE3D); PTHR19370 (PANTHER); PTHR19370:SF145 (PANTHER); IPR017927 (PROSITE_PROFILES); IPR017938 (SUPERFAMILY); IPR039261 (SUPERFAMILY)	F:GO:0016491; P:GO:0055114	F:oxidoreductase activity; P:oxidation-reduction process
g20913.t1	predicted protein	510	10	0	72.12	2	F:GO:0003676; F:GO:0008270	F:nucleic acid binding; F:zinc ion binding			IPR001878 (SMART); IPR000504 (SMART); IPR001878 (PFAM); G3DSA:4.10.60.10 (GENE3D); IPR012677 (G3DSA:3.30.70.GENE3D); IPR000504 (PFAM); mobidb-lite (MOBIDB_LITE); mobidb-lite (MOBIDB_LITE); mobidb-lite (MOBIDB_LITE); mobidb-lite (MOBIDB_LITE); mobidb-lite (MOBIDB_LITE); PTHR44063 (PANTHER); IPR001878 (PROSITE_PROFILES); IPR000504 (PROSITE_PROFILES); cd00590 (CDD); IPR035979 (SUPERFAMILY)	F:GO:0003676; F:GO:0008270	F:nucleic acid binding; F:zinc ion binding
g3170.t1	MFS general substrate transporter	360	10	0	82.46	2	C:GO:0016021; P:GO:0055085	C:integral component of membrane; P:transmembrane transport			mobidb-lite (MOBIDB_LITE); mobidb-lite (MOBIDB_LITE); PTHR23502 (PANTHER); PTHR23502 (PANTHER); PTHR23502:SF4 (PANTHER); IPR036259 (SUPERFAMILY)	no GO terms	no GO terms
g11016.t1	alpha/beta-hydrolase	536	10	0	83.44	1	F:GO:0016787	F:hydrolase activity			IPR000073 (PRINTS); IPR000073 (PFAM); IPR029058 (G3DSA:3.40.50.GENE3D); PTHR43329 (PANTHER); PTHR43329:SF1 (PANTHER); IPR029058 (SUPERFAMILY)	no GO terms	no GO terms
g9827.t1	mitochondrial carrier	307	10	0	91.57	3	C:GO:0016021; F:GO:0022857; P:GO:0055085	C:integral component of membrane; F:transmembrane transporter activity; P:transmembrane transport			IPR018108 (PFAM); IPR023395 (G3DSA:1.50.40.GENE3D); IPR040062 (PANTHER); PTHR24089:SF357 (PANTHER); IPR018108 (PROSITE_PROFILES); IPR018108 (PROSITE_PROFILES); IPR018108 (PROSITE_PROFILES); IPR023395 (SUPERFAMILY)	F:GO:0022857	F:transmembrane transporter activity
g7715.t1	RhoGAP-domain-containing protein	374	10	0	83.75	2	P:GO:0035556; F:GO:0046872	P:intracellular signal transduction; F:metal ion binding			IPR002219 (SMART); IPR002219 (PFAM); G3DSA:3.30.60.20 (GENE3D); mobidb-lite (MOBIDB_LITE); IPR002219 (PROSITE_PROFILES); IPR002219 (CDD); SSF57889 (SUPERFAMILY)	P:GO:0035556	P:intracellular signal transduction
g2559.t1	mitochondrial carrier	351	10	0	79.74	3	C:GO:0016021; F:GO:0022857; P:GO:0055085	C:integral component of membrane; F:transmembrane transporter activity; P:transmembrane transport			IPR023395 (G3DSA:1.50.40.GENE3D); IPR023395 (G3DSA:1.50.40.GENE3D); IPR018108 (PFAM); PTHR24089:SF367 (PANTHER); IPR040062 (PANTHER); IPR018108 (PROSITE_PROFILES); IPR018108 (PROSITE_PROFILES); IPR018108 (PROSITE_PROFILES); IPR023395 (SUPERFAMILY)	F:GO:0022857	F:transmembrane transporter activity
g15849.t1	Serine/threonine-protein kinase STY46	205	10	3.07404e-133	92.51	3	F:GO:0004672; F:GO:0005524; P:GO:0006468	F:protein kinase activity; F:ATP binding; P:protein phosphorylation			G3DSA:3.30.200.20 (GENE3D); mobidb-lite (MOBIDB_LITE); mobidb-lite (MOBIDB_LITE); mobidb-lite (MOBIDB_LITE); IPR000719 (PROSITE_PROFILES); IPR011009 (SUPERFAMILY)	F:GO:0004672; F:GO:0005524; P:GO:0006468	F:protein kinase activity; F:ATP binding; P:protein phosphorylation
g6112.t1	UDP-Glycosyltransferase/glycogen phosphorylase	477	10	0	74.58	1	F:GO:0016758	F:transferase activity, transferring hexosyl groups			IPR002213 (PFAM); G3DSA:3.40.50.2000 (GENE3D); G3DSA:3.40.50.2000 (GENE3D); PTHR11926 (PANTHER); SSF53756 (SUPERFAMILY)	F:GO:0016758	F:transferase activity, transferring hexosyl groups
g18894.t1	transcription factor	408	10	0	73.71	3	C:GO:0005634; P:GO:0006325; F:GO:0046872	C:nucleus; P:chromatin organization; F:metal ion binding			IPR001965 (SMART); IPR024610 (SMART); IPR024610 (PFAM); IPR013083 (G3DSA:3.30.40.GENE3D); mobidb-lite (MOBIDB_LITE); mobidb-lite (MOBIDB_LITE); mobidb-lite (MOBIDB_LITE); mobidb-lite (MOBIDB_LITE); mobidb-lite (MOBIDB_LITE); PTHR10333:SF42 (PANTHER); PTHR10333 (PANTHER); IPR019787 (PROSITE_PROFILES); cd15505 (CDD); IPR011011 (SUPERFAMILY)	no GO terms	no GO terms
g3776.t1	hypothetical protein GSI_02545	229	10	5.68827e-130	68.31	3	F:GO:0004672; F:GO:0005524; P:GO:0006468	F:protein kinase activity; F:ATP binding; P:protein phosphorylation			G3DSA:1.10.510.10 (GENE3D); IPR000719 (PFAM); IPR000719 (PROSITE_PROFILES); IPR011009 (SUPERFAMILY)	F:GO:0004672; F:GO:0005524; P:GO:0006468	F:protein kinase activity; F:ATP binding; P:protein phosphorylation
g2551.t1	acid protease	155	10	2.29053e-49	69.72	1	F:GO:0008233	F:peptidase activity			IPR021109 (G3DSA:2.40.70.GENE3D); IPR033121 (PFAM); IPR033121 (PROSITE_PROFILES); IPR021109 (SUPERFAMILY)	no GO terms	no GO terms
g14296.t1	cytochrome P450	135	10	2.86777e-48	72.67	3	C:GO:0016020; F:GO:0016491; F:GO:0046872	C:membrane; F:oxidoreductase activity; F:metal ion binding			IPR036396 (G3DSA:1.10.630.GENE3D); IPR001128 (PFAM); PTHR24279:SF87 (PANTHER); PTHR24279 (PANTHER); IPR036396 (SUPERFAMILY)	F:GO:0005506; F:GO:0016705; F:GO:0020037; P:GO:0055114	F:iron ion binding; F:oxidoreductase activity, acting on paired donors, with incorporation or reduction of molecular oxygen; F:heme binding; P:oxidation-reduction process
g779.t1	predicted protein	244	10	1.18542e-100	82.02	4	F:GO:0003723; C:GO:0005634; C:GO:0005737; P:GO:0006397	F:RNA binding; C:nucleus; C:cytoplasm; P:mRNA processing			IPR002999 (SMART); IPR002999 (PFAM); G3DSA:2.30.30.140 (GENE3D); mobidb-lite (MOBIDB_LITE); mobidb-lite (MOBIDB_LITE); mobidb-lite (MOBIDB_LITE); PTHR13681:SF26 (PANTHER); PTHR13681 (PANTHER); IPR002999 (PROSITE_PROFILES); cd04508 (CDD); SSF63748 (SUPERFAMILY)	no GO terms	no GO terms
g6847.t1	NAD-P-binding protein	249	10	9.8478e-155	74.07	2	F:GO:0003824; F:GO:0050662	F:catalytic activity; F:coenzyme binding			G3DSA:3.40.50.720 (GENE3D); PTHR10366 (PANTHER); PTHR10366:SF487 (PANTHER); IPR036291 (SUPERFAMILY)	no GO terms	no GO terms
g1728.t1	cytochrome P450	151	10	1.25942e-70	71.39	5	F:GO:0005506; C:GO:0016021; F:GO:0016705; F:GO:0020037; P:GO:0055114	F:iron ion binding; C:integral component of membrane; F:oxidoreductase activity, acting on paired donors, with incorporation or reduction of molecular oxygen; F:heme binding; P:oxidation-reduction process			IPR036396 (G3DSA:1.10.630.GENE3D); IPR001128 (PFAM); PTHR24279 (PANTHER); PTHR24279:SF85 (PANTHER); IPR036396 (SUPERFAMILY)	F:GO:0005506; F:GO:0016705; F:GO:0020037; P:GO:0055114	F:iron ion binding; F:oxidoreductase activity, acting on paired donors, with incorporation or reduction of molecular oxygen; F:heme binding; P:oxidation-reduction process
g15952.t1	NAD-aldehyde dehydrogenase	161	10	7.59802e-89	81.16	2	F:GO:0016620; P:GO:0055114	F:oxidoreductase activity, acting on the aldehyde or oxo group of donors, NAD or NADP as acceptor; P:oxidation-reduction process			IPR015590 (PFAM); IPR016162 (G3DSA:3.40.605.GENE3D); PTHR11699 (PANTHER); PTHR11699:SF211 (PANTHER); IPR016161 (SUPERFAMILY)	F:GO:0016491; P:GO:0055114	F:oxidoreductase activity; P:oxidation-reduction process
g9924.t1	cytochrome P450	495	10	0	62.28	5	F:GO:0004497; F:GO:0005506; F:GO:0016705; F:GO:0020037; P:GO:0055114	F:monooxygenase activity; F:iron ion binding; F:oxidoreductase activity, acting on paired donors, with incorporation or reduction of molecular oxygen; F:heme binding; P:oxidation-reduction process			IPR036396 (G3DSA:1.10.630.GENE3D); IPR001128 (PFAM); PTHR24279 (PANTHER); PTHR24279:SF87 (PANTHER); IPR036396 (SUPERFAMILY)	F:GO:0005506; F:GO:0016705; F:GO:0020037; P:GO:0055114	F:iron ion binding; F:oxidoreductase activity, acting on paired donors, with incorporation or reduction of molecular oxygen; F:heme binding; P:oxidation-reduction process
g8229.t1	FAD/NAD-P-binding domain-containing protein	163	10	3.26158e-92	79.8	2	C:GO:0016021; F:GO:0071949	C:integral component of membrane; F:FAD binding			G3DSA:3.30.9.30 (GENE3D); IPR002938 (PFAM); IPR036188 (G3DSA:3.50.50.GENE3D); PTHR13789 (PANTHER); PTHR13789:SF238 (PANTHER); IPR036188 (SUPERFAMILY)	F:GO:0071949	F:FAD binding
g13549.t1	hypothetical protein GSI_09713	322	10	0	74.4	3	F:GO:0004672; F:GO:0005524; P:GO:0006468	F:protein kinase activity; F:ATP binding; P:protein phosphorylation			IPR000719 (SMART); G3DSA:1.10.510.10 (GENE3D); IPR000719 (PROSITE_PROFILES); cd00180 (CDD); IPR011009 (SUPERFAMILY)	F:GO:0004672; F:GO:0005524; P:GO:0006468	F:protein kinase activity; F:ATP binding; P:protein phosphorylation
g18016.t1	predicted protein	368	10	3.4637e-179	72.97	3	F:GO:0004672; F:GO:0005524; P:GO:0006468	F:protein kinase activity; F:ATP binding; P:protein phosphorylation			IPR000719 (SMART); G3DSA:1.10.510.10 (GENE3D); IPR000719 (PROSITE_PROFILES); cd00180 (CDD); IPR011009 (SUPERFAMILY)	F:GO:0004672; F:GO:0005524; P:GO:0006468	F:protein kinase activity; F:ATP binding; P:protein phosphorylation
g3925.t1	hypothetical protein GSI_14222	259	10	4.55987e-59	72.29	1	F:GO:0003676	F:nucleic acid binding			IPR001841 (SMART); IPR013083 (G3DSA:3.30.40.GENE3D); mobidb-lite (MOBIDB_LITE); mobidb-lite (MOBIDB_LITE); mobidb-lite (MOBIDB_LITE); mobidb-lite (MOBIDB_LITE); mobidb-lite (MOBIDB_LITE); mobidb-lite (MOBIDB_LITE); IPR001841 (PROSITE_PROFILES); SSF57850 (SUPERFAMILY)	no GO terms	no GO terms
g441.t1	NAD-P-binding protein	210	10	1.69895e-131	87.48	1	C:GO:0016021	C:integral component of membrane			IPR002347 (PRINTS); G3DSA:3.40.50.720 (GENE3D); PF13561 (PFAM); PTHR43618 (PANTHER); PTHR43618:SF4 (PANTHER); cd05233 (CDD); IPR036291 (SUPERFAMILY)	no GO terms	no GO terms
g13099.t1	kinase-like protein	139	10	2.16857e-47	65.47	2	F:GO:0016301; P:GO:0016310	F:kinase activity; P:phosphorylation			G3DSA:1.10.510.10 (GENE3D); IPR011009 (SUPERFAMILY)	no GO terms	no GO terms
g1969.t1	RNA-binding domain-containing protein	1001	10	0	77.41	1	F:GO:0003723	F:RNA binding			IPR000504 (SMART); IPR000504 (PFAM); IPR012677 (G3DSA:3.30.70.GENE3D); IPR012677 (G3DSA:3.30.70.GENE3D); mobidb-lite (MOBIDB_LITE); mobidb-lite (MOBIDB_LITE); mobidb-lite (MOBIDB_LITE); mobidb-lite (MOBIDB_LITE); mobidb-lite (MOBIDB_LITE); mobidb-lite (MOBIDB_LITE); mobidb-lite (MOBIDB_LITE); mobidb-lite (MOBIDB_LITE); mobidb-lite (MOBIDB_LITE); mobidb-lite (MOBIDB_LITE); mobidb-lite (MOBIDB_LITE…	F:GO:0003676	F:nucleic acid binding
g14438.t1	S-adenosyl-L-methionine-dependent methyltransferase	239	10	4.39035e-138	75.2	2	F:GO:0008168; P:GO:0032259	F:methyltransferase activity; P:methylation			IPR041698 (PFAM); G3DSA:3.40.50.150 (GENE3D); PTHR43464:SF17 (PANTHER); PTHR43464 (PANTHER); cd02440 (CDD); IPR029063 (SUPERFAMILY)	no GO terms	no GO terms
g10315.t1	NAD(P)-binding protein	109	10	1.43031e-43	76.42	2	F:GO:0016491; P:GO:0055114	F:oxidoreductase activity; P:oxidation-reduction process			G3DSA:3.40.50.720 (GENE3D); PF13561 (PFAM); PTHR43391 (PANTHER); IPR036291 (SUPERFAMILY)	no GO terms	no GO terms
g16749.t1	hypothetical protein GSI_05859	897	10	0	54.95	2	F:GO:0004672; P:GO:0006468	F:protein kinase activity; P:protein phosphorylation			IPR040976 (PFAM); G3DSA:1.10.510.10 (GENE3D); mobidb-lite (MOBIDB_LITE); mobidb-lite (MOBIDB_LITE); mobidb-lite (MOBIDB_LITE); mobidb-lite (MOBIDB_LITE); mobidb-lite (MOBIDB_LITE); mobidb-lite (MOBIDB_LITE); mobidb-lite (MOBIDB_LITE); mobidb-lite (MOBIDB_LITE); mobidb-lite (MOBIDB_LITE); PTHR38248 (PANTHER); IPR011009 (SUPERFAMILY)	no GO terms	no GO terms
g14479.t1	hypothetical protein GSI_11282	189	10	3.06843e-109	84.91	1	F:GO:0046872	F:metal ion binding			no IPS match	no IPS match	no IPS match
g11428.t1	FAD/NAD-P-binding domain-containing protein	233	10	5.63232e-125	68.35	1	F:GO:0071949	F:FAD binding			IPR036188 (G3DSA:3.50.50.GENE3D); IPR002938 (PFAM); PTHR43004 (PANTHER); IPR036188 (SUPERFAMILY)	F:GO:0071949	F:FAD binding
g16183.t1	hypothetical protein DICSQDRAFT_99501	214	10	1.15579e-93	73.76	1	F:GO:0003729	F:mRNA binding			IPR012933 (PFAM); mobidb-lite (MOBIDB_LITE); mobidb-lite (MOBIDB_LITE); mobidb-lite (MOBIDB_LITE); mobidb-lite (MOBIDB_LITE); mobidb-lite (MOBIDB_LITE); PTHR40788 (PANTHER)	F:GO:0003729	F:mRNA binding
g9529.t1	cytochrome P450	131	10	8.87128e-78	85.99	6	F:GO:0004497; F:GO:0005506; C:GO:0016021; F:GO:0016705; F:GO:0020037; P:GO:0055114	F:monooxygenase activity; F:iron ion binding; C:integral component of membrane; F:oxidoreductase activity, acting on paired donors, with incorporation or reduction of molecular oxygen; F:heme binding; P:oxidation-reduction process			IPR001128 (PFAM); IPR036396 (G3DSA:1.10.630.GENE3D); PTHR24305 (PANTHER); IPR036396 (SUPERFAMILY)	F:GO:0005506; F:GO:0016705; F:GO:0020037; P:GO:0055114	F:iron ion binding; F:oxidoreductase activity, acting on paired donors, with incorporation or reduction of molecular oxygen; F:heme binding; P:oxidation-reduction process
g19264.t1	Aldo/keto reductase	143	10	2.02648e-93	88.97	2	F:GO:0016491; P:GO:0055114	F:oxidoreductase activity; P:oxidation-reduction process			IPR020471 (PRINTS); IPR036812 (G3DSA:3.20.20.GENE3D); IPR023210 (PFAM); IPR020471 (PANTHER); PTHR11732:SF301 (PANTHER); IPR023210 (CDD); IPR036812 (SUPERFAMILY)	F:GO:0016491; P:GO:0055114	F:oxidoreductase activity; P:oxidation-reduction process
g3002.t1	alpha/beta-hydrolase	330	10	0	80.47	2	C:GO:0016021; F:GO:0016787	C:integral component of membrane; F:hydrolase activity			IPR000639 (PRINTS); IPR029058 (G3DSA:3.40.50.GENE3D); IPR000073 (PFAM); PTHR43798:SF7 (PANTHER); PTHR43798 (PANTHER); IPR029058 (SUPERFAMILY)	F:GO:0003824	F:catalytic activity
g8826.t1	glycoside hydrolase family 31 protein	174	10	1.48966e-105	85.05	3	F:GO:0004553; P:GO:0005975; F:GO:0030246	F:hydrolase activity, hydrolyzing O-glycosyl compounds; P:carbohydrate metabolic process; F:carbohydrate binding			G3DSA:3.20.20.80 (GENE3D); IPR000322 (PFAM); mobidb-lite (MOBIDB_LITE); mobidb-lite (MOBIDB_LITE); PTHR22762 (PANTHER); PTHR22762:SF67 (PANTHER); IPR017853 (SUPERFAMILY)	F:GO:0004553; P:GO:0005975	F:hydrolase activity, hydrolyzing O-glycosyl compounds; P:carbohydrate metabolic process
g18434.t1	ADP/ATP carrier receptor	385	10	0	88.53	1	C:GO:0016021	C:integral component of membrane			IPR019734 (SMART); PF13428 (PFAM); IPR019734 (PFAM); IPR011990 (G3DSA:1.25.40.GENE3D); IPR011990 (G3DSA:1.25.40.GENE3D); PF13432 (PFAM); PTHR22904 (PANTHER); PTHR22904:SF501 (PANTHER); IPR019734 (PROSITE_PROFILES); IPR013026 (PROSITE_PROFILES); IPR019734 (PROSITE_PROFILES); IPR013026 (PROSITE_PROFILES); IPR019734 (PROSITE_PROFILES); IPR019734 (PROSITE_PROFILES); IPR019734 (PROSITE_PROFILES); IPR0…	F:GO:0005515	F:protein binding
g8481.t1	hypothetical protein GSI_02551	166	10	1.3233e-74	64.7	3	F:GO:0004672; F:GO:0005524; P:GO:0006468	F:protein kinase activity; F:ATP binding; P:protein phosphorylation			G3DSA:1.10.510.10 (GENE3D); IPR000719 (PROSITE_PROFILES); IPR011009 (SUPERFAMILY)	F:GO:0004672; F:GO:0005524; P:GO:0006468	F:protein kinase activity; F:ATP binding; P:protein phosphorylation
g9010.t1	zf-DHHC-domain-containing protein	362	10	0	70.49	2	C:GO:0016021; F:GO:0016409	C:integral component of membrane; F:palmitoyltransferase activity			IPR039859 (PANTHER)	F:GO:0016409	F:palmitoyltransferase activity
g522.t1	RNA exonuclease 4	83	10	2.37179e-45	83.53	4	F:GO:0003676; P:GO:0006364; F:GO:0008408; P:GO:0090305	F:nucleic acid binding; P:rRNA processing; F:3'-5' exonuclease activity; P:nucleic acid phosphodiester bond hydrolysis			IPR036397 (G3DSA:3.30.420.GENE3D); mobidb-lite (MOBIDB_LITE); PTHR12801 (PANTHER); PTHR12801:SF103 (PANTHER); PS51257 (PROSITE_PROFILES); IPR012337 (SUPERFAMILY)	F:GO:0003676	F:nucleic acid binding
g6247.t1	WD40 repeat-like protein	338	10	7.08844e-138	62.69	1	C:GO:0016020	C:membrane			IPR001680 (SMART); IPR015943 (G3DSA:2.130.10.GENE3D); IPR001680 (PFAM); PTHR19932 (PANTHER); IPR017986 (PROSITE_PROFILES); IPR001680 (PROSITE_PROFILES); IPR036322 (SUPERFAMILY)	F:GO:0005515	F:protein binding
g18084.t1	cytochrome P450	356	10	0	64.44	5	F:GO:0004497; F:GO:0005506; F:GO:0016705; F:GO:0020037; P:GO:0055114	F:monooxygenase activity; F:iron ion binding; F:oxidoreductase activity, acting on paired donors, with incorporation or reduction of molecular oxygen; F:heme binding; P:oxidation-reduction process			IPR036396 (G3DSA:1.10.630.GENE3D); IPR001128 (PFAM); PTHR24279:SF87 (PANTHER); PTHR24279 (PANTHER); PTHR24279 (PANTHER); PTHR24279:SF87 (PANTHER); IPR036396 (SUPERFAMILY)	F:GO:0005506; F:GO:0016705; F:GO:0020037; P:GO:0055114	F:iron ion binding; F:oxidoreductase activity, acting on paired donors, with incorporation or reduction of molecular oxygen; F:heme binding; P:oxidation-reduction process
g18808.t1	hypothetical protein GSI_05155	726	10	0	58.61	2	F:GO:0004672; P:GO:0006468	F:protein kinase activity; P:protein phosphorylation			IPR040976 (PFAM); G3DSA:1.10.510.10 (GENE3D); mobidb-lite (MOBIDB_LITE); mobidb-lite (MOBIDB_LITE); PTHR38248 (PANTHER); IPR011009 (SUPERFAMILY)	no GO terms	no GO terms
g4162.t1	Eukaryotic translation initiation factor 4 gamma	546	10	0	82.92	2	F:GO:0003743; P:GO:0006413	F:translation initiation factor activity; P:translational initiation			IPR036211 (G3DSA:1.20.970.GENE3D); IPR022745 (PFAM); IPR016021 (G3DSA:1.25.40.GENE3D); IPR003890 (PFAM); mobidb-lite (MOBIDB_LITE); mobidb-lite (MOBIDB_LITE); mobidb-lite (MOBIDB_LITE); mobidb-lite (MOBIDB_LITE); mobidb-lite (MOBIDB_LITE); PTHR23253 (PANTHER); PTHR23253:SF9 (PANTHER); IPR036211 (SUPERFAMILY); IPR016024 (SUPERFAMILY)	F:GO:0003723; F:GO:0005515	F:RNA binding; F:protein binding
g2406.t1	arginine methyl transferase	101	10	6.6243e-36	79.17	1	F:GO:0016740	F:transferase activity			IPR036770 (G3DSA:1.25.40.GENE3D); PF13637 (PFAM); IPR002110 (PROSITE_PROFILES); IPR020683 (PROSITE_PROFILES); IPR020683 (CDD); IPR036770 (SUPERFAMILY)	F:GO:0005515	F:protein binding
g8349.t1	WD40 repeat-like protein	631	10	0	81.43	7	P:GO:0002098; C:GO:0005634; C:GO:0005737; P:GO:0006357; F:GO:0008017; P:GO:0032447; C:GO:0033588	P:tRNA wobble uridine modification; C:nucleus; C:cytoplasm; P:regulation of transcription by RNA polymerase II; F:microtubule binding; P:protein urmylation; C:Elongator holoenzyme complex			IPR020472 (PRINTS); IPR001680 (SMART); IPR015943 (G3DSA:2.130.10.GENE3D); IPR015943 (G3DSA:2.130.10.GENE3D); IPR015943 (G3DSA:2.130.10.GENE3D); IPR001680 (PFAM); IPR037289 (PANTHER); IPR017986 (PROSITE_PROFILES); IPR001680 (PROSITE_PROFILES); IPR017986 (PROSITE_PROFILES); IPR001680 (PROSITE_PROFILES); IPR001680 (PROSITE_PROFILES); IPR001680 (PROSITE_PROFILES); IPR017986 (PROSITE_PROFILES); IPR001…	P:GO:0002098; F:GO:0005515; C:GO:0033588	P:tRNA wobble uridine modification; F:protein binding; C:Elongator holoenzyme complex
g18407.t1	FAD/NAD-P-binding domain-containing protein	222	10	1.38907e-137	80.05	5	F:GO:0000166; C:GO:0016021; F:GO:0016491; F:GO:0050662; P:GO:0055114	F:nucleotide binding; C:integral component of membrane; F:oxidoreductase activity; F:coenzyme binding; P:oxidation-reduction process			PR00419 (PRINTS); PF13450 (PFAM); IPR036188 (G3DSA:3.50.50.GENE3D); mobidb-lite (MOBIDB_LITE); mobidb-lite (MOBIDB_LITE); PTHR23023 (PANTHER); PTHR23023:SF62 (PANTHER); IPR036188 (SUPERFAMILY)	no GO terms	no GO terms
g17685.t1	adenine nucleotide transporter	268	10	1.54366e-163	88.3	3	C:GO:0016021; F:GO:0022857; P:GO:0055085	C:integral component of membrane; F:transmembrane transporter activity; P:transmembrane transport			IPR023395 (G3DSA:1.50.40.GENE3D); IPR018108 (PFAM); mobidb-lite (MOBIDB_LITE); mobidb-lite (MOBIDB_LITE); IPR040062 (PANTHER); PTHR24089:SF282 (PANTHER); IPR018108 (PROSITE_PROFILES); IPR018108 (PROSITE_PROFILES); IPR023395 (SUPERFAMILY)	F:GO:0022857	F:transmembrane transporter activity
g2386.t1	composite domain of metallo-dependent hydrolase	147	10	9.48141e-66	70.93	2	C:GO:0016021; F:GO:0016810	C:integral component of membrane; F:hydrolase activity, acting on carbon-nitrogen (but not peptide) bonds			IPR011059 (G3DSA:2.30.40.GENE3D); IPR011059 (SUPERFAMILY)	F:GO:0016810	F:hydrolase activity, acting on carbon-nitrogen (but not peptide) bonds
g3258.t1	hypothetical protein GSI_14612	696	10	0	80.86	1	C:GO:0016021	C:integral component of membrane			IPR011990 (G3DSA:1.25.40.GENE3D); IPR011990 (G3DSA:1.25.40.GENE3D); IPR040201 (PANTHER); IPR011990 (SUPERFAMILY)	F:GO:0005515	F:protein binding
g8268.t1	Metallo-dependent hydrolase	480	10	0	83.45	1	F:GO:0016810	F:hydrolase activity, acting on carbon-nitrogen (but not peptide) bonds			IPR011059 (G3DSA:2.30.40.GENE3D); IPR006680 (PFAM); G3DSA:3.20.20.140 (GENE3D); PTHR11271 (PANTHER); PTHR11271:SF37 (PANTHER); IPR011059 (SUPERFAMILY); IPR032466 (SUPERFAMILY)	F:GO:0016787; F:GO:0016810	F:hydrolase activity; F:hydrolase activity, acting on carbon-nitrogen (but not peptide) bonds
g11299.t1	S-adenosyl-L-methionine-dependent methyltransferase	260	10	1.25634e-167	85.94	2	F:GO:0008168; P:GO:0032259	F:methyltransferase activity; P:methylation			IPR013216 (PFAM); G3DSA:3.40.50.150 (GENE3D); PTHR42912 (PANTHER); PTHR42912:SF28 (PANTHER); cd02440 (CDD); IPR029063 (SUPERFAMILY)	F:GO:0008168	F:methyltransferase activity
g4747.t1	RNA-binding domain-containing protein	538	10	0	72.09	1	F:GO:0003723	F:RNA binding			IPR000504 (SMART); IPR012677 (G3DSA:3.30.70.GENE3D); IPR012677 (G3DSA:3.30.70.GENE3D); IPR000504 (PFAM); mobidb-lite (MOBIDB_LITE); mobidb-lite (MOBIDB_LITE); mobidb-lite (MOBIDB_LITE); mobidb-lite (MOBIDB_LITE); PTHR44212 (PANTHER); IPR000504 (PROSITE_PROFILES); IPR000504 (PROSITE_PROFILES); IPR035979 (SUPERFAMILY); IPR035979 (SUPERFAMILY)	F:GO:0003676	F:nucleic acid binding
g13054.t1	hypothetical protein GSI_10815	204	10	9.57786e-134	73.7	3	F:GO:0004842; P:GO:0016567; F:GO:0046872	F:ubiquitin-protein transferase activity; P:protein ubiquitination; F:metal ion binding			IPR002867 (PFAM); G3DSA:1.20.120.1750 (GENE3D); PTHR11685:SF126 (PANTHER); IPR031127 (PANTHER); SSF57850 (SUPERFAMILY)	F:GO:0004842; P:GO:0016567	F:ubiquitin-protein transferase activity; P:protein ubiquitination
g20349.t1	hypothetical protein GSI_09692	384	10	0	75.19	3	F:GO:0004672; F:GO:0005524; P:GO:0006468	F:protein kinase activity; F:ATP binding; P:protein phosphorylation			IPR000719 (SMART); G3DSA:1.10.510.10 (GENE3D); IPR000719 (PROSITE_PROFILES); cd00180 (CDD); IPR011009 (SUPERFAMILY)	F:GO:0004672; F:GO:0005524; P:GO:0006468	F:protein kinase activity; F:ATP binding; P:protein phosphorylation
g8346.t1	ribosome biogenesis protein ERB1	757	10	0	91.76	7	P:GO:0000463; P:GO:0000466; C:GO:0005654; C:GO:0030687; F:GO:0043021; F:GO:0070180; C:GO:0070545	P:maturation of LSU-rRNA from tricistronic rRNA transcript (SSU-rRNA, 5.8S rRNA, LSU-rRNA); P:maturation of 5.8S rRNA from tricistronic rRNA transcript (SSU-rRNA, 5.8S rRNA, LSU-rRNA); C:nucleoplasm; C:preribosome, large subunit precursor; F:ribonucleoprotein complex binding; F:large ribosomal subunit rRNA binding; C:PeBoW complex			IPR001680 (SMART); IPR012953 (SMART); IPR001680 (PFAM); IPR012953 (PFAM); IPR015943 (G3DSA:2.130.10.GENE3D); mobidb-lite (MOBIDB_LITE); mobidb-lite (MOBIDB_LITE); mobidb-lite (MOBIDB_LITE); mobidb-lite (MOBIDB_LITE); IPR028598 (PANTHER); IPR017986 (PROSITE_PROFILES); IPR001680 (PROSITE_PROFILES); IPR001680 (PROSITE_PROFILES); IPR001680 (PROSITE_PROFILES); IPR028598 (HAMAP); IPR017986 (PROSITE_PRO…	F:GO:0005515; P:GO:0006364; P:GO:0042254	F:protein binding; P:rRNA processing; P:ribosome biogenesis
g8136.t1	hypothetical protein GSI_02583	309	10	6.58863e-149	77.09	3	F:GO:0004672; F:GO:0005524; P:GO:0006468	F:protein kinase activity; F:ATP binding; P:protein phosphorylation			IPR000719 (SMART); IPR000719 (PFAM); G3DSA:1.10.510.10 (GENE3D); IPR000719 (PROSITE_PROFILES); cd00180 (CDD); IPR011009 (SUPERFAMILY)	F:GO:0004672; F:GO:0005524; P:GO:0006468	F:protein kinase activity; F:ATP binding; P:protein phosphorylation
g16593.t1	transcription factor	258	10	2.61614e-130	69.21	4	C:GO:0000943; F:GO:0003676; F:GO:0008270; P:GO:0015074	C:retrotransposon nucleocapsid; F:nucleic acid binding; F:zinc ion binding; P:DNA integration			IPR001878 (SMART); G3DSA:4.10.60.10 (GENE3D); mobidb-lite (MOBIDB_LITE); mobidb-lite (MOBIDB_LITE); IPR001878 (PROSITE_PROFILES); IPR036875 (SUPERFAMILY)	F:GO:0003676; F:GO:0008270	F:nucleic acid binding; F:zinc ion binding
g538.t1	acetyl-CoA synthetase-like protein	547	10	0	85.34	1	F:GO:0003824	F:catalytic activity			G3DSA:3.40.50.12780 (GENE3D); IPR000873 (PFAM); PTHR43201 (PANTHER); SSF56801 (SUPERFAMILY)	F:GO:0003824	F:catalytic activity
[truncated: 4,041 more rows]
