# Supplementary material for: Insight into plant cell wall degradation and pathogenesis of Ganoderma boninense via comparative genome analysis
Source: PeerJ. 2019 Dec 18;7:e8065. doi: 10.7717/peerj.8065 (PMC6927665; doi:10.7717/peerj.8065)
Supplement: File S3 [file peerj-07-8065-s005.xlsx]

## Sheet: clean
Predicted Gene	E-value	Protein ID	PhiBase ID	Gene Name	Pathogen ID	Pathogen Species	PHI Phenotype
g2.t1	0.09	B3LDT4	PHI:1041	Lmpma1	5022	Leptosphaeria_maculans	loss_of_pathogenicity
g10.t1	0.008	E3QPY3	PHI:4217	NPS6	31870	Colletotrichum_graminicola	reduced_virulence
g14.t1	0.053	A6ZIB8	PHI:859	NOX2	318829	Magnaporthe_oryzae	loss_of_pathogenicity
g16.t1	0.046	G4NL37	PHI:893	MGG_02986	318829	Magnaporthe_oryzae	reduced_virulence
g17.t1	1.17e-31	G4ZHR2	PHI:6868	PsXEG1	67593	Phytophthora_sojae	effector_(plant_avirulence_determinant)
g25.t1	5.27e-05	Q9C0L9	PHI:512	CaNAG6	5476	Candida_albicans	reduced_virulence
g26.t1	0.00025	I1RU69	PHI:1393	GzC2H056	5518	Fusarium_graminearum	unaffected_pathogenicity
g29.t1	0.046	Q5AG40	PHI:2553	VPS4	5476	Candida_albicans	loss_of_pathogenicity
g34.t1	2.08e-28	I1RHV1	PHI:6123	FGSG_03366	5518	Fusarium_graminearum	reduced_virulence
g35.t1	1.27e-06	A0AUJ1	PHI:4182	Gib2	5207	Cryptococcus_neoformans	reduced_virulence
g37.t1	0.061	Q51UJ9	PHI:2085	Moatg11	318829	Magnaporthe_oryzae	unaffected_pathogenicity
g42.t1	9.63e-20	Q0UA24	PHI:1130__PHI:2256	Xdh1	13684	Parastagonospora_nodorum	unaffected_pathogenicity
g46.t1	0.094	Q9C2Y4	PHI:405	PDE1	318829	Magnaporthe_oryzae	reduced_virulence
g48.t1	2.42e-32	Q5KEF4	PHI:4575	NTH2	5207	Cryptococcus_neoformans	increased_virulence_(hypervirulence)
g58.t1	1.21e-22	I1R980	PHI:2393	Related_to_O-methylsterigmatocystin_oxidoreductase	5518	Fusarium_graminearum	increased_virulence_(hypervirulence)
g60.t1	5e-62	I1REC4	PHI:6095	FgVps5	5518	Fusarium_graminearum	reduced_virulence
g61.t1	0.01	I1RB67	PHI:1984	GzZC299	5518	Fusarium_graminearum	unaffected_pathogenicity
g62.t1	2.27e-14	V6RAN7	PHI:1639	GzWing011	5518	Fusarium_graminearum	unaffected_pathogenicity
g64.t1	1.02e-11	A5IXL1	PHI:4210	nifS	2110	Mycoplasma_agalactiae	loss_of_pathogenicity
g65.t1	0.056	N4V0R3	PHI:3278	CoIra1	5465	Colletotrichum_orbiculare	reduced_virulence
g72.t1	1.17e-71	Q92215	PHI:97	TOXC	5017	Cochliobolus_carbonum	reduced_virulence
g76.t1	0.015	I1RLF1	PHI:1980	GzZC295	5518	Fusarium_graminearum	unaffected_pathogenicity
g83.t1	3.4e-20	G4N740	PHI:4024	MoST1	318829	Magnaporthe_oryzae	unaffected_pathogenicity
g84.t1	1.57e-15	G7TGB4	PHI:4840	hshA	347	Xanthomonas_oryzae	reduced_virulence
g86.t1	0.000381	Q6WIH6	PHI:4974	MEP5	523103	Trichophyton_mentagrophytes	reduced_virulence
g87.t1	0.01	Q63K61	PHI:3420	BPSS1504	28450	Burkholderia_pseudomallei	reduced_virulence
g91.t1	0.006	G4NC17	PHI:5185	MoAPX1	318829	Magnaporthe_oryzae	reduced_virulence
g95.t1	8.01e-15	W7N2B4	PHI:3381	FVEG_12533	117187	Fusarium_verticillioides	unaffected_pathogenicity
g99.t1	9.14e-35	G4MWY5	PHI:2113	Kin4	318829	Magnaporthe_oryzae	loss_of_pathogenicity__reduced_virulence
g104.t1	0.053	Q9HFZ4	PHI:183	RBT1	5476	Candida_albicans	reduced_virulence
g110.t1	0.007	I1S0Q0	PHI:1670	GzCCHC010	5518	Fusarium_graminearum	unaffected_pathogenicity
g111.t1	5.15e-12	A0A0E0V727	PHI:6913	ybtQ	562	Escherichia_coli	reduced_virulence
g112.t1	3.36e-06	Q5A753	PHI:3023__PHI:3509	opy2__Opy2	5476	Candida_albicans	reduced_virulence
g116.t1	0.000359	I1RK97	PHI:1368	GzC2H029	5518	Fusarium_graminearum	unaffected_pathogenicity
g122.t1	0.001	G4MPP9	PHI:885	MGG_02240	318829	Magnaporthe_oryzae	reduced_virulence
g123.t1	0.045	G4N2X9	PHI:5189	MoLDS1	318829	Magnaporthe_oryzae	reduced_virulence
g124.t1	0.054	I1RWP1	PHI:1648__PHI:6246	GzWing020__Famyo2	5518	Fusarium_graminearum	reduced_virulence
g125.t1	2.38e-10	G4MVC5	PHI:6927	MoRAD6	318829	Magnaporthe_oryzae	reduced_virulence
g145.t1	3.12e-19	J9VMW8	PHI:3457	PHO84	5207	Cryptococcus_neoformans	reduced_virulence
g151.t1	2.31e-39	B1GVX4	PHI:2289	BcBOA2	40559	Botrytis_cinerea	reduced_virulence
g154.t1	2.27e-26	Q2I0M6	PHI:1051	CTB3	29003	Cercospora_nicotianae	reduced_virulence
g156.t1	1.87e-08	Q2I0M6	PHI:1051	CTB3	29003	Cercospora_nicotianae	reduced_virulence
g157.t1	2.86e-13	B1GVX4	PHI:2289	BcBOA2	40559	Botrytis_cinerea	reduced_virulence
g168.t1	0.044	I1RA39	PHI:1205	(Sc_CDC15)	5518	Fusarium_graminearum	reduced_virulence
g173.t1	6.44e-13	A0ST44	PHI:1047	CTB6	29003	Cercospora_nicotianae	reduced_virulence
g174.t1	8.31e-05	I1RWB8	PHI:1402	GzC2H065	5518	Fusarium_graminearum	unaffected_pathogenicity
g175.t1	1.16e-160	H8ZZ79	PHI:2710	mepB	474922	Colletotrichum_gloeosporioides	reduced_virulence
g180.t1	0.01	P21264	PHI:501	ADE2	4932	Saccharomyces_cerevisiae	reduced_virulence
g190.t1	1.47e-07	I1RJS9	PHI:2326__PHI:2491	PTC1__FgPTC1	5518	Fusarium_graminearum	reduced_virulence
g192.t1	6.23e-05	Q6FV98	PHI:6626	CgTpo1_2	5478	Candida_glabrata	reduced_virulence
g193.t1	0	I1S0N5	PHI:1552	GzMyb016	5518	Fusarium_graminearum	unaffected_pathogenicity
g200.t1	1.36e-07	I1RJS9	PHI:2326__PHI:2491	PTC1__FgPTC1	5518	Fusarium_graminearum	reduced_virulence
g201.t1	6.16e-67	I1S0N5	PHI:1552	GzMyb016	5518	Fusarium_graminearum	unaffected_pathogenicity
g205.t1	2.94e-67	I1S0N5	PHI:1552	GzMyb016	5518	Fusarium_graminearum	unaffected_pathogenicity
g207.t1	6.13e-32	L7N655	PHI:3630	PepN	1773	Mycobacterium_tuberculosis	increased_virulence_(hypervirulence)
g222.t1	0.03	I1RW28	PHI:1646	GzWing018	5518	Fusarium_graminearum	reduced_virulence
g230.t1	6.85e-11	Q9HFT8	PHI:204	CaCDC35	5476	Candida_albicans	loss_of_pathogenicity
g236.t1	6.85e-28	Q52CS0	PHI:2075	Moatg7	318829	Magnaporthe_oryzae	loss_of_pathogenicity
g239.t1	7.8e-12	J7MF98	PHI:2700	lac2	5465	Colletotrichum_orbiculare	reduced_virulence
g240.t1	3.11e-29	Q52CS0	PHI:2075	Moatg7	318829	Magnaporthe_oryzae	loss_of_pathogenicity
g243.t1	1.02e-14	Q9HWG3	PHI:6938__PHI:6989	pchD	287	Pseudomonas_aeruginosa	reduced_virulence__increased_virulence_(hypervirulence)__loss_of_pathogenicity
g244.t1	0.036	A0A024CIG8	PHI:2934	cifA	36746	Pseudomonas_cichorii	reduced_virulence
g245.t1	0.03	P0AA28	PHI:2644	thioredoxin_1	28901	Salmonella_enterica	reduced_virulence
g247.t1	0.000135	Q1HA66	PHI:6969	cokel2	5465	Colletotrichum_orbiculare	reduced_virulence
g249.t1	7.69e-42	Q5XTQ4	PHI:541	LIP1	40559	Botrytis_cinerea	unaffected_pathogenicity
g250.t1	0.054	Q5WWE3	PHI:4975	LssB	446	Legionella_pneumophila	reduced_virulence
g251.t1	4.18e-11	G4MS03	PHI:2006__PHI:2008	HST1	318829	Magnaporthe_oryzae	unaffected_pathogenicity
g260.t1	4.22e-05	G4MQZ9	PHI:2025	HDL1	318829	Magnaporthe_oryzae	unaffected_pathogenicity
g261.t1	0.031	G7TKC9	PHI:6226	XOC_4190	347	Xanthomonas_oryzae	reduced_virulence
g262.t1	1.27e-08	Q8J214	PHI:346	CRU1	5270	Ustilago_maydis	reduced_virulence
g264.t1	0	G4NCG1	PHI:3234	MoLYS20	318829	Magnaporthe_oryzae	reduced_virulence
g274.t1	1.58e-08	P0CS63	PHI:2749	Rim101	5207	Cryptococcus_neoformans	reduced_virulence
g277.t1	9.08e-30	Q5A5P7	PHI:4891	orf19.5352	5476	Candida_albicans	unaffected_pathogenicity
g285.t1	0.033	I1RWV5	PHI:1746	GzZC061	5518	Fusarium_graminearum	unaffected_pathogenicity
g287.t1	1.64e-55	Q4HYC1	PHI:1201	(Bud32)	5518	Fusarium_graminearum	reduced_virulence
g291.t1	0.079	B0XQN0	PHI:3206	Cch1	746128	Aspergillus_fumigatus	reduced_virulence
g292.t1	8.74e-12	Q6WIH5	PHI:4970	MEP1	523103	Trichophyton_mentagrophytes	reduced_virulence
g293.t1	8.12e-98	Q6WIH5	PHI:4970	MEP1	523103	Trichophyton_mentagrophytes	reduced_virulence
g295.t1	0.043	Q4WJH3	PHI:6752	GrrA	746128	Aspergillus_fumigatus	unaffected_pathogenicity
g298.t1	3.82e-93	Q6WIH6	PHI:4974	MEP5	523103	Trichophyton_mentagrophytes	reduced_virulence
g300.t1	1.13e-38	I1RDG6	PHI:1555	GzMyb019	5518	Fusarium_graminearum	unaffected_pathogenicity
g301.t1	9.29e-80	I1RCP1	PHI:1080	Cch1	5518	Fusarium_graminearum	unaffected_pathogenicity
g302.t1	5.89e-113	G4MNL6	PHI:2092	Cch1	318829	Magnaporthe_oryzae	reduced_virulence
g306.t1	9.23e-80	B0XQN0	PHI:3206	Cch1	746128	Aspergillus_fumigatus	reduced_virulence
g308.t1	1.51e-39	Q6WIH5	PHI:4970	MEP1	523103	Trichophyton_mentagrophytes	reduced_virulence
g309.t1	2.58e-10	Q875L5	PHI:269	RAS2	5270	Ustilago_maydis	loss_of_pathogenicity
g311.t1	1.99e-50	Q7Z9J6	PHI:386	TSA1	5207	Cryptococcus_neoformans	reduced_virulence
g312.t1	0.028	I1RFN8	PHI:1166	ATG15	5518	Fusarium_graminearum	reduced_virulence
g313.t1	4.65e-78	B0XQN0	PHI:3206	Cch1	746128	Aspergillus_fumigatus	reduced_virulence
g316.t1	4.6e-26	Q9I3I6	PHI:7016	smc	287	Pseudomonas_aeruginosa	reduced_virulence
g317.t1	2.85e-25	Q6WIH1	PHI:4973	MEP4	523103	Trichophyton_mentagrophytes	reduced_virulence
g318.t1	1.05e-48	B0LFQ7	PHI:3066	Bx-Prx	6326	Bursaphelenchus_xylophilus	loss_of_pathogenicity
g320.t1	0.009	I1S2F2	PHI:1500	GzHMG032	5518	Fusarium_graminearum	unaffected_pathogenicity
g322.t1	1.23e-39	B0XQN0	PHI:3206	Cch1	746128	Aspergillus_fumigatus	reduced_virulence
g326.t1	1.19e-32	I1RZJ1	PHI:1615	GzSGT1	5518	Fusarium_graminearum	unaffected_pathogenicity
g327.t1	0.002	G4NE79	PHI:6928	MoBRE1	318829	Magnaporthe_oryzae	reduced_virulence
g330.t1	1.51e-43	A4ZGP3	PHI:1161	MgMfs1	1047171	Zymoseptoria_tritici	chemistry_target:_sensitivity_to_chemical
g331.t1	0.096	Q4WAR8	PHI:5365	SomA	746128	Aspergillus_fumigatus	reduced_virulence
g333.t1	0.034	I1RV69	PHI:1234	FGSG_08133	5518	Fusarium_graminearum	lethal
g335.t1	4.9e-120	I1RAY2	PHI:1218	FGSG_00677	5518	Fusarium_graminearum	lethal
g336.t1	0.000873	Q4U4T0	PHI:2388	Chi2	5530	Metarhizium_anisopliae	increased_virulence_(hypervirulence)__reduced_virulence
g337.t1	0.001	G4NCI6	PHI:6612	Mocapn9	318829	Magnaporthe_oryzae	unaffected_pathogenicity__reduced_virulence
g338.t1	0.00027	G4MUR7	PHI:4475	MoTup1	318829	Magnaporthe_oryzae	loss_of_pathogenicity
g340.t1	0.001	Q4WQK8	PHI:6111	CpcB	746128	Aspergillus_fumigatus	reduced_virulence
g341.t1	1.37e-09	P02976	PHI:4570	spa	1280	Staphylococcus_aureus	reduced_virulence
g342.t1	0.08	S0E3H0	PHI:3210	FfSge1	5127	Fusarium_fujikuroi	unaffected_pathogenicity
g348.t1	0.058	G4MRA3	PHI:2189	MoGIS2	318829	Magnaporthe_oryzae	reduced_virulence
g353.t1	0.014	Q59UR3	PHI:2820	SWI1	5476	Candida_albicans	reduced_virulence
g356.t1	9.05e-16	B5TQV9	PHI:3325	PGM	1348	Streptococcus_parauberis	reduced_virulence
g363.t1	0.000851	Q8NK86	PHI:311	MGB1	318829	Magnaporthe_oryzae	loss_of_pathogenicity
g375.t1	0.004	G4MS03	PHI:2006__PHI:2008	HST1	318829	Magnaporthe_oryzae	unaffected_pathogenicity
g377.t1	0.079	Q6IZ78	PHI:3908	ZrfA	746128	Aspergillus_fumigatus	loss_of_pathogenicity__reduced_virulence
g379.t1	6.42e-144	G4MXJ4	PHI:2145	MoSSADH	318829	Magnaporthe_oryzae	loss_of_pathogenicity
g380.t1	1.59e-28	Q0V515	PHI:3914	Sdh1	13684	Parastagonospora_nodorum	reduced_virulence
g381.t1	0.000622	W0H5E5	PHI:4836	Cif_B	36746	Pseudomonas_cichorii	reduced_virulence
g386.t1	6.07e-07	A0A0J9WWZ9	PHI:6956	gigX4	347	Xanthomonas_oryzae	increased_virulence_(hypervirulence)
g387.t1	1.59e-10	I6YDU0	PHI:2907	Cyp51A	5518	Fusarium_graminearum	unaffected_pathogenicity__reduced_virulence
g388.t1	0.013	G1XU04	PHI:5276	AOL_s00215g283	13349	Arthrobotrys_oligospora	increased_virulence_(hypervirulence)
g389.t1	3.97e-27	Q9P304	PHI:199	AOX1	5499	Passalora_fulva	reduced_virulence
g393.t1	0.036	Q7VM28	PHI:4572	relA	730	Haemophilus_ducreyi	reduced_virulence
g397.t1	8.37e-37	Q8TG10	PHI:260	HDA1	5270	Ustilago_maydis	unaffected_pathogenicity
g398.t1	8.57e-24	W7N216	PHI:5393	GLX	117187	Fusarium_verticillioides	reduced_virulence
g401.t1	2.19e-09	A3RH09	PHI:3865	GOX2	27334	Penicillium_expansum	reduced_virulence
g402.t1	0.058	I1RYH0	PHI:6409	FgCdc11	5518	Fusarium_graminearum	reduced_virulence
g404.t1	9.78e-28	I1REJ1	PHI:1662	GzCCHC002	5518	Fusarium_graminearum	unaffected_pathogenicity
g408.t1	7.48e-11	Q9P304	PHI:199	AOX1	5499	Passalora_fulva	reduced_virulence
g411.t1	1.01e-06	I1RHS7	PHI:723__PHI:727	PKS1__PKS17	5518	Fusarium_graminearum	unaffected_pathogenicity
g414.t1	4.19e-17	Q99101	PHI:57	PRF1	5270	Ustilago_maydis	loss_of_pathogenicity
g417.t1	2.26e-26	Q5ANA8	PHI:6795	CaMCA1	5476	Candida_albicans	reduced_virulence
g418.t1	2.51e-08	P0AA28	PHI:2644	thioredoxin_1	28901	Salmonella_enterica	reduced_virulence
g420.t1	5.6e-08	P0AA28	PHI:2644	thioredoxin_1	28901	Salmonella_enterica	reduced_virulence
g423.t1	1.13e-10	Q5ANA8	PHI:6795	CaMCA1	5476	Candida_albicans	reduced_virulence
g430.t1	5.77e-05	B0LLU1	PHI:1134	ipa	5022	Leptosphaeria_maculans	increased_virulence_(hypervirulence)
g432.t1	3.62e-07	I1RHI8	PHI:6121	FGSG_03243	5518	Fusarium_graminearum	reduced_virulence
g436.t1	5.28e-16	Q5GFD3	PHI:413	MPD1	13684	Parastagonospora_nodorum	unaffected_pathogenicity
g438.t1	0.063	J4UHQ6	PHI:5037	OpS1	176275	Beauveria_bassiana	reduced_virulence
g441.t1	0.000257	Q4JIM2	PHI:3866	IDH	27334	Penicillium_expansum	reduced_virulence
g446.t1	3.11e-08	Q6IWN3	PHI:528	CLA4	5270	Ustilago_maydis	loss_of_pathogenicity
g447.t1	0.036	Q1HA66	PHI:6969	cokel2	5465	Colletotrichum_orbiculare	reduced_virulence
g448.t1	1.58e-21	I1RB67	PHI:1984	GzZC299	5518	Fusarium_graminearum	unaffected_pathogenicity
g450.t1	0.012	J4UPL6	PHI:5394	mas5	176275	Beauveria_bassiana	loss_of_pathogenicity
g451.t1	0.09	B0Y2J9	PHI:6976	Erg4B	746128	Aspergillus_fumigatus	unaffected_pathogenicity
g460.t1	4.92e-72	E3Q7G1	PHI:2921	FET3-2	31870	Colletotrichum_graminicola	reduced_virulence
g461.t1	1.34e-32	I1RXV6	PHI:722	PGL1	5518	Fusarium_graminearum	unaffected_pathogenicity
g470.t1	0.084	G4NB53	PHI:5472	MoDeam	318829	Magnaporthe_oryzae	reduced_virulence
g476.t1	0.034	I1S0C1	PHI:1668	GzCCHC008	5518	Fusarium_graminearum	unaffected_pathogenicity
g480.t1	0.000438	G4MV96	PHI:3823	MET13	318829	Magnaporthe_oryzae	loss_of_pathogenicity
g486.t1	2.96e-40	I1RSK0	PHI:1257	FGSG_07121	5518	Fusarium_graminearum	unaffected_pathogenicity
g487.t1	0.089	X0KCM6	PHI:4681	FoBck1	5507	Fusarium_oxysporum	reduced_virulence
g490.t1	0.058	P52751	PHI:15	MPG1	318829	Magnaporthe_oryzae	reduced_virulence
g491.t1	0.014	P52751	PHI:15	MPG1	318829	Magnaporthe_oryzae	reduced_virulence
g494.t1	0.026	T2C913	PHI:3225	Ndo1	36651	Penicillium_digitatum	unaffected_pathogenicity
g497.t1	0.065	I6YE93	PHI:4963	TcdA	1496	Clostridium_difficile	unaffected_pathogenicity__reduced_virulence
g505.t1	6.02e-05	I1S3J7	PHI:1424	GzC2H092	5518	Fusarium_graminearum	unaffected_pathogenicity
g506.t1	0.006	Q8ZMX2	PHI:5571__PHI:6366	pat__Pat	28901	Salmonella_enterica	reduced_virulence__increased_virulence_(hypervirulence)
g508.t1	0	I1RMW3	PHI:6603	FaCdc3_(FGSG_05315.3)	282267	Fusarium_asiaticum	reduced_virulence
g509.t1	2.34e-18	P32964	PHI:143	CHT	5563	Gloeocercospora_sorghi	unaffected_pathogenicity
g513.t1	8.51e-103	W7MFP3	PHI:5270	FvBck1	117187	Fusarium_verticillioides	reduced_virulence
g514.t1	1.08e-45	G4NIR9	PHI:806	MGG_04137	318829	Magnaporthe_oryzae	reduced_virulence
g516.t1	2.8e-06	Q4WTN8	PHI:6926	myoE	746128	Aspergillus_fumigatus	reduced_virulence
g518.t1	0.013	Q4WLP9	PHI:6861	rbdA	746128	Aspergillus_fumigatus	reduced_virulence
g519.t1	0	P0CM56	PHI:672	CAS1	5207	Cryptococcus_neoformans	increased_virulence_(hypervirulence)
g521.t1	0.026	G4NGW7	PHI:3067	MoRga7	318829	Magnaporthe_oryzae	unaffected_pathogenicity
g522.t1	0.000195	I1RC64	PHI:1554	GzMyb018	5518	Fusarium_graminearum	unaffected_pathogenicity
g524.t1	2.2e-59	Q9C2Y1	PHI:278__PHI:1028	BCPME1__bcpme1	40559	Botrytis_cinerea	reduced_virulence__unaffected_pathogenicity
g525.t1	0.052	I1RC70	PHI:1303	GzbHLH004	5518	Fusarium_graminearum	unaffected_pathogenicity
g526.t1	0.01	G4MPA8	PHI:890	MGG_07015	318829	Magnaporthe_oryzae	reduced_virulence
g529.t1	0.098	I1RDS9	PHI:1870	GzZC185	5518	Fusarium_graminearum	unaffected_pathogenicity
g530.t1	1.17e-07	A0A0J9WWZ9	PHI:6956	gigX4	347	Xanthomonas_oryzae	increased_virulence_(hypervirulence)
g531.t1	0.012	I1S134	PHI:1767	GzZC082	5518	Fusarium_graminearum	unaffected_pathogenicity
g533.t1	0.005	I1S2F2	PHI:1500	GzHMG032	5518	Fusarium_graminearum	unaffected_pathogenicity
g538.t1	0.000155	V9W6M6	PHI:3090	pamA	1464	Paenibacillus_larvae	reduced_virulence
g541.t1	6.34e-142	I1RYF6	PHI:1597	GzOB037	5518	Fusarium_graminearum	unaffected_pathogenicity
g547.t1	0.003	I1RC37	PHI:1302	GzbHLH003	5518	Fusarium_graminearum	unaffected_pathogenicity
g556.t1	1.58e-76	Q5A1L6	PHI:3822	GIT3	5476	Candida_albicans	reduced_virulence
g557.t1	0.046	A0A0A2KRU1	PHI:6881	laeA	27334	Penicillium_expansum	reduced_virulence
g559.t1	2.6e-24	N4W395	PHI:5040	BFA1	5465	Colletotrichum_orbiculare	reduced_virulence
g560.t1	0.004	Q9HF03	PHI:280	CCN1	5207	Cryptococcus_neoformans	reduced_virulence
g561.t1	4.55e-137	J9VHR6	PHI:3236	Aph1	5207	Cryptococcus_neoformans	reduced_virulence
g563.t1	3.75e-57	Q4P9Q7	PHI:2222	Sho1	5270	Ustilago_maydis	reduced_virulence__unaffected_pathogenicity__loss_of_pathogenicity
g571.t1	0	Q8NK86	PHI:311	MGB1	318829	Magnaporthe_oryzae	loss_of_pathogenicity
g577.t1	6.29e-30	I1RNH0	PHI:1265	FGSG_05549	5518	Fusarium_graminearum	unaffected_pathogenicity
g578.t1	2.85e-13	O59937	PHI:569	XYL3	5507	Fusarium_oxysporum	unaffected_pathogenicity
g582.t1	2.13e-80	I1S0N5	PHI:1552	GzMyb016	5518	Fusarium_graminearum	unaffected_pathogenicity
g586.t1	9.09e-119	Q9Y7F1	PHI:178	pabaA	746128	Aspergillus_fumigatus	reduced_virulence
g588.t1	3.71e-20	G4MVC5	PHI:6927	MoRAD6	318829	Magnaporthe_oryzae	reduced_virulence
g589.t1	0.036	Q9C1F9	PHI:566	cel2	5017	Cochliobolus_carbonum	unaffected_pathogenicity
g593.t1	2.05e-05	Q99071	PHI:460	UhbW1	120017	Ustilago_hordei	loss_of_pathogenicity
g596.t1	4.58e-60	A0A0D2XJY4	PHI:4723	gnn1	5507	Fusarium_oxysporum	unaffected_pathogenicity
g599.t1	0.055	G4MNZ0	PHI:3176	MoSak1	318829	Magnaporthe_oryzae	reduced_virulence
g600.t1	0.011	I1RWP1	PHI:1648__PHI:6246	GzWing020__Famyo2	5518	Fusarium_graminearum	reduced_virulence
g602.t1	2.11e-24	I1RXS2	PHI:1759	GzZC074	5518	Fusarium_graminearum	unaffected_pathogenicity
g603.t1	1.13e-06	G4MUR7	PHI:4475	MoTup1	318829	Magnaporthe_oryzae	loss_of_pathogenicity
g606.t1	3.09e-88	Q522W5	PHI:2086	Moatg24	318829	Magnaporthe_oryzae	unaffected_pathogenicity
g607.t1	2.78e-09	I1RRS3	PHI:1816	GzZC131	5518	Fusarium_graminearum	unaffected_pathogenicity
g608.t1	3.06e-42	G4NHT5	PHI:5612	FZC20	318829	Magnaporthe_oryzae	unaffected_pathogenicity
g614.t1	3.62e-42	G4MS40	PHI:811	MGG_10510	318829	Magnaporthe_oryzae	reduced_virulence
g615.t1	8.24e-44	G4MXJ4	PHI:2145	MoSSADH	318829	Magnaporthe_oryzae	loss_of_pathogenicity
g618.t1	1.67e-08	I1S3J7	PHI:1424	GzC2H092	5518	Fusarium_graminearum	unaffected_pathogenicity
g619.t1	5.06e-124	I1RFM6	PHI:744	ADE5	5518	Fusarium_graminearum	reduced_virulence
g623.t1	8.21e-119	I1RMV6	PHI:1222	FGSG_05306	5518	Fusarium_graminearum	lethal
g626.t1	3.56e-08	G5EHM3	PHI:4231	MoFLP1	318829	Magnaporthe_oryzae	reduced_virulence
g628.t1	0.07	Q01886	PHI:12	HTS1	5017	Cochliobolus_carbonum	loss_of_pathogenicity
g630.t1	7.43e-98	Q8TGD1	PHI:254	FOW1	5507	Fusarium_oxysporum	reduced_virulence
g632.t1	0.049	I1RYQ5	PHI:1246	FGSG_09513	5518	Fusarium_graminearum	unaffected_pathogenicity
g634.t1	1.52e-95	G5EH19	PHI:780__PHI:787__PHI:808__PHI:2054	MGG_02731__Rac1	318829	Magnaporthe_oryzae	loss_of_pathogenicity__reduced_virulence
g637.t1	0	I1RA52	PHI:445	NOS1	5518	Fusarium_graminearum	reduced_virulence
g646.t1	7.93e-67	G4N740	PHI:4024	MoST1	318829	Magnaporthe_oryzae	unaffected_pathogenicity
g647.t1	0.000371	Q4I7F9	PHI:1458	GzAra006	5518	Fusarium_graminearum	unaffected_pathogenicity
g654.t1	5.98e-21	G4MP35	PHI:5614	FZC22	318829	Magnaporthe_oryzae	unaffected_pathogenicity
g657.t1	1.65e-48	I1RC95	PHI:1566	GzOB006	5518	Fusarium_graminearum	lethal
g658.t1	7.63e-37	I1REJ1	PHI:1662	GzCCHC002	5518	Fusarium_graminearum	unaffected_pathogenicity
g659.t1	1.37e-29	A0A095C2M1	PHI:4556	Ure4	552467	Cryptococcus_gattii	reduced_virulence
g665.t1	0.002	Q0UI00	PHI:7000	elcA	13684	Parastagonospora_nodorum	reduced_virulence
g674.t1	9.07e-08	Q2KNE4	PHI:3881	LaeA	5059	Aspergillus_flavus	reduced_virulence
g675.t1	0.003	A0A0F6UGK4	PHI:6941	feoB	287	Pseudomonas_aeruginosa	increased_virulence_(hypervirulence)__loss_of_pathogenicity
g678.t1	2.77e-169	Q86ZF1	PHI:261	ICL1	5022	Leptosphaeria_maculans	reduced_virulence
g685.t1	6.11e-65	I1ZIP0	PHI:6208	BbCyp8	176275	Beauveria_bassiana	unaffected_pathogenicity
g686.t1	1.37e-64	J9VKA8	PHI:4642	VPS20	5207	Cryptococcus_neoformans	loss_of_pathogenicity
g687.t1	2.47e-10	I1RZN4	PHI:1753	GzZC068	5518	Fusarium_graminearum	unaffected_pathogenicity
g688.t1	1.25e-06	Q7LJU0	PHI:274	USX1	5207	Cryptococcus_neoformans	loss_of_pathogenicity
g691.t1	4.69e-67	Q1HA66	PHI:6969	cokel2	5465	Colletotrichum_orbiculare	reduced_virulence
g692.t1	7.97e-46	G4NEK6	PHI:2029	TGL2	318829	Magnaporthe_oryzae	unaffected_pathogenicity
g698.t1	1.23e-19	I1RYN7	PHI:1299	GzAT003	5518	Fusarium_graminearum	unaffected_pathogenicity
g700.t1	0	C5BAT0	PHI:2961	gcvP	67780	Edwardsiella_ictaluri	reduced_virulence
g701.t1	0.009	G4MKI0	PHI:2118__PHI:5540	MgSM1__MSP1	318829	Magnaporthe_oryzae	effector_(plant_avirulence_determinant)__increased_virulence_(hypervirulence)
g703.t1	8.37e-27	I1RZC6	PHI:1088	FGSG_09759	5518	Fusarium_graminearum	unaffected_pathogenicity
g706.t1	0.048	G4NHC2	PHI:5034	MoADH1	318829	Magnaporthe_oryzae	unaffected_pathogenicity
g708.t1	1.2e-121	Q66A26	PHI:3134	pykF	633	Yersinia_pseudotuberculosis	reduced_virulence
g710.t1	4.61e-32	B4EDS9	PHI:5297	BCAL2200	95486	Burkholderia_cenocepacia	reduced_virulence
g711.t1	3.86e-40	Q0V515	PHI:3914	Sdh1	13684	Parastagonospora_nodorum	reduced_virulence
g713.t1	6.81e-16	G4NCI6	PHI:6612	Mocapn9	318829	Magnaporthe_oryzae	unaffected_pathogenicity__reduced_virulence
g715.t1	0.015	Q4WTN8	PHI:6926	myoE	746128	Aspergillus_fumigatus	reduced_virulence
g719.t1	7.87e-22	I1S0N5	PHI:1552	GzMyb016	5518	Fusarium_graminearum	unaffected_pathogenicity
g726.t1	3.16e-24	G4MUR7	PHI:4475	MoTup1	318829	Magnaporthe_oryzae	loss_of_pathogenicity
g735.t1	3.08e-47	O25743	PHI:3146	GGT	210	Helicobacter_pylori	unaffected_pathogenicity
g736.t1	1.39e-14	I1RJS9	PHI:2326__PHI:2491	PTC1__FgPTC1	5518	Fusarium_graminearum	reduced_virulence
g737.t1	0.028	E2EAF6	PHI:2357	CYP52X1	176275	Beauveria_bassiana	reduced_virulence
g739.t1	1.07e-73	Q4WF54	PHI:2322	SidH	746128	Aspergillus_fumigatus	reduced_virulence
g741.t1	4.91e-13	Q4X0M4	PHI:2527	SEC31	746128	Aspergillus_fumigatus	lethal__loss_of_pathogenicity
g743.t1	2.94e-11	Q4PCH2	PHI:853	YAP1	5270	Ustilago_maydis	reduced_virulence
g744.t1	1.41e-26	Q4PCH2	PHI:853	YAP1	5270	Ustilago_maydis	reduced_virulence
g747.t1	2.27e-13	G4NCI6	PHI:6612	Mocapn9	318829	Magnaporthe_oryzae	unaffected_pathogenicity__reduced_virulence
g748.t1	7.03e-09	Q9HF03	PHI:280	CCN1	5207	Cryptococcus_neoformans	reduced_virulence
g749.t1	5.15e-17	Q1HA66	PHI:6969	cokel2	5465	Colletotrichum_orbiculare	reduced_virulence
g750.t1	1.74e-05	I1RRS5	PHI:1509	GzHOME004	5518	Fusarium_graminearum	unaffected_pathogenicity
g757.t1	3.32e-178	G4MTZ0	PHI:2114	Calnexin	318829	Magnaporthe_oryzae	loss_of_pathogenicity
g758.t1	2.65e-14	P06618	PHI:4171	iaaH-1	29438	Pseudomonas_savastanoi	reduced_virulence
g759.t1	1.06e-15	A0A0A2KRU1	PHI:6881	laeA	27334	Penicillium_expansum	reduced_virulence
g761.t1	2.24e-23	G4Z2B4	PHI:3071	PsTatD4	67593	Phytophthora_sojae	reduced_virulence
g763.t1	6.99e-115	Q58FH5	PHI:693	GCS1	5207	Cryptococcus_neoformans	loss_of_pathogenicity
g765.t1	4.68e-06	I1RC01	PHI:1506	GzHOME001	5518	Fusarium_graminearum	unaffected_pathogenicity
g771.t1	4.9e-10	V9W6M6	PHI:3090	pamA	1464	Paenibacillus_larvae	reduced_virulence
g772.t1	0	Q874F3	PHI:391	ABC2	318829	Magnaporthe_oryzae	unaffected_pathogenicity
g773.t1	1.41e-07	Q7Z8E8	PHI:419	CSH1	5476	Candida_albicans	reduced_virulence
g776.t1	0.000585	I1S7F8	PHI:1553	GzMyb017	5518	Fusarium_graminearum	reduced_virulence
g778.t1	1.14e-14	I1RR00	PHI:1228	FGSG_06502	5518	Fusarium_graminearum	lethal
g779.t1	0.000283	I1RWP4	PHI:1530	Gzsnd	5518	Fusarium_graminearum	unaffected_pathogenicity
g781.t1	0.035	A0A1D8PRB7	PHI:6823	zcf29	5476	Candida_albicans	reduced_virulence
g791.t1	0.05	F5HCK8	PHI:415	IPMDH	13684	Parastagonospora_nodorum	loss_of_pathogenicity
g796.t1	1.76e-80	Q5AJ90	PHI:3688	Fox3p	5476	Candida_albicans	unaffected_pathogenicity
g800.t1	2.29e-105	Q1HA66	PHI:6969	cokel2	5465	Colletotrichum_orbiculare	reduced_virulence
g802.t1	0.046	Q96WM9	PHI:552	BcLCC2	40559	Botrytis_cinerea	unaffected_pathogenicity
g806.t1	0.000467	I1CFE1	PHI:4143	CotH3	64495	Rhizopus_oryzae	reduced_virulence
g809.t1	0.03	B0XR79	PHI:4678	AfgpaB	746128	Aspergillus_fumigatus	reduced_virulence
g820.t1	1.51e-97	Q9C1F9	PHI:566	cel2	5017	Cochliobolus_carbonum	unaffected_pathogenicity
g822.t1	0.006	Q9HEQ8	PHI:335	CGRA	746128	Aspergillus_fumigatus	reduced_virulence
g824.t1	8.66e-14	Q875L6	PHI:319	SQL2	5270	Ustilago_maydis	reduced_virulence
g828.t1	2.54e-43	C5BAT0	PHI:2961	gcvP	67780	Edwardsiella_ictaluri	reduced_virulence
g836.t1	0.079	Q7BS42	PHI:3792	pic	562	Escherichia_coli	reduced_virulence
g840.t1	2.02e-06	Q8TGW9	PHI:320	SSN6	5476	Candida_albicans	reduced_virulence
g841.t1	1.71e-33	A7EB00	PHI:3936	Ss-caf1	5180	Sclerotinia_sclerotiorum	loss_of_pathogenicity
g846.t1	0.049	I1RPV7	PHI:1227	FGSG_06089	5518	Fusarium_graminearum	lethal
g858.t1	1.67e-26	G4MYS1	PHI:4736	MoYpt7	318829	Magnaporthe_oryzae	loss_of_pathogenicity
g861.t1	1.41e-07	I1RDG6	PHI:1555	GzMyb019	5518	Fusarium_graminearum	unaffected_pathogenicity
g863.t1	0.000658	Q6WP49	PHI:438	BcBOT1_(CND5)	40559	Botrytis_cinerea	reduced_virulence
g869.t1	0.086	I1RP25	PHI:1225	FGSG_05775	5518	Fusarium_graminearum	lethal
g870.t1	5.39e-13	Q7Z8E8	PHI:419	CSH1	5476	Candida_albicans	reduced_virulence
g878.t1	8.29e-25	Q86ZF1	PHI:261	ICL1	5022	Leptosphaeria_maculans	reduced_virulence
g879.t1	1.15e-52	C5BAT0	PHI:2961	gcvP	67780	Edwardsiella_ictaluri	reduced_virulence
g880.t1	4.44e-38	Q874F3	PHI:391	ABC2	318829	Magnaporthe_oryzae	unaffected_pathogenicity
g886.t1	7.13e-14	G4MS03	PHI:2006__PHI:2008	HST1	318829	Magnaporthe_oryzae	unaffected_pathogenicity
g888.t1	0.033	B2ZAW3	PHI:3989	cpkk3	5116	Cryphonectria_parasitica	unaffected_pathogenicity
g890.t1	0.063	N4XMB0	PHI:3837	Sre1	5016	Cochliobolus_heterostrophus	reduced_virulence
g894.t1	0.009	Q8X1E7	PHI:550	BOS1	40559	Botrytis_cinerea	reduced_virulence
g897.t1	4.92e-33	B1GVX4	PHI:2289	BcBOA2	40559	Botrytis_cinerea	reduced_virulence
g898.t1	1.96e-31	B1GVX4	PHI:2289	BcBOA2	40559	Botrytis_cinerea	reduced_virulence
g901.t1	0.000104	I1S462	PHI:1336	GzbZIP018	5518	Fusarium_graminearum	unaffected_pathogenicity
g909.t1	0.007	W5ZQ93	PHI:3417	Ohmm	176275	Beauveria_bassiana	increased_virulence_(hypervirulence)
g921.t1	3.98e-36	Q9C0N5	PHI:207	CaNAG2	5476	Candida_albicans	reduced_virulence
g922.t1	1.05e-18	Q9C0N5	PHI:207	CaNAG2	5476	Candida_albicans	reduced_virulence
g929.t1	0.031	Q8Y448	PHI:5257	secY	1639	Listeria_monocytogenes	increased_virulence_(hypervirulence)
g931.t1	0.000166	A0A095CIZ4	PHI:6188	Ubp5	552467	Cryptococcus_gattii	reduced_virulence
g932.t1	0.000492	A0A095CIZ4	PHI:6188	Ubp5	552467	Cryptococcus_gattii	reduced_virulence
g934.t1	0	Q52CS0	PHI:2075	Moatg7	318829	Magnaporthe_oryzae	loss_of_pathogenicity
g935.t1	5.51e-54	F9X691	PHI:4914	ZtCBR1	1047171	Zymoseptoria_tritici	reduced_virulence
g937.t1	0.034	Q8Y448	PHI:5257	secY	1639	Listeria_monocytogenes	increased_virulence_(hypervirulence)
g938.t1	8.32e-112	Q56R42	PHI:497	HOG1	5207	Cryptococcus_neoformans	reduced_virulence
g946.t1	0.014	G4MQZ9	PHI:2025	HDL1	318829	Magnaporthe_oryzae	unaffected_pathogenicity
g947.t1	7.12e-40	E3Q7G1	PHI:2921	FET3-2	31870	Colletotrichum_graminicola	reduced_virulence
g948.t1	1.22e-18	Q96WM9	PHI:552	BcLCC2	40559	Botrytis_cinerea	unaffected_pathogenicity
g955.t1	2.1e-27	X0J8P9	PHI:5393	GLX	5507	Fusarium_oxysporum	reduced_virulence
g969.t1	6.32e-10	O93800	PHI:133	AKT1	5599	Alternaria_alternata	loss_of_pathogenicity
g970.t1	1.73e-10	G4MVC5	PHI:6927	MoRAD6	318829	Magnaporthe_oryzae	reduced_virulence
g976.t1	1.16e-08	I1RPI7	PHI:1877	GzZC192	5518	Fusarium_graminearum	unaffected_pathogenicity
g977.t1	0.042	Q87XF5	PHI:7033	mucA	317	Pseudomonas_syringae	reduced_virulence
g979.t1	2.56e-09	I1RPX8	PHI:1581	GzOB021	5518	Fusarium_graminearum	unaffected_pathogenicity
g980.t1	7.17e-06	A0AUJ1	PHI:4182	Gib2	5207	Cryptococcus_neoformans	reduced_virulence
g983.t1	0.01	I1REN7	PHI:1681	GzNF001	5518	Fusarium_graminearum	unaffected_pathogenicity
g984.t1	0.052	Q04182	PHI:2815	pdr15	4932	Saccharomyces_cerevisiae	unaffected_pathogenicity
g985.t1	4.71e-21	I1RWQ2	PHI:1235	FGSG_08731	5518	Fusarium_graminearum	lethal
g986.t1	1.04e-05	I1RYN5	PHI:1272	FGSG_09492	5518	Fusarium_graminearum	unaffected_pathogenicity
g987.t1	4.54e-40	G4NIB5	PHI:812	MGG_10702	318829	Magnaporthe_oryzae	reduced_virulence
g993.t1	3.35e-44	C0NFK7	PHI:6265	Eng1	5037	Histoplasma_capsulatum	reduced_virulence
g994.t1	1.23e-40	I1RWQ2	PHI:1235	FGSG_08731	5518	Fusarium_graminearum	lethal
g996.t1	2.12e-29	V5XZS6	PHI:4194	AKT7	5599	Alternaria_alternata	reduced_virulence__increased_virulence_(hypervirulence)
g997.t1	0.000624	G4NAJ0	PHI:2175	NMR3	318829	Magnaporthe_oryzae	reduced_virulence
g1000.t1	0.043	I1RIA7	PHI:2328	TRI10	5518	Fusarium_graminearum	reduced_virulence
g1001.t1	0.047	Q8TFN5	PHI:1055	CgCHSIII	31870	Colletotrichum_graminicola	unaffected_pathogenicity
g1002.t1	2.19e-45	C0NFK7	PHI:6265	Eng1	5037	Histoplasma_capsulatum	reduced_virulence
g1007.t1	1.37e-64	C0NFK7	PHI:6265	Eng1	5037	Histoplasma_capsulatum	reduced_virulence
g1013.t1	6.81e-41	G4NIB5	PHI:812	MGG_10702	318829	Magnaporthe_oryzae	reduced_virulence
g1016.t1	0.018	P83774	PHI:3514	Asc1	5476	Candida_albicans	loss_of_pathogenicity
g1017.t1	2.5e-69	C0NFK7	PHI:6265	Eng1	5037	Histoplasma_capsulatum	reduced_virulence
g1020.t1	2.14e-57	I1RSF7	PHI:1385	GzC2H048	5518	Fusarium_graminearum	unaffected_pathogenicity
g1025.t1	4.83e-26	G4NIB5	PHI:812	MGG_10702	318829	Magnaporthe_oryzae	reduced_virulence
g1027.t1	6.13e-40	G4NIB5	PHI:812	MGG_10702	318829	Magnaporthe_oryzae	reduced_virulence
g1031.t1	2.13e-41	G4NIB5	PHI:812	MGG_10702	318829	Magnaporthe_oryzae	reduced_virulence
g1035.t1	1.93e-06	C4YFX2	PHI:6806	tup1	5476	Candida_albicans	reduced_virulence
g1036.t1	3.59e-36	G4NIB5	PHI:812	MGG_10702	318829	Magnaporthe_oryzae	reduced_virulence
g1041.t1	1.84e-11	G4NIB5	PHI:812	MGG_10702	318829	Magnaporthe_oryzae	reduced_virulence
g1045.t1	0.094	Q9HEW7	PHI:5562	Nrf1	5499	Passalora_fulva	unaffected_pathogenicity
g1050.t1	1.87e-41	G2X1K9	PHI:6271	VdThit	27337	Verticillium_dahliae	reduced_virulence
g1054.t1	1.4e-09	P0A2F2	PHI:5572	cob	28901	Salmonella_enterica	unaffected_pathogenicity
g1056.t1	1.07e-103	G4NHC2	PHI:5034	MoADH1	318829	Magnaporthe_oryzae	unaffected_pathogenicity
g1060.t1	7.57e-79	P87033	PHI:77	GPA2	5270	Ustilago_maydis	unaffected_pathogenicity
g1061.t1	9.02e-51	P87033	PHI:77	GPA2	5270	Ustilago_maydis	unaffected_pathogenicity
g1062.t1	7.29e-06	A0A0B5JGW8	PHI:4607	BxCYP33C9	6326	Bursaphelenchus_xylophilus	reduced_virulence
g1064.t1	3.06e-19	E3Q2L6	PHI:6825	GPI12	31870	Colletotrichum_graminicola	loss_of_pathogenicity
g1066.t1	1.29e-56	G2X1K9	PHI:6271	VdThit	27337	Verticillium_dahliae	reduced_virulence
g1067.t1	0.072	D4HXR8	PHI:4043	AcrD	552	Erwinia_amylovora	unaffected_pathogenicity
g1070.t1	0.057	Q4WGK7	PHI:4893	aspB	746128	Aspergillus_fumigatus	unaffected_pathogenicity__increased_virulence_(hypervirulence)
g1071.t1	0.000735	I1RP98	PHI:1621	GzRUM1	5518	Fusarium_graminearum	unaffected_pathogenicity
g1073.t1	0.068	I1RNM1	PHI:1486	GzHMG018	5518	Fusarium_graminearum	unaffected_pathogenicity
g1074.t1	5.12e-08	Q7Z8E8	PHI:419	CSH1	5476	Candida_albicans	reduced_virulence
g1076.t1	3.41e-51	I1R980	PHI:2393	Related_to_O-methylsterigmatocystin_oxidoreductase	5518	Fusarium_graminearum	increased_virulence_(hypervirulence)
g1077.t1	1.34e-62	I1R980	PHI:2393	Related_to_O-methylsterigmatocystin_oxidoreductase	5518	Fusarium_graminearum	increased_virulence_(hypervirulence)
g1080.t1	1.84e-06	B1GVX4	PHI:2289	BcBOA2	40559	Botrytis_cinerea	reduced_virulence
g1081.t1	1.56e-15	I1S1V3	PHI:1238	FGSG_10725	5518	Fusarium_graminearum	lethal
g1082.t1	3.89e-37	E3Q2L6	PHI:6825	GPI12	31870	Colletotrichum_graminicola	loss_of_pathogenicity
g1084.t1	0.000748	I1RP98	PHI:1621	GzRUM1	5518	Fusarium_graminearum	unaffected_pathogenicity
g1087.t1	2.45e-15	E2EAF6	PHI:2357	CYP52X1	176275	Beauveria_bassiana	reduced_virulence
g1088.t1	1.74e-26	I1S1V3	PHI:1238	FGSG_10725	5518	Fusarium_graminearum	lethal
g1094.t1	0.041	I1RWP1	PHI:1648__PHI:6246	GzWing020__Famyo2	5518	Fusarium_graminearum	reduced_virulence
g1095.t1	0.003	A0A0B5JGW8	PHI:4607	BxCYP33C9	6326	Bursaphelenchus_xylophilus	reduced_virulence
g1096.t1	0.029	Q5AKU6	PHI:189__PHI:3020	SSK1__ssk1	5476	Candida_albicans	loss_of_pathogenicity__reduced_virulence
g1097.t1	9.82e-09	E9QY26	PHI:2535	ERG11B	746128	Aspergillus_fumigatus	unaffected_pathogenicity__lethal__loss_of_pathogenicity
g1098.t1	5.38e-05	Q7Z8E8	PHI:419	CSH1	5476	Candida_albicans	reduced_virulence
g1099.t1	0.023	Q4WT66	PHI:2511	Pes1	746128	Aspergillus_fumigatus	reduced_virulence
g1103.t1	0.001	G4NGA7	PHI:2032	VTL1	318829	Magnaporthe_oryzae	unaffected_pathogenicity
g1107.t1	8.54e-06	J9VIH5	PHI:3455	Apt1	5207	Cryptococcus_neoformans	reduced_virulence
g1109.t1	3.45e-23	I1RFN8	PHI:1166	ATG15	5518	Fusarium_graminearum	reduced_virulence
g1111.t1	2.89e-38	J9VIH5	PHI:3455	Apt1	5207	Cryptococcus_neoformans	reduced_virulence
g1116.t1	1.63e-09	D2SZX7	PHI:2837	OXI1	5016	Cochliobolus_heterostrophus	reduced_virulence
g1117.t1	1.75e-52	Q8Y8N0	PHI:6510	CshA	1639	Listeria_monocytogenes	unaffected_pathogenicity
g1121.t1	0.063	Q9UW13	PHI:186	RIM8	5476	Candida_albicans	reduced_virulence
g1122.t1	0.002	I1RMC1	PHI:1678	GzGRF	5518	Fusarium_graminearum	unaffected_pathogenicity
g1127.t1	1.38e-47	I1RSK0	PHI:1257	FGSG_07121	5518	Fusarium_graminearum	unaffected_pathogenicity
g1128.t1	1.05e-61	E3Q7G1	PHI:2921	FET3-2	31870	Colletotrichum_graminicola	reduced_virulence
g1129.t1	1.6e-18	G4NCI6	PHI:6612	Mocapn9	318829	Magnaporthe_oryzae	unaffected_pathogenicity__reduced_virulence
g1135.t1	1.51e-10	D7UQ40	PHI:3347	sol5	48100	Alternaria_solani	unaffected_pathogenicity
g1137.t1	0.000364	C3JXE8	PHI:2835	RED2	5016	Cochliobolus_heterostrophus	reduced_virulence
g1139.t1	0.008	I1S802	PHI:1672	GzCCHC012	5518	Fusarium_graminearum	unaffected_pathogenicity
g1144.t1	3.64e-05	Q12634	PHI:685__PHI:2022	BUF__BUF1	318829	Magnaporthe_oryzae	loss_of_pathogenicity
g1151.t1	0.04	I1RHI8	PHI:6121	FGSG_03243	5518	Fusarium_graminearum	reduced_virulence
g1152.t1	0.055	B1GVX7	PHI:2290	BcBOA6	40559	Botrytis_cinerea	reduced_virulence
g1157.t1	0.084	I1S5Z3	PHI:1685	GzRad003	5518	Fusarium_graminearum	unaffected_pathogenicity
g1165.t1	1.57e-52	Q9P8L8	PHI:544	BCMFS1	40559	Botrytis_cinerea	unaffected_pathogenicity
g1168.t1	1.66e-07	G4MU34	PHI:3257	MoIlv1	318829	Magnaporthe_oryzae	reduced_virulence
g1170.t1	0.051	G4N7H6	PHI:5631	FZC36	318829	Magnaporthe_oryzae	unaffected_pathogenicity
g1171.t1	9.49e-68	Q9P304	PHI:199	AOX1	5499	Passalora_fulva	reduced_virulence
g1173.t1	0.085	Q4WIH1	PHI:3045	CHSA	746128	Aspergillus_fumigatus	unaffected_pathogenicity
g1176.t1	1.21e-43	Q9P304	PHI:199	AOX1	5499	Passalora_fulva	reduced_virulence
g1183.t1	9.27e-82	Q9P304	PHI:199	AOX1	5499	Passalora_fulva	reduced_virulence
g1187.t1	2.07e-63	I1RWG6	PHI:1187	(Sc_Dbf2/Dbf20)	5518	Fusarium_graminearum	reduced_virulence
g1190.t1	4.56e-06	I1RDX3	PHI:1254	FGSG_01842	5518	Fusarium_graminearum	unaffected_pathogenicity
g1192.t1	6.41e-07	A0A1D8PET2	PHI:6803	cla4	5476	Candida_albicans	unaffected_pathogenicity
g1194.t1	7.09e-07	E9EZF4	PHI:5429	Mero-Ime2	568076	Metarhizium_robertsii	unaffected_pathogenicity
g1195.t1	0.041	Q8NKX1	PHI:5099	hasA	1314	Streptococcus_pyogenes	reduced_virulence
g1199.t1	1.27e-08	V5XZS6	PHI:4194	AKT7	5599	Alternaria_alternata	reduced_virulence__increased_virulence_(hypervirulence)
g1200.t1	0.098	B0XPT3	PHI:6977	Erg4A	746128	Aspergillus_fumigatus	unaffected_pathogenicity
g1201.t1	1.11e-41	Q9P8L8	PHI:544	BCMFS1	40559	Botrytis_cinerea	unaffected_pathogenicity
g1202.t1	6.22e-06	Q6PT92	PHI:6133	blaCMY-2	28901	Salmonella_enterica	reduced_virulence
g1203.t1	2.15e-19	V5XZS6	PHI:4194	AKT7	5599	Alternaria_alternata	reduced_virulence__increased_virulence_(hypervirulence)
g1205.t1	3.56e-16	V5XZS6	PHI:4194	AKT7	5599	Alternaria_alternata	reduced_virulence__increased_virulence_(hypervirulence)
g1206.t1	0.001	G2XD29	PHI:2731	VdSge1	27337	Verticillium_dahliae	loss_of_pathogenicity
g1208.t1	4.83e-26	Q0V515	PHI:3914	Sdh1	13684	Parastagonospora_nodorum	reduced_virulence
g1212.t1	3.81e-42	I1R980	PHI:2393	Related_to_O-methylsterigmatocystin_oxidoreductase	5518	Fusarium_graminearum	increased_virulence_(hypervirulence)
g1215.t1	4.52e-64	Q4HTT1	PHI:1468	GzCCAAT008	5518	Fusarium_graminearum	unaffected_pathogenicity
g1216.t1	1.15e-58	I1RTD1	PHI:1645	GzWing017	5518	Fusarium_graminearum	unaffected_pathogenicity
g1217.t1	0.000631	Q56056	PHI:3724	RNase_III	28901	Salmonella_enterica	reduced_virulence
g1219.t1	0	G4MZD0	PHI:3060__PHI:4054	Molrg1__Lrg1	318829	Magnaporthe_oryzae	loss_of_pathogenicity
g1222.t1	6.01e-16	G4N8I4	PHI:2989__PHI:5680	MGG_06243.6__FZC76	318829	Magnaporthe_oryzae	reduced_virulence__unaffected_pathogenicity
g1224.t1	0.055	I1RCP1	PHI:1080	Cch1	5518	Fusarium_graminearum	unaffected_pathogenicity
g1228.t1	4.55e-60	G4MQB0	PHI:3066	MoRga6	318829	Magnaporthe_oryzae	unaffected_pathogenicity
g1230.t1	0	G4NES1	PHI:3814	AGL1	318829	Magnaporthe_oryzae	reduced_virulence
g1231.t1	1.81e-45	I1RU69	PHI:1393	GzC2H056	5518	Fusarium_graminearum	unaffected_pathogenicity
g1233.t1	8.43e-66	E9E8J3	PHI:3263	MaSnf1	92637	Metarhizium_acridum	reduced_virulence
g1238.t1	0.064	I1S0W0	PHI:1417	GzC2H084	5518	Fusarium_graminearum	unaffected_pathogenicity
g1239.t1	0.076	R9RJ65	PHI:4155	stk	1307	Streptococcus_suis	reduced_virulence
g1240.t1	0.01	G4NHC2	PHI:5034	MoADH1	318829	Magnaporthe_oryzae	unaffected_pathogenicity
g1243.t1	3.27e-101	Q9C1F9	PHI:566	cel2	5017	Cochliobolus_carbonum	unaffected_pathogenicity
g1246.t1	1.9e-10	I1RIL1	PHI:1835	GzZC150	5518	Fusarium_graminearum	unaffected_pathogenicity
g1250.t1	0.019	B0LF89	PHI:6511	fimK	573	Klebsiella_pneumoniae	reduced_virulence
g1253.t1	2.13e-08	G4N586	PHI:5615	FZC23	318829	Magnaporthe_oryzae	unaffected_pathogenicity
g1254.t1	7.69e-12	I1RZC6	PHI:1088	FGSG_09759	5518	Fusarium_graminearum	unaffected_pathogenicity
g1255.t1	0.000508	I1RZC6	PHI:1088	FGSG_09759	5518	Fusarium_graminearum	unaffected_pathogenicity
g1256.t1	5.85e-92	Q96X32	PHI:234__PHI:2363	UBC2__Ubc2	5270	Ustilago_maydis	reduced_virulence__loss_of_pathogenicity
g1259.t1	3.54e-11	Q8RP09	PHI:981	hopI1	317	Pseudomonas_syringae	effector_(plant_avirulence_determinant)
g1264.t1	0	I1RSF7	PHI:1385	GzC2H048	5518	Fusarium_graminearum	unaffected_pathogenicity
g1265.t1	2.04e-141	P0CS04	PHI:3490	Gmt2	5207	Cryptococcus_neoformans	loss_of_pathogenicity
g1269.t1	5.59e-52	I1RHA1	PHI:1270	FGSG_03146	5518	Fusarium_graminearum	unaffected_pathogenicity
g1272.t1	0.002	V6RAN7	PHI:1639	GzWing011	5518	Fusarium_graminearum	unaffected_pathogenicity
g1277.t1	3.65e-22	P06618	PHI:4171	iaaH-1	29438	Pseudomonas_savastanoi	reduced_virulence
g1278.t1	1.61e-10	P06618	PHI:4171	iaaH-1	29438	Pseudomonas_savastanoi	reduced_virulence
g1279.t1	0.034	Q9UWF0	PHI:2108	CAM	318829	Magnaporthe_oryzae	loss_of_pathogenicity__reduced_virulence
g1280.t1	0	Q9UW87	PHI:267	MLT1	5476	Candida_albicans	reduced_virulence
g1283.t1	0.000764	Q522W5	PHI:2086	Moatg24	318829	Magnaporthe_oryzae	unaffected_pathogenicity
g1284.t1	0.067	I6YE93	PHI:4963	TcdA	1496	Clostridium_difficile	unaffected_pathogenicity__reduced_virulence
g1286.t1	3.68e-37	O68539	PHI:3411	bscN	518	Bordetella_bronchiseptica	reduced_virulence
g1288.t1	0.000314	A8YPQ5	PHI:7004	CapB2	1280	Staphylococcus_aureus	reduced_virulence
g1289.t1	2.37e-07	P83774	PHI:3514	Asc1	5476	Candida_albicans	loss_of_pathogenicity
g1291.t1	0	A0A0D2XWJ8	PHI:4727	gdb1	5507	Fusarium_oxysporum	unaffected_pathogenicity__reduced_virulence
g1292.t1	6.91e-07	Q5ZUZ0	PHI:6382	iolG	446	Legionella_pneumophila	reduced_virulence
g1297.t1	3.38e-17	G2X6V8	PHI:6331	VdCYP1	27337	Verticillium_dahliae	loss_of_pathogenicity
g1301.t1	1.39e-11	I1R9J1	PHI:1271	FGSG_00132	5518	Fusarium_graminearum	unaffected_pathogenicity
g1302.t1	2.31e-12	Q6WP49	PHI:438	BcBOT1_(CND5)	40559	Botrytis_cinerea	reduced_virulence
g1305.t1	0.000154	A4RJV3	PHI:6636	MoMdv1	318829	Magnaporthe_oryzae	reduced_virulence
g1306.t1	3.82e-14	J4UPL6	PHI:5394	mas5	176275	Beauveria_bassiana	loss_of_pathogenicity
g1308.t1	0.004	A7F519	PHI:2910	Shk1	5180	Sclerotinia_sclerotiorum	unaffected_pathogenicity
g1309.t1	9.62e-20	P0A088	PHI:4582	msrB	1280	Staphylococcus_aureus	unaffected_pathogenicity__reduced_virulence
g1316.t1	3.02e-19	G4N5E4	PHI:2060	MgLig4	318829	Magnaporthe_oryzae	unaffected_pathogenicity
g1318.t1	8.11e-14	I1RS37	PHI:1643	GzWing015	5518	Fusarium_graminearum	reduced_virulence
g1319.t1	0.022	Q1A1Y7	PHI:599	TCO1	5207	Cryptococcus_neoformans	reduced_virulence
g1320.t1	8.62e-83	I1RTC2	PHI:1232	FGSG_07423	5518	Fusarium_graminearum	lethal
g1323.t1	0.002	I1RLH1	PHI:1209	FGSG_04770	5518	Fusarium_graminearum	reduced_virulence
g1325.t1	1.04e-06	I1S7Z5	PHI:1431__PHI:5693	Pac1	5518	Fusarium_graminearum	unaffected_pathogenicity
g1326.t1	0.081	I1RYY6	PHI:6094	FgVps17	5518	Fusarium_graminearum	reduced_virulence
g1327.t1	2.74e-28	Q3Y5V5	PHI:1018__PHI:2042	ABC3	318829	Magnaporthe_oryzae	loss_of_pathogenicity
g1330.t1	0.004	I1V1W1	PHI:6207	BbCyp6	176275	Beauveria_bassiana	reduced_virulence
g1332.t1	1.32e-05	I1RFM2	PHI:3035	FgERG3A	5518	Fusarium_graminearum	reduced_virulence
g1336.t1	0.022	I1RLH1	PHI:1209	FGSG_04770	5518	Fusarium_graminearum	reduced_virulence
g1337.t1	1.57e-13	G4NCI6	PHI:6612	Mocapn9	318829	Magnaporthe_oryzae	unaffected_pathogenicity__reduced_virulence
g1338.t1	2.8e-17	I1R980	PHI:2393	Related_to_O-methylsterigmatocystin_oxidoreductase	5518	Fusarium_graminearum	increased_virulence_(hypervirulence)
g1339.t1	6.27e-103	I1RE55	PHI:1616	GzssDB001	5518	Fusarium_graminearum	unaffected_pathogenicity
g1340.t1	1.3e-22	Q4WJD1	PHI:6670	SchA	746128	Aspergillus_fumigatus	loss_of_pathogenicity
g1342.t1	2.94e-14	G2X6V8	PHI:6331	VdCYP1	27337	Verticillium_dahliae	loss_of_pathogenicity
g1343.t1	2.39e-48	Q96VB5	PHI:508	AFT1	5599	Alternaria_alternata	loss_of_pathogenicity
g1345.t1	1.26e-90	Q8TG19	PHI:266	MGV1	5518	Fusarium_graminearum	loss_of_pathogenicity__reduced_virulence
g1346.t1	0.027	Q48S75	PHI:2880	AspA	1314	Streptococcus_pyogenes	reduced_virulence
g1347.t1	0.028	Q9P8L8	PHI:544	BCMFS1	40559	Botrytis_cinerea	unaffected_pathogenicity
g1351.t1	1.13e-32	A3RH09	PHI:3865	GOX2	27334	Penicillium_expansum	reduced_virulence
g1355.t1	7.75e-11	G4N572	PHI:6635	MoFis1	318829	Magnaporthe_oryzae	reduced_virulence
g1356.t1	7.14e-39	G4N5E4	PHI:2060	MgLig4	318829	Magnaporthe_oryzae	unaffected_pathogenicity
g1357.t1	0.006	Q9P304	PHI:199	AOX1	5499	Passalora_fulva	reduced_virulence
g1363.t1	8.74e-19	G4MNK1	PHI:5470	MoNgt1	318829	Magnaporthe_oryzae	reduced_virulence
g1364.t1	0.012	A8YPQ5	PHI:7004	CapB2	1280	Staphylococcus_aureus	reduced_virulence
g1365.t1	0.085	I1RIP4	PHI:3038	FgERG5B	5518	Fusarium_graminearum	reduced_virulence
g1366.t1	1.06e-32	G4N5E4	PHI:2060	MgLig4	318829	Magnaporthe_oryzae	unaffected_pathogenicity
g1367.t1	2.1e-36	G4N572	PHI:6635	MoFis1	318829	Magnaporthe_oryzae	reduced_virulence
g1368.t1	6.11e-12	G4N572	PHI:6635	MoFis1	318829	Magnaporthe_oryzae	reduced_virulence
g1370.t1	3.38e-06	I1R980	PHI:2393	Related_to_O-methylsterigmatocystin_oxidoreductase	5518	Fusarium_graminearum	increased_virulence_(hypervirulence)
g1383.t1	0.02	Q1HA66	PHI:6969	cokel2	5465	Colletotrichum_orbiculare	reduced_virulence
g1391.t1	1.54e-37	X0J8P9	PHI:5393	GLX	5507	Fusarium_oxysporum	reduced_virulence
g1392.t1	6.56e-13	Q99101	PHI:57	PRF1	5270	Ustilago_maydis	loss_of_pathogenicity
g1396.t1	2.44e-17	X0J8P9	PHI:5393	GLX	5507	Fusarium_oxysporum	reduced_virulence
g1406.t1	1.17e-07	I1RFP7	PHI:1935	GzZC250	5518	Fusarium_graminearum	unaffected_pathogenicity
g1424.t1	0.000821	G4N8A1	PHI:2087	Moatg26	318829	Magnaporthe_oryzae	unaffected_pathogenicity
g1427.t1	0.065	A7DV80	PHI:3648	vep20	672	Vibrio_vulnificus	loss_of_pathogenicity__unaffected_pathogenicity
g1439.t1	0.000494	G4N8A1	PHI:2087	Moatg26	318829	Magnaporthe_oryzae	unaffected_pathogenicity
g1442.t1	5.7e-05	E3QJK7	PHI:6827	GPI8	31870	Colletotrichum_graminicola	loss_of_pathogenicity
g1447.t1	0.036	G4NGX3	PHI:2093	Mid1	318829	Magnaporthe_oryzae	unaffected_pathogenicity__reduced_virulence
g1453.t1	4.75e-11	Q8DPC2	PHI:6319	potA	1313	Streptococcus_pneumoniae	reduced_virulence
g1455.t1	8.74e-08	Q4X1Y0	PHI:2514	PFS2	746128	Aspergillus_fumigatus	lethal
g1456.t1	4.66e-23	W7N2B4	PHI:3381	FVEG_12533	117187	Fusarium_verticillioides	unaffected_pathogenicity
g1458.t1	3.21e-44	C0NFK7	PHI:6265	Eng1	5037	Histoplasma_capsulatum	reduced_virulence
g1459.t1	1.98e-07	G4NCI6	PHI:6612	Mocapn9	318829	Magnaporthe_oryzae	unaffected_pathogenicity__reduced_virulence
g1468.t1	1.07e-162	Q4WGR1	PHI:2541	OLE1	746128	Aspergillus_fumigatus	lethal
g1469.t1	1.38e-44	P87032	PHI:76	GPA1	5270	Ustilago_maydis	unaffected_pathogenicity
g1480.t1	2.16e-46	W7N2B4	PHI:3381	FVEG_12533	117187	Fusarium_verticillioides	unaffected_pathogenicity
g1485.t1	8.52e-07	A0A0J9WX00	PHI:6957	gigX5	347	Xanthomonas_oryzae	increased_virulence_(hypervirulence)
g1493.t1	0.005	G4NCF7	PHI:2138	SGA1	318829	Magnaporthe_oryzae	loss_of_pathogenicity__unaffected_pathogenicity
g1494.t1	5.04e-16	I1RU69	PHI:1393	GzC2H056	5518	Fusarium_graminearum	unaffected_pathogenicity
g1497.t1	8.67e-30	Q5ANA8	PHI:6795	CaMCA1	5476	Candida_albicans	reduced_virulence
g1499.t1	5.45e-09	Q4I7F9	PHI:1458	GzAra006	5518	Fusarium_graminearum	unaffected_pathogenicity
g1500.t1	0.000113	Q4IQT8	PHI:1618	GzFET5	5518	Fusarium_graminearum	unaffected_pathogenicity
g1502.t1	0.002	G4N1E0	PHI:3809	TRA1	318829	Magnaporthe_oryzae	reduced_virulence
g1503.t1	0.025	I1RWP4	PHI:1530	Gzsnd	5518	Fusarium_graminearum	unaffected_pathogenicity
g1512.t1	1.05e-10	P9WKQ1	PHI:6473	Rv0888	1772	Mycobacterium_smegmatis	reduced_virulence
g1525.t1	6.73e-73	H6VMG0	PHI:3594	Ptp2	5207	Cryptococcus_neoformans	reduced_virulence
g1533.t1	0.000119	I1RP25	PHI:1225	FGSG_05775	5518	Fusarium_graminearum	lethal
g1534.t1	0.016	Q5D6D7	PHI:4234	nps2	5016	Cochliobolus_heterostrophus	reduced_virulence
g1535.t1	2.95e-07	Q8Y619	PHI:6537	ChiA	1639	Listeria_monocytogenes	reduced_virulence
g1537.t1	0.00084	Q8Y619	PHI:6537	ChiA	1639	Listeria_monocytogenes	reduced_virulence
g1538.t1	1.3e-05	A0A095CIZ4	PHI:6188	Ubp5	552467	Cryptococcus_gattii	reduced_virulence
g1542.t1	0.099	Q8Z6L6	PHI:556	sseC	28901	Salmonella_enterica	reduced_virulence
g1543.t1	3.85e-69	P0A038	PHI:6904	GAPDH	1280	Staphylococcus_aureus	reduced_virulence
g1546.t1	1.02e-128	I1S0J3	PHI:1526	GzHOMEL036	5518	Fusarium_graminearum	unaffected_pathogenicity
g1561.t1	0.075	Q00819	PHI:47	CAP64	5207	Cryptococcus_neoformans	loss_of_pathogenicity
g1562.t1	0	Q4WIQ3	PHI:3277	gnoA	746128	Aspergillus_fumigatus	unaffected_pathogenicity
g1566.t1	7.83e-75	C5P3X6	PHI:479	MEP1	199306	Coccidioides_posadasii	reduced_virulence
g1568.t1	2.76e-06	I1RC07	PHI:1348	GzC2H008	5518	Fusarium_graminearum	reduced_virulence
g1570.t1	0.064	G4MNZ0	PHI:3176	MoSak1	318829	Magnaporthe_oryzae	reduced_virulence
g1572.t1	3.53e-06	I1RC07	PHI:1348	GzC2H008	5518	Fusarium_graminearum	reduced_virulence
g1580.t1	8.86e-09	G7TGB4	PHI:4840	hshA	347	Xanthomonas_oryzae	reduced_virulence
g1583.t1	0.028	P0C053	PHI:6220	essB	1280	Staphylococcus_aureus	reduced_virulence
g1591.t1	2.81e-12	G7TGB4	PHI:4840	hshA	347	Xanthomonas_oryzae	reduced_virulence
g1595.t1	7.34e-10	P0A2F2	PHI:5572	cob	28901	Salmonella_enterica	unaffected_pathogenicity
g1598.t1	1.14e-82	G4MSX7	PHI:772__PHI:797	MGG_01481	318829	Magnaporthe_oryzae	loss_of_pathogenicity__reduced_virulence
g1601.t1	5.73e-07	Q2KNE4	PHI:3881	LaeA	5059	Aspergillus_flavus	reduced_virulence
g1606.t1	3.44e-50	J4UPL6	PHI:5394	mas5	176275	Beauveria_bassiana	loss_of_pathogenicity
g1608.t1	2.22e-19	Q30MW3	PHI:3813	gp43	121759	Paracoccidioides_brasiliensis	reduced_virulence
g1612.t1	0.043	Q4WTN8	PHI:6926	myoE	746128	Aspergillus_fumigatus	reduced_virulence
g1613.t1	1.85e-32	G2XBR1	PHI:3708	VdSSP1	27337	Verticillium_dahliae	reduced_virulence
g1625.t1	6.42e-09	I1RMT5	PHI:1294	GzAPSES002	5518	Fusarium_graminearum	unaffected_pathogenicity
g1627.t1	0.03	I1S7N4	PHI:2386	ACL1	5518	Fusarium_graminearum	loss_of_pathogenicity
g1628.t1	1.57e-34	Q8NJQ2	PHI:2839	RED1	5016	Cochliobolus_heterostrophus	reduced_virulence
g1629.t1	8.26e-23	N4V0R3	PHI:3278	CoIra1	5465	Colletotrichum_orbiculare	reduced_virulence
g1630.t1	2.67e-38	D2EAX7	PHI:2582__PHI:2603	Rim20	5270	Ustilago_maydis	unaffected_pathogenicity
g1631.t1	0.039	I1RCP1	PHI:1080	Cch1	5518	Fusarium_graminearum	unaffected_pathogenicity
g1632.t1	0.086	G3K6H9	PHI:3591	rpfF	56454	Xanthomonas_hortorum	reduced_virulence
g1637.t1	4.36e-72	Q59WW7	PHI:4936	gpx31	5476	Candida_albicans	unaffected_pathogenicity
g1645.t1	0.095	P58662	PHI:3011	rcsC11	28901	Salmonella_enterica	increased_virulence_(hypervirulence)__unaffected_pathogenicity__reduced_virulence
g1646.t1	4.6e-28	A5CVB7	PHI:3028	Vatr2	28447	Clavibacter_michiganensis	reduced_virulence
g1653.t1	1.77e-72	V6RAN7	PHI:1639	GzWing011	5518	Fusarium_graminearum	unaffected_pathogenicity
g1654.t1	1.18e-20	Q30MW3	PHI:3813	gp43	121759	Paracoccidioides_brasiliensis	reduced_virulence
g1658.t1	2.16e-08	I1RC95	PHI:1566	GzOB006	5518	Fusarium_graminearum	lethal
g1659.t1	0.000873	Q8NJS2	PHI:697	ugt51E1	5022	Leptosphaeria_maculans	unaffected_pathogenicity
g1666.t1	8.98e-15	V6RAN7	PHI:1639	GzWing011	5518	Fusarium_graminearum	unaffected_pathogenicity
g1667.t1	3.05e-10	D2EAX7	PHI:2582__PHI:2603	Rim20	5270	Ustilago_maydis	unaffected_pathogenicity
g1669.t1	0.001	I1RC95	PHI:1566	GzOB006	5518	Fusarium_graminearum	lethal
g1671.t1	9.82e-17	G4N7H1	PHI:2112__PHI:3177	Tos3__MoTos3	318829	Magnaporthe_oryzae	unaffected_pathogenicity__reduced_virulence
g1672.t1	0.034	P30601	PHI:236	WdCHS2	5970	Exophiala_dermatitidis	reduced_virulence
g1678.t1	7.63e-28	G4NFA1	PHI:6930	MoRAD18	318829	Magnaporthe_oryzae	unaffected_pathogenicity
g1686.t1	0.069	A0A0S1LL44	PHI:6975	SeCHS-A	176275	Beauveria_bassiana	increased_virulence_(hypervirulence)
g1695.t1	5.05e-81	Q8Y8N0	PHI:6510	CshA	1639	Listeria_monocytogenes	unaffected_pathogenicity
g1698.t1	0.096	Q8ZQE4	PHI:3928	MacB	28901	Salmonella_enterica	reduced_virulence
g1701.t1	3.47e-07	Q875L6	PHI:319	SQL2	5270	Ustilago_maydis	reduced_virulence
g1703.t1	0.000474	Q8Y8N0	PHI:6510	CshA	1639	Listeria_monocytogenes	unaffected_pathogenicity
g1713.t1	0.051	W7LZA5	PHI:3886	UBL1	117187	Fusarium_verticillioides	reduced_virulence
g1716.t1	5.15e-89	I1RUG2	PHI:1233	FGSG_07855	5518	Fusarium_graminearum	lethal
g1720.t1	1.83e-84	Q9Y7E5	PHI:273	SPT3	5476	Candida_albicans	loss_of_pathogenicity
g1723.t1	0.002	I1RKS2	PHI:717	PLSP1	5518	Fusarium_graminearum	unaffected_pathogenicity
g1727.t1	4.36e-21	Q0V515	PHI:3914	Sdh1	13684	Parastagonospora_nodorum	reduced_virulence
g1728.t1	0.000281	I1RBR4	PHI:2908	Cyp51B	5518	Fusarium_graminearum	unaffected_pathogenicity__reduced_virulence
g1733.t1	7.99e-19	Q5GFD3	PHI:413	MPD1	13684	Parastagonospora_nodorum	unaffected_pathogenicity
g1739.t1	1.11e-75	W7N2C1	PHI:3384	FVEG_12530	117187	Fusarium_verticillioides	unaffected_pathogenicity
g1748.t1	3.73e-44	Q9UW03	PHI:202__PHI:1160__PHI:2309	BcatrB	40559	Botrytis_cinerea	unaffected_pathogenicity__reduced_virulence__chemistry_target:_sensitivity_to_chemical
g1750.t1	0.099	E9EU30	PHI:5433	Mero-Ste11	568076	Metarhizium_robertsii	unaffected_pathogenicity
g1753.t1	1.01e-40	A5CVB7	PHI:3028	Vatr2	28447	Clavibacter_michiganensis	reduced_virulence
g1761.t1	4.25e-06	A5CVB7	PHI:3028	Vatr2	28447	Clavibacter_michiganensis	reduced_virulence
g1769.t1	4.9e-08	B1GVX4	PHI:2289	BcBOA2	40559	Botrytis_cinerea	reduced_virulence
g1772.t1	0.02	Q7Z9J3	PHI:296	CZK3	135779	Cercospora_zeae-maydis	reduced_virulence
g1773.t1	2.13e-45	Q86ZF8	PHI:6199	BbCypA	176275	Beauveria_bassiana	unaffected_pathogenicity
g1780.t1	5.63e-05	B1GVX4	PHI:2289	BcBOA2	40559	Botrytis_cinerea	reduced_virulence
g1783.t1	7.41e-159	G4NJD1	PHI:2171	Peroxisomal_copper_amine_oxidase	318829	Magnaporthe_oryzae	reduced_virulence
g1784.t1	0.000121	G4NF43	PHI:2050	OMO1	318829	Magnaporthe_oryzae	loss_of_pathogenicity
g1790.t1	0.041	D0CG26	PHI:5093	PLD2	470	Acinetobacter_baumannii	reduced_virulence
g1791.t1	2.79e-16	J5JDI1	PHI:3095	Ktr1	176275	Beauveria_bassiana	unaffected_pathogenicity
g1794.t1	1.21e-07	I1S3J7	PHI:1424	GzC2H092	5518	Fusarium_graminearum	unaffected_pathogenicity
g1800.t1	2.07e-12	P46592	PHI:392	CaMNT2	5476	Candida_albicans	reduced_virulence
g1806.t1	1.18e-54	P46592	PHI:392	CaMNT2	5476	Candida_albicans	reduced_virulence
g1810.t1	0	Q4WVG0	PHI:5065	pkcA	746128	Aspergillus_fumigatus	unaffected_pathogenicity
g1811.t1	0.029	I1RU19	PHI:1886	GzZC201	5518	Fusarium_graminearum	unaffected_pathogenicity
g1813.t1	8.19e-54	Q875L6	PHI:319	SQL2	5270	Ustilago_maydis	reduced_virulence
g1816.t1	0	I1RM25	PHI:1579	GzOB019	5518	Fusarium_graminearum	unaffected_pathogenicity
g1818.t1	0.000462	A0A023NA98	PHI:3354	rtxA1	672	Vibrio_vulnificus	reduced_virulence
g1820.t1	7.82e-58	Q96VB5	PHI:508	AFT1	5599	Alternaria_alternata	loss_of_pathogenicity
g1821.t1	0.012	D3JLB9	PHI:2574__PHI:2595	Tc52	5693	Trypanosoma_cruzi	unaffected_pathogenicity
g1823.t1	7.48e-22	N4VBG2	PHI:6970	copag1	5465	Colletotrichum_orbiculare	reduced_virulence
g1826.t1	0.004	I1RA81	PHI:1198	(Sc_Ssk2/Ssk22)	5518	Fusarium_graminearum	reduced_virulence
g1829.t1	1.91e-13	Q875L6	PHI:319	SQL2	5270	Ustilago_maydis	reduced_virulence
g1832.t1	7.71e-15	B0LFQ7	PHI:3066	Bx-Prx	6326	Bursaphelenchus_xylophilus	loss_of_pathogenicity
g1839.t1	9.86e-31	N4VBG2	PHI:6970	copag1	5465	Colletotrichum_orbiculare	reduced_virulence
g1841.t1	0.006	G4MNK1	PHI:5470	MoNgt1	318829	Magnaporthe_oryzae	reduced_virulence
g1845.t1	1.21e-60	I1RC35	PHI:1219	FGSG_01137	5518	Fusarium_graminearum	lethal
g1847.t1	3.9e-14	N4VBG2	PHI:6970	copag1	5465	Colletotrichum_orbiculare	reduced_virulence
g1848.t1	9.13e-96	I1RM25	PHI:1579	GzOB019	5518	Fusarium_graminearum	unaffected_pathogenicity
g1852.t1	1.09e-22	Q875L6	PHI:319	SQL2	5270	Ustilago_maydis	reduced_virulence
g1854.t1	3.12e-16	Q875L6	PHI:319	SQL2	5270	Ustilago_maydis	reduced_virulence
g1857.t1	1.66e-08	O59937	PHI:569	XYL3	5507	Fusarium_oxysporum	unaffected_pathogenicity
g1858.t1	2.61e-12	A5IXL1	PHI:4210	nifS	2110	Mycoplasma_agalactiae	loss_of_pathogenicity
g1860.t1	6.38e-05	E9F4P0	PHI:3069	MrAC	568076	Metarhizium_robertsii	reduced_virulence
g1861.t1	6.33e-06	Q4WF54	PHI:2322	SidH	746128	Aspergillus_fumigatus	reduced_virulence
g1864.t1	3.44e-05	O59937	PHI:569	XYL3	5507	Fusarium_oxysporum	unaffected_pathogenicity
g1866.t1	8.21e-31	G4MVC5	PHI:6927	MoRAD6	318829	Magnaporthe_oryzae	reduced_virulence
g1867.t1	6.84e-05	A0A0A2KRU1	PHI:6881	laeA	27334	Penicillium_expansum	reduced_virulence
g1868.t1	0.081	Q8X1S9	PHI:478	HGL1	5270	Ustilago_maydis	unaffected_pathogenicity
g1872.t1	0.069	Q4WYT1	PHI:6750	Fbx15	746128	Aspergillus_fumigatus	loss_of_pathogenicity
g1882.t1	5.04e-12	G4NGA7	PHI:2032	VTL1	318829	Magnaporthe_oryzae	unaffected_pathogenicity
g1886.t1	2.19e-73	Q7Z868	PHI:352	GLO1	5270	Ustilago_maydis	loss_of_pathogenicity
g1887.t1	1.68e-165	I1S0A1	PHI:1603	GzOB044	5518	Fusarium_graminearum	unaffected_pathogenicity
g1892.t1	0.097	Q5WTL7	PHI:6947	sidF	446	Legionella_pneumophila	effector_(plant_avirulence_determinant)
g1894.t1	1.02e-66	Q7Z868	PHI:352	GLO1	5270	Ustilago_maydis	loss_of_pathogenicity
g1907.t1	6.9e-13	I1REJ1	PHI:1662	GzCCHC002	5518	Fusarium_graminearum	unaffected_pathogenicity
g1923.t1	0.066	R4UG28	PHI:5348	MmpL4a	36809	Mycobacterium_abscessus	increased_virulence_(hypervirulence)
g1925.t1	0.035	I1RX03	PHI:3985	FGSG_08844_(Sc_gpi7)	5518	Fusarium_graminearum	unaffected_pathogenicity
g1926.t1	3.44e-09	G4N740	PHI:4024	MoST1	318829	Magnaporthe_oryzae	unaffected_pathogenicity
g1927.t1	0.004	I1RX03	PHI:3985	FGSG_08844_(Sc_gpi7)	5518	Fusarium_graminearum	unaffected_pathogenicity
g1940.t1	0.003	G4NID8	PHI:2987	MoAPS1	318829	Magnaporthe_oryzae	reduced_virulence
g1945.t1	1.41e-47	E5ADK1	PHI:4169	LmSNF1	5022	Leptosphaeria_maculans	loss_of_pathogenicity
g1948.t1	0.097	Q9HFW4	PHI:187	RUM1	5270	Ustilago_maydis	loss_of_pathogenicity
g1951.t1	2.64e-106	O00101	PHI:2336	NIA1	13684	Parastagonospora_nodorum	unaffected_pathogenicity
g1953.t1	0.01	I1S2J9	PHI:3924	FgABC1	5518	Fusarium_graminearum	reduced_virulence
g1954.t1	9.8e-19	I1S7Z8	PHI:1432	GzC2H100	5518	Fusarium_graminearum	unaffected_pathogenicity
g1958.t1	0.038	I1RMW3	PHI:6603	FaCdc3_(FGSG_05315.3)	282267	Fusarium_asiaticum	reduced_virulence
g1962.t1	0.036	E9F1A7	PHI:6380	mrLPAAT1	568076	Metarhizium_robertsii	reduced_virulence
g1967.t1	0.000151	Q8TGW9	PHI:320	SSN6	5476	Candida_albicans	reduced_virulence
g1969.t1	0.000239	Q4X1I3	PHI:2545	TIF35	746128	Aspergillus_fumigatus	lethal
g1970.t1	0	I1RP88	PHI:1226	FGSG_05845	5518	Fusarium_graminearum	lethal
g1971.t1	1.04e-06	J9VUY6	PHI:6871	gua1	5207	Cryptococcus_neoformans	loss_of_pathogenicity
g1973.t1	4.11e-06	B5Y383	PHI:3448	pgaC	573	Klebsiella_pneumoniae	reduced_virulence
g1975.t1	0.019	G4N2P7	PHI:7021	MoJMJ1	318829	Magnaporthe_oryzae	reduced_virulence
g1978.t1	4.08e-84	Q9UW87	PHI:267	MLT1	5476	Candida_albicans	reduced_virulence
g1979.t1	4.21e-07	I1S7B9	PHI:1739	GzZC054	5518	Fusarium_graminearum	unaffected_pathogenicity
g1981.t1	2.94e-80	I1R980	PHI:2393	Related_to_O-methylsterigmatocystin_oxidoreductase	5518	Fusarium_graminearum	increased_virulence_(hypervirulence)
g1982.t1	6.47e-67	Q9UW87	PHI:267	MLT1	5476	Candida_albicans	reduced_virulence
g1987.t1	8.58e-16	E2EAF6	PHI:2357	CYP52X1	176275	Beauveria_bassiana	reduced_virulence
g1991.t1	0.000817	Q8TGW9	PHI:320	SSN6	5476	Candida_albicans	reduced_virulence
g1993.t1	1.65e-68	Q9UW87	PHI:267	MLT1	5476	Candida_albicans	reduced_virulence
g1994.t1	3.17e-35	O93806	PHI:174	GNA1	5476	Candida_albicans	reduced_virulence
g1995.t1	0.08	V6R9T0	PHI:2716	PEX7	5518	Fusarium_graminearum	unaffected_pathogenicity
g1996.t1	9.67e-21	G4N6P2	PHI:5366	MoSyn8	318829	Magnaporthe_oryzae	reduced_virulence
g1998.t1	2.36e-56	Q9UW87	PHI:267	MLT1	5476	Candida_albicans	reduced_virulence
g2000.t1	0.002	E9F1A7	PHI:6380	mrLPAAT1	568076	Metarhizium_robertsii	reduced_virulence
g2007.t1	0.001	Q5WWE3	PHI:4975	LssB	446	Legionella_pneumophila	reduced_virulence
g2008.t1	3.16e-07	Q9UW87	PHI:267	MLT1	5476	Candida_albicans	reduced_virulence
g2009.t1	1.04e-11	Q9UW87	PHI:267	MLT1	5476	Candida_albicans	reduced_virulence
g2012.t1	1.06e-16	I1RSV8	PHI:1519	GzHOMEL018	5518	Fusarium_graminearum	unaffected_pathogenicity
g2014.t1	0.000146	G4MRZ0	PHI:773__PHI:791__PHI:2141	MGG_11899__CDC15	318829	Magnaporthe_oryzae	reduced_virulence__loss_of_pathogenicity
g2016.t1	6e-09	Q8NJS2	PHI:697	ugt51E1	5022	Leptosphaeria_maculans	unaffected_pathogenicity
g2017.t1	3.03e-11	Q8NJS2	PHI:697	ugt51E1	5022	Leptosphaeria_maculans	unaffected_pathogenicity
g2022.t1	0.097	Q2FZF0	PHI:4568	isdB	1280	Staphylococcus_aureus	reduced_virulence
g2024.t1	1.99e-21	Q01446	PHI:112	MAK1	140110	Nectria_haematococca	reduced_virulence
g2030.t1	0.005	I1RVT7	PHI:1790	GzZC105	5518	Fusarium_graminearum	lethal
g2037.t1	0.01	A0A0U1J4N7	PHI:6697	yqiC	28901	Salmonella_enterica	reduced_virulence
g2038.t1	3.82e-06	G4MUR7	PHI:4475	MoTup1	318829	Magnaporthe_oryzae	loss_of_pathogenicity
g2040.t1	0.032	L2G011	PHI:3973	ASP	474922	Colletotrichum_gloeosporioides	reduced_virulence
g2041.t1	9.15e-09	Q01446	PHI:112	MAK1	140110	Nectria_haematococca	reduced_virulence
g2045.t1	3.38e-23	Q0U6E8	PHI:2249__PHI:2270	Mpd1	13684	Parastagonospora_nodorum	unaffected_pathogenicity
g2052.t1	3.87e-19	Q9P304	PHI:199	AOX1	5499	Passalora_fulva	reduced_virulence
g2054.t1	7.35e-22	Q9P304	PHI:199	AOX1	5499	Passalora_fulva	reduced_virulence
g2056.t1	0.072	Q6FPF2	PHI:4626	CgSlt2	5478	Candida_glabrata	unaffected_pathogenicity
g2059.t1	0.002	B2HHI1	PHI:3364	MMAR_1663	1781	Mycobacterium_marinum	reduced_virulence
g2060.t1	4.87e-26	Q9P304	PHI:199	AOX1	5499	Passalora_fulva	reduced_virulence
g2061.t1	8.67e-08	A0A0Q0B337	PHI:6649	iaaM	29438	Pseudomonas_savastanoi	reduced_virulence
g2062.t1	0.00065	I1RE58	PHI:443	CBL1	5518	Fusarium_graminearum	reduced_virulence
g2063.t1	5.44e-38	Q9P304	PHI:199	AOX1	5499	Passalora_fulva	reduced_virulence
g2065.t1	0.074	Q873Z8	PHI:285	CHSV	5507	Fusarium_oxysporum	loss_of_pathogenicity__increased_virulence_(hypervirulence)
g2067.t1	4.85e-06	Q9P304	PHI:199	AOX1	5499	Passalora_fulva	reduced_virulence
g2070.t1	1.61e-17	G4NIB5	PHI:812	MGG_10702	318829	Magnaporthe_oryzae	reduced_virulence
g2071.t1	5.49e-07	I1S050	PHI:1203	(Sc_Yck1/2/3)	5518	Fusarium_graminearum	reduced_virulence
g2072.t1	2.1e-11	I1S050	PHI:1203	(Sc_Yck1/2/3)	5518	Fusarium_graminearum	reduced_virulence
g2073.t1	2.86e-24	I1RWQ2	PHI:1235	FGSG_08731	5518	Fusarium_graminearum	lethal
g2074.t1	8.94e-06	I1RWQ2	PHI:1235	FGSG_08731	5518	Fusarium_graminearum	lethal
g2077.t1	0.01	D5AF41	PHI:4071	IMPDH	1307	Streptococcus_suis	reduced_virulence
g2080.t1	0.061	Q8FDW4	PHI:5262	Sat	562	Escherichia_coli	unaffected_pathogenicity
g2083.t1	0.055	Q6FM61	PHI:2570	CYB2	5478	Candida_glabrata	reduced_virulence
g2084.t1	1.76e-15	G4NIB5	PHI:812	MGG_10702	318829	Magnaporthe_oryzae	reduced_virulence
g2085.t1	2.8e-14	G4NIB5	PHI:812	MGG_10702	318829	Magnaporthe_oryzae	reduced_virulence
g2086.t1	9.02e-12	G4NIB5	PHI:812	MGG_10702	318829	Magnaporthe_oryzae	reduced_virulence
g2087.t1	3.49e-32	G4NIB5	PHI:812	MGG_10702	318829	Magnaporthe_oryzae	reduced_virulence
g2088.t1	8.79e-25	G4NIB5	PHI:812	MGG_10702	318829	Magnaporthe_oryzae	reduced_virulence
g2089.t1	0.038	A0A097IB07	PHI:3281__PHI:4819	AS87_04050	34085	Riemerella_anatipestifer	reduced_virulence
g2093.t1	0.000519	G4NIB5	PHI:812	MGG_10702	318829	Magnaporthe_oryzae	reduced_virulence
g2094.t1	5.84e-13	G4NIB5	PHI:812	MGG_10702	318829	Magnaporthe_oryzae	reduced_virulence
g2096.t1	2.54e-14	Q6WER3	PHI:432__PHI:4212__PHI:4242	FGL1__Fgl1	5518	Fusarium_graminearum	reduced_virulence
g2099.t1	0.063	W0H5E5	PHI:4836	Cif_B	36746	Pseudomonas_cichorii	reduced_virulence
g2100.t1	0.00039	Q4ZHV5	PHI:4010	Plp	55601	Vibrio_anguillarum	unaffected_pathogenicity
g2111.t1	4.75e-24	Q9P304	PHI:199	AOX1	5499	Passalora_fulva	reduced_virulence
g2113.t1	0.087	I1S0C1	PHI:1668	GzCCHC008	5518	Fusarium_graminearum	unaffected_pathogenicity
g2115.t1	0.038	Q7BCK4	PHI:4647	IcsA	623	Shigella_flexneri	reduced_virulence
g2116.t1	4.85e-12	Q9P304	PHI:199	AOX1	5499	Passalora_fulva	reduced_virulence
g2119.t1	3.74e-19	Q9P304	PHI:199	AOX1	5499	Passalora_fulva	reduced_virulence
g2120.t1	6.66e-72	Q5XTQ4	PHI:541	LIP1	40559	Botrytis_cinerea	unaffected_pathogenicity
g2122.t1	3.1e-19	A3RH09	PHI:3865	GOX2	27334	Penicillium_expansum	reduced_virulence
g2124.t1	0.032	A0FDY3	PHI:4967	HopZ1a	317	Pseudomonas_syringae	effector_(plant_avirulence_determinant)
g2130.t1	2.21e-15	D2E9W8	PHI:2377	DEP3	29001	Alternaria_brassicicola	unaffected_pathogenicity__reduced_virulence
g2134.t1	6.61e-06	G4MQZ2	PHI:2038	Mir1	318829	Magnaporthe_oryzae	unaffected_pathogenicity
g2136.t1	4.87e-30	Q7Z8E8	PHI:419	CSH1	5476	Candida_albicans	reduced_virulence
g2146.t1	1.69e-07	A0A0W0C7W8	PHI:6469	CgSmt3	5478	Candida_glabrata	lethal
g2149.t1	4.73e-48	I1S0N5	PHI:1552	GzMyb016	5518	Fusarium_graminearum	unaffected_pathogenicity
g2157.t1	0.003	G4N4Y2	PHI:2176	ASD4	318829	Magnaporthe_oryzae	loss_of_pathogenicity
g2158.t1	1.22e-33	Q8TGB2	PHI:259	GPI7	5476	Candida_albicans	reduced_virulence
g2159.t1	0.072	I1RC79	PHI:1462	GzCCAAT002	5518	Fusarium_graminearum	reduced_virulence
g2161.t1	1.37e-10	C3JXE8	PHI:2835	RED2	5016	Cochliobolus_heterostrophus	reduced_virulence
g2162.t1	9.77e-18	E2EAF6	PHI:2357	CYP52X1	176275	Beauveria_bassiana	reduced_virulence
g2177.t1	1.3e-38	I1S0N5	PHI:1552	GzMyb016	5518	Fusarium_graminearum	unaffected_pathogenicity
g2191.t1	0.03	G4N3D8	PHI:5622	FZC28	318829	Magnaporthe_oryzae	unaffected_pathogenicity
g2192.t1	0.024	I1RJD6	PHI:2408	FgMT1	5518	Fusarium_graminearum	unaffected_pathogenicity
g2199.t1	4.47e-20	Q6TFC7	PHI:482	LAEA	746128	Aspergillus_fumigatus	reduced_virulence
g2203.t1	3e-27	G4NB64	PHI:4110	MoVOSA	318829	Magnaporthe_oryzae	unaffected_pathogenicity
g2205.t1	1.6e-31	I1REJ1	PHI:1662	GzCCHC002	5518	Fusarium_graminearum	unaffected_pathogenicity
g2211.t1	7.45e-23	I1RPM7	PHI:1376	GzC2H039	5518	Fusarium_graminearum	unaffected_pathogenicity
g2214.t1	0.03	Q4HYC1	PHI:1201	(Bud32)	5518	Fusarium_graminearum	reduced_virulence
g2215.t1	0.083	I1RA77	PHI:1986	GzZC301	5518	Fusarium_graminearum	unaffected_pathogenicity
g2217.t1	0	Q9P872	PHI:440	PMR1	5476	Candida_albicans	reduced_virulence
g2224.t1	4.72e-15	Q9P872	PHI:440	PMR1	5476	Candida_albicans	reduced_virulence
g2227.t1	2.43e-10	D7UQ40	PHI:3347	sol5	48100	Alternaria_solani	unaffected_pathogenicity
g2232.t1	0.076	I1RDE2	PHI:1960	GzZC275	5518	Fusarium_graminearum	unaffected_pathogenicity
g2236.t1	1.98e-33	G4MU60	PHI:6615	Mocapn4	318829	Magnaporthe_oryzae	reduced_virulence
g2238.t1	0.000416	Q8J1Y3	PHI:409	BbCHIT1	176275	Beauveria_bassiana	increased_virulence_(hypervirulence)
g2240.t1	1.58e-34	G4N1Y8	PHI:2209	endo-1_4-beta-xylanase_[GH10_family]	318829	Magnaporthe_oryzae	reduced_virulence
g2253.t1	1.19e-09	G4NHC2	PHI:5034	MoADH1	318829	Magnaporthe_oryzae	unaffected_pathogenicity
g2255.t1	1.92e-07	I1RF25	PHI:1657	GzCCCH001	5518	Fusarium_graminearum	unaffected_pathogenicity
g2261.t1	1.94e-35	G4NJH9	PHI:6639	Modnm3	318829	Magnaporthe_oryzae	unaffected_pathogenicity
g2264.t1	0.09	Q9I1R1	PHI:2669	PA2206	287	Pseudomonas_aeruginosa	reduced_virulence
g2268.t1	8.69e-37	G4NJH9	PHI:6639	Modnm3	318829	Magnaporthe_oryzae	unaffected_pathogenicity
g2269.t1	2.36e-22	G4NJH9	PHI:6639	Modnm3	318829	Magnaporthe_oryzae	unaffected_pathogenicity
g2270.t1	0.014	I1RCI0	PHI:1454	GzAra002	5518	Fusarium_graminearum	unaffected_pathogenicity
g2274.t1	5.07e-07	D3JLB9	PHI:2574__PHI:2595	Tc52	5693	Trypanosoma_cruzi	unaffected_pathogenicity
g2275.t1	8.79e-07	I1S104	PHI:2394	Conserved_hypothetical_protein	5518	Fusarium_graminearum	increased_virulence_(hypervirulence)
g2277.t1	4.01e-45	Q51LD2	PHI:2071	Moatg3	318829	Magnaporthe_oryzae	loss_of_pathogenicity
g2290.t1	9.55e-80	I1R980	PHI:2393	Related_to_O-methylsterigmatocystin_oxidoreductase	5518	Fusarium_graminearum	increased_virulence_(hypervirulence)
g2292.t1	1.62e-07	P25535	PHI:7028	ubiI	562	Escherichia_coli	reduced_virulence
g2293.t1	4.69e-31	D4I307	PHI:3126	argD	552	Erwinia_amylovora	loss_of_pathogenicity__reduced_virulence
g2297.t1	3.79e-08	I1R980	PHI:2393	Related_to_O-methylsterigmatocystin_oxidoreductase	5518	Fusarium_graminearum	increased_virulence_(hypervirulence)
g2299.t1	0.01	Q7Z8E8	PHI:419	CSH1	5476	Candida_albicans	reduced_virulence
g2300.t1	0.001	A0A095CIZ4	PHI:6188	Ubp5	552467	Cryptococcus_gattii	reduced_virulence
g2304.t1	3.05e-52	Q8Y8N0	PHI:6510	CshA	1639	Listeria_monocytogenes	unaffected_pathogenicity
g2306.t1	0.002	I1RMC1	PHI:1678	GzGRF	5518	Fusarium_graminearum	unaffected_pathogenicity
g2308.t1	8.77e-45	Q4U4T0	PHI:2388	Chi2	5530	Metarhizium_anisopliae	increased_virulence_(hypervirulence)__reduced_virulence
g2309.t1	9.81e-06	I1RVY6	PHI:1401	GzC2H064	5518	Fusarium_graminearum	unaffected_pathogenicity
g2310.t1	1.33e-31	J9VKZ2	PHI:3416	Fre4	5207	Cryptococcus_neoformans	reduced_virulence
g2312.t1	1.17e-40	C5A9K4	PHI:4250	aroB	337	Burkholderia_glumae	reduced_virulence
g2313.t1	7.6e-05	P95200	PHI:3629	Rv0392c	1773	Mycobacterium_tuberculosis	unaffected_pathogenicity
g2315.t1	9.7e-05	E2EAF6	PHI:2357	CYP52X1	176275	Beauveria_bassiana	reduced_virulence
g2316.t1	0.00053	P95200	PHI:3629	Rv0392c	1773	Mycobacterium_tuberculosis	unaffected_pathogenicity
g2319.t1	1.33e-07	I1R983	PHI:1992	GzZC307	5518	Fusarium_graminearum	unaffected_pathogenicity
g2321.t1	1.5e-08	C5ACN1	PHI:4249	aroA	337	Burkholderia_glumae	reduced_virulence
g2323.t1	0.008	G4MNK1	PHI:5470	MoNgt1	318829	Magnaporthe_oryzae	reduced_virulence
g2324.t1	1.15e-08	I1RMG7	PHI:1954	GzZC269	5518	Fusarium_graminearum	unaffected_pathogenicity
g2325.t1	2.45e-79	I1RRW3	PHI:1658	GzCCCH002	5518	Fusarium_graminearum	unaffected_pathogenicity
g2326.t1	1.42e-12	G2XAE9	PHI:5387	VdCYC8	27337	Verticillium_dahliae	reduced_virulence
g2328.t1	6.77e-12	I1S215	PHI:2400	Fgp2	5518	Fusarium_graminearum	unaffected_pathogenicity
g2333.t1	5.58e-14	G4NCI6	PHI:6612	Mocapn9	318829	Magnaporthe_oryzae	unaffected_pathogenicity__reduced_virulence
g2334.t1	1.19e-120	I1RQ81	PHI:1582	GzOB022	5518	Fusarium_graminearum	unaffected_pathogenicity
g2335.t1	2.66e-11	I1S8Y5	PHI:1434	GzC2H103	5518	Fusarium_graminearum	unaffected_pathogenicity
g2343.t1	0.008	P9WN43	PHI:6731	glgC	1773	Mycobacterium_tuberculosis	reduced_virulence
g2344.t1	4.07e-18	I1RMI1	PHI:1325	GzbZIP007	5518	Fusarium_graminearum	reduced_virulence
g2345.t1	1.26e-05	G4NFA1	PHI:6930	MoRAD18	318829	Magnaporthe_oryzae	unaffected_pathogenicity
g2346.t1	0.000232	G4N4Y2	PHI:2176	ASD4	318829	Magnaporthe_oryzae	loss_of_pathogenicity
g2350.t1	2.87e-59	I1S5Z3	PHI:1685	GzRad003	5518	Fusarium_graminearum	unaffected_pathogenicity
g2352.t1	4.09e-18	I1RPX8	PHI:1581	GzOB021	5518	Fusarium_graminearum	unaffected_pathogenicity
g2355.t1	3.63e-36	I1S0N5	PHI:1552	GzMyb016	5518	Fusarium_graminearum	unaffected_pathogenicity
g2356.t1	3.01e-41	I1S0N5	PHI:1552	GzMyb016	5518	Fusarium_graminearum	unaffected_pathogenicity
g2358.t1	1.33e-31	I1REJ1	PHI:1662	GzCCHC002	5518	Fusarium_graminearum	unaffected_pathogenicity
g2362.t1	9.98e-17	Q8Y8N0	PHI:6510	CshA	1639	Listeria_monocytogenes	unaffected_pathogenicity
g2363.t1	1.6e-22	Q8Y8N0	PHI:6510	CshA	1639	Listeria_monocytogenes	unaffected_pathogenicity
g2364.t1	8.14e-33	Q8NJS2	PHI:697	ugt51E1	5022	Leptosphaeria_maculans	unaffected_pathogenicity
g2366.t1	1.92e-90	I1RS41	PHI:1529	Gzscp	5518	Fusarium_graminearum	reduced_virulence
g2367.t1	6.78e-10	I1S7F8	PHI:1553	GzMyb017	5518	Fusarium_graminearum	reduced_virulence
g2376.t1	1.46e-49	I1RE92	PHI:1097	FGSG_01974	5518	Fusarium_graminearum	reduced_virulence
g2377.t1	5.28e-16	I1RFP7	PHI:1935	GzZC250	5518	Fusarium_graminearum	unaffected_pathogenicity
g2380.t1	2.2e-23	A4ZGP3	PHI:1161	MgMfs1	1047171	Zymoseptoria_tritici	chemistry_target:_sensitivity_to_chemical
g2382.t1	5.68e-80	I1RNY7	PHI:1181	(Sc_Kic1)	5518	Fusarium_graminearum	reduced_virulence
g2386.t1	0.000177	G7TGB4	PHI:4840	hshA	347	Xanthomonas_oryzae	reduced_virulence
g2387.t1	0.000198	G4MZ98	PHI:5186	MoAPX2	318829	Magnaporthe_oryzae	reduced_virulence
g2399.t1	0.019	I1REJ1	PHI:1662	GzCCHC002	5518	Fusarium_graminearum	unaffected_pathogenicity
g2400.t1	6.52e-65	I1S1U7	PHI:2352__PHI:2354	AMT2	5518	Fusarium_graminearum	unaffected_pathogenicity__reduced_virulence
g2401.t1	0.005	Q4I8B6	PHI:1675	GzDHHC003	5518	Fusarium_graminearum	unaffected_pathogenicity
g2405.t1	3.05e-13	Q8TG24	PHI:265	MET3	5207	Cryptococcus_neoformans	loss_of_pathogenicity
g2406.t1	0.000188	Q4I8B6	PHI:1675	GzDHHC003	5518	Fusarium_graminearum	unaffected_pathogenicity
g2407.t1	0.001	Q8NJS2	PHI:697	ugt51E1	5022	Leptosphaeria_maculans	unaffected_pathogenicity
g2408.t1	4.66e-42	I1RNY7	PHI:1181	(Sc_Kic1)	5518	Fusarium_graminearum	reduced_virulence
g2410.t1	6.21e-09	A0ST42	PHI:737__PHI:2329	CTB4	29003	Cercospora_nicotianae	reduced_virulence
g2416.t1	4.94e-12	Q5A7M9	PHI:4992	rhr2	5476	Candida_albicans	reduced_virulence
g2425.t1	0.009	Q5XTQ5	PHI:538	FRT1	40559	Botrytis_cinerea	unaffected_pathogenicity
g2426.t1	6.91e-10	G4MUR7	PHI:4475	MoTup1	318829	Magnaporthe_oryzae	loss_of_pathogenicity
g2432.t1	4.07e-09	I1RWQ2	PHI:1235	FGSG_08731	5518	Fusarium_graminearum	lethal
g2441.t1	2.07e-142	P58371	PHI:2117	SPM1	318829	Magnaporthe_oryzae	reduced_virulence
g2442.t1	0.013	I1RD69	PHI:1620	GzJUM002	5518	Fusarium_graminearum	unaffected_pathogenicity
g2446.t1	0.094	Q63UB0	PHI:4666	boaB	28450	Burkholderia_pseudomallei	reduced_virulence
g2447.t1	2.55e-06	Q5AH74	PHI:2563	DPP3	5476	Candida_albicans	reduced_virulence
g2448.t1	5.99e-33	G4NCF7	PHI:2138	SGA1	318829	Magnaporthe_oryzae	loss_of_pathogenicity__unaffected_pathogenicity
g2449.t1	0.017	I1S172	PHI:1420	GzC2H088	5518	Fusarium_graminearum	unaffected_pathogenicity
g2455.t1	0.012	Q6DQW3	PHI:433	CTB1	29003	Cercospora_nicotianae	reduced_virulence
g2463.t1	1.08e-27	Q8NJW8	PHI:515	UKB1	5270	Ustilago_maydis	reduced_virulence
g2464.t1	7.27e-73	I1R980	PHI:2393	Related_to_O-methylsterigmatocystin_oxidoreductase	5518	Fusarium_graminearum	increased_virulence_(hypervirulence)
g2465.t1	2.12e-80	I1R980	PHI:2393	Related_to_O-methylsterigmatocystin_oxidoreductase	5518	Fusarium_graminearum	increased_virulence_(hypervirulence)
g2466.t1	1.54e-09	P0A2F2	PHI:5572	cob	28901	Salmonella_enterica	unaffected_pathogenicity
g2468.t1	0.091	I1RPD3	PHI:6719	FgPLC1	5518	Fusarium_graminearum	reduced_virulence
g2474.t1	0.006	Q4WJH3	PHI:6752	GrrA	746128	Aspergillus_fumigatus	unaffected_pathogenicity
g2477.t1	6.33e-60	Q0UHM8	PHI:2257	Pbl1	13684	Parastagonospora_nodorum	unaffected_pathogenicity
g2478.t1	0.055	A8Z3D6	PHI:6309	glcB	1280	Staphylococcus_aureus	reduced_virulence
g2479.t1	8.63e-42	I1RDG6	PHI:1555	GzMyb019	5518	Fusarium_graminearum	unaffected_pathogenicity
g2480.t1	0.006	A0A0F6B6Z9	PHI:6979	aer	28901	Salmonella_enterica	reduced_virulence
g2481.t1	1.39e-08	G4NCI6	PHI:6612	Mocapn9	318829	Magnaporthe_oryzae	unaffected_pathogenicity__reduced_virulence
g2486.t1	1.08e-14	B0XPT3	PHI:6977	Erg4A	746128	Aspergillus_fumigatus	unaffected_pathogenicity
g2487.t1	3.63e-125	G4MZ47	PHI:2105	Calcium_permease	318829	Magnaporthe_oryzae	reduced_virulence__unaffected_pathogenicity
g2489.t1	7.38e-27	J9VNH2	PHI:4211	FRE3	5207	Cryptococcus_neoformans	increased_virulence_(hypervirulence)
g2494.t1	0.002	Q4X1I3	PHI:2545	TIF35	746128	Aspergillus_fumigatus	lethal
g2499.t1	2.19e-09	I1RC95	PHI:1566	GzOB006	5518	Fusarium_graminearum	lethal
g2501.t1	2.89e-05	I1S0J3	PHI:1526	GzHOMEL036	5518	Fusarium_graminearum	unaffected_pathogenicity
g2506.t1	0.001	Q4WMS3	PHI:2549	MAK5	746128	Aspergillus_fumigatus	lethal
g2508.t1	1.22e-31	P87198	PHI:464	KIN1	5270	Ustilago_maydis	unaffected_pathogenicity
g2518.t1	4.05e-10	Q9C1E9	PHI:226	PEX6	5462	Colletotrichum_lagenarium	loss_of_pathogenicity
g2520.t1	1.28e-06	I1S0N5	PHI:1552	GzMyb016	5518	Fusarium_graminearum	unaffected_pathogenicity
g2522.t1	1.93e-13	I1RMV4	PHI:1464	GzCCAAT004	5518	Fusarium_graminearum	reduced_virulence
g2527.t1	6.05e-06	I1S0Q0	PHI:1670	GzCCHC010	5518	Fusarium_graminearum	unaffected_pathogenicity
g2528.t1	0.018	I1RZ96	PHI:1751	GzZC066	5518	Fusarium_graminearum	unaffected_pathogenicity
g2532.t1	3.61e-28	Q9P304	PHI:199	AOX1	5499	Passalora_fulva	reduced_virulence
g2535.t1	0.003	P20582	PHI:3167	pqsD	287	Pseudomonas_aeruginosa	reduced_virulence
g2537.t1	0.001	I1S0J3	PHI:1526	GzHOMEL036	5518	Fusarium_graminearum	unaffected_pathogenicity
g2538.t1	1.5e-29	G4MVX4	PHI:3216	MoCDIP4	318829	Magnaporthe_oryzae	effector_(plant_avirulence_determinant)
g2541.t1	0.065	Q4WT66	PHI:2511	Pes1	746128	Aspergillus_fumigatus	reduced_virulence
g2544.t1	1.12e-43	B0Y2J9	PHI:6976	Erg4B	746128	Aspergillus_fumigatus	unaffected_pathogenicity
g2547.t1	0.012	Q4X1I3	PHI:2545	TIF35	746128	Aspergillus_fumigatus	lethal
g2551.t1	0.000292	Q8NJS2	PHI:697	ugt51E1	5022	Leptosphaeria_maculans	unaffected_pathogenicity
g2552.t1	7.04e-10	Q9C1E9	PHI:226	PEX6	5462	Colletotrichum_lagenarium	loss_of_pathogenicity
g2554.t1	6e-07	G4MVX4	PHI:3216	MoCDIP4	318829	Magnaporthe_oryzae	effector_(plant_avirulence_determinant)
g2557.t1	4.17e-08	G4MQP9	PHI:2177	PAS1	318829	Magnaporthe_oryzae	unaffected_pathogenicity
g2559.t1	0.000319	G4NCI6	PHI:6612	Mocapn9	318829	Magnaporthe_oryzae	unaffected_pathogenicity__reduced_virulence
g2561.t1	9.48e-07	G4MQZ2	PHI:2038	Mir1	318829	Magnaporthe_oryzae	unaffected_pathogenicity
g2562.t1	1.15e-62	C0NFK7	PHI:6265	Eng1	5037	Histoplasma_capsulatum	reduced_virulence
g2565.t1	0.015	A0A1D8PJ64	PHI:7010	arf3	5476	Candida_albicans	unaffected_pathogenicity
g2571.t1	6.37e-13	Q8NJS2	PHI:697	ugt51E1	5022	Leptosphaeria_maculans	unaffected_pathogenicity
g2573.t1	0	Q705V7	PHI:526__PHI:1071	GAS1__Gas1	5270	Ustilago_maydis	reduced_virulence__loss_of_pathogenicity
g2575.t1	0.016	A0ST44	PHI:1047	CTB6	29003	Cercospora_nicotianae	reduced_virulence
g2577.t1	0.021	G1XU04	PHI:5276	AOL_s00215g283	13349	Arthrobotrys_oligospora	increased_virulence_(hypervirulence)
g2579.t1	0.04	G1XU04	PHI:5276	AOL_s00215g283	13349	Arthrobotrys_oligospora	increased_virulence_(hypervirulence)
g2581.t1	0.069	G2XAE9	PHI:5387	VdCYC8	27337	Verticillium_dahliae	reduced_virulence
g2585.t1	3.2e-23	Q0UHM8	PHI:2257	Pbl1	13684	Parastagonospora_nodorum	unaffected_pathogenicity
g2591.t1	3.14e-43	P87198	PHI:464	KIN1	5270	Ustilago_maydis	unaffected_pathogenicity
g2596.t1	1.12e-33	Q99079	PHI:100	ADR1	5270	Ustilago_maydis	loss_of_pathogenicity
g2597.t1	0.003	G4NCI6	PHI:6612	Mocapn9	318829	Magnaporthe_oryzae	unaffected_pathogenicity__reduced_virulence
g2602.t1	3.5e-05	Q2VLJ1	PHI:716	ZEB1	5518	Fusarium_graminearum	unaffected_pathogenicity
g2603.t1	0.036	P26215	PHI:3	PGN1	5017	Cochliobolus_carbonum	unaffected_pathogenicity
g2606.t1	0.044	P87198	PHI:464	KIN1	5270	Ustilago_maydis	unaffected_pathogenicity
g2617.t1	0.033	I1RWP1	PHI:1648__PHI:6246	GzWing020__Famyo2	5518	Fusarium_graminearum	reduced_virulence
g2629.t1	2.69e-05	G4MUR7	PHI:4475	MoTup1	318829	Magnaporthe_oryzae	loss_of_pathogenicity
g2630.t1	8.01e-22	Q8Z4N6	PHI:609__PHI:616	sseA	28901	Salmonella_enterica	reduced_virulence
g2631.t1	0.037	I1S2A0	PHI:1653	GzWing026	5518	Fusarium_graminearum	unaffected_pathogenicity
g2636.t1	1.3e-13	Q56056	PHI:3724	RNase_III	28901	Salmonella_enterica	reduced_virulence
g2648.t1	1.12e-68	I1R980	PHI:2393	Related_to_O-methylsterigmatocystin_oxidoreductase	5518	Fusarium_graminearum	increased_virulence_(hypervirulence)
g2649.t1	1.31e-28	I1R980	PHI:2393	Related_to_O-methylsterigmatocystin_oxidoreductase	5518	Fusarium_graminearum	increased_virulence_(hypervirulence)
g2650.t1	9.83e-53	I1R980	PHI:2393	Related_to_O-methylsterigmatocystin_oxidoreductase	5518	Fusarium_graminearum	increased_virulence_(hypervirulence)
g2651.t1	1.18e-42	I1R980	PHI:2393	Related_to_O-methylsterigmatocystin_oxidoreductase	5518	Fusarium_graminearum	increased_virulence_(hypervirulence)
g2657.t1	1.79e-65	I1R980	PHI:2393	Related_to_O-methylsterigmatocystin_oxidoreductase	5518	Fusarium_graminearum	increased_virulence_(hypervirulence)
g2658.t1	0.016	I1R980	PHI:2393	Related_to_O-methylsterigmatocystin_oxidoreductase	5518	Fusarium_graminearum	increased_virulence_(hypervirulence)
g2670.t1	1.25e-37	I1R980	PHI:2393	Related_to_O-methylsterigmatocystin_oxidoreductase	5518	Fusarium_graminearum	increased_virulence_(hypervirulence)
g2678.t1	0.001	P83774	PHI:3514	Asc1	5476	Candida_albicans	loss_of_pathogenicity
g2685.t1	5.01e-173	I1S077	PHI:1210	FGSG_10095	5518	Fusarium_graminearum	reduced_virulence
g2686.t1	1.78e-47	I1RE83	PHI:1288__PHI:6300	FGSG_01963__FgPDK1	5518	Fusarium_graminearum	unaffected_pathogenicity__reduced_virulence
g2687.t1	1.15e-101	I1RC95	PHI:1566	GzOB006	5518	Fusarium_graminearum	lethal
g2688.t1	0.000105	Q5AJB1	PHI:3321	Tfp1	5476	Candida_albicans	loss_of_pathogenicity
g2692.t1	0.082	N4V0R3	PHI:3278	CoIra1	5465	Colletotrichum_orbiculare	reduced_virulence
g2693.t1	0	Q5AJB1	PHI:3321	Tfp1	5476	Candida_albicans	loss_of_pathogenicity
g2696.t1	3.64e-21	Q5XTQ4	PHI:541	LIP1	40559	Botrytis_cinerea	unaffected_pathogenicity
g2702.t1	1.95e-46	M1W4B7	PHI:6266	cptRNA-ipt	5111	Claviceps_purpurea	reduced_virulence__loss_of_pathogenicity
g2703.t1	1.16e-96	Q5XTQ4	PHI:541	LIP1	40559	Botrytis_cinerea	unaffected_pathogenicity
g2704.t1	0.002	B2HHI1	PHI:3364	MMAR_1663	1781	Mycobacterium_marinum	reduced_virulence
g2705.t1	0.014	V5VBJ6	PHI:6492	lipA	470	Acinetobacter_baumannii	reduced_virulence
g2711.t1	0.054	G2WS91	PHI:3208	VdMsb	27337	Verticillium_dahliae	reduced_virulence
g2726.t1	2.3e-10	I1S4C9	PHI:1660	GzCCCH004	5518	Fusarium_graminearum	unaffected_pathogenicity
g2737.t1	0	G4NGP6	PHI:2097	Neo1	318829	Magnaporthe_oryzae	loss_of_pathogenicity
g2739.t1	0.019	Q2L8G9	PHI:2616	InlA	1639	Listeria_monocytogenes	unaffected_pathogenicity
g2741.t1	0.034	Q8ZMX2	PHI:5571__PHI:6366	pat__Pat	28901	Salmonella_enterica	reduced_virulence__increased_virulence_(hypervirulence)
g2744.t1	0.083	Q2T8I7	PHI:6888	BTH_II0311	57975	Burkholderia_thailandensis	reduced_virulence
g2749.t1	0.055	Q2LD94	PHI:2036__PHI:2192	RGS1__MoRgs1	318829	Magnaporthe_oryzae	increased_virulence_(hypervirulence)__reduced_virulence__loss_of_pathogenicity
g2750.t1	9.64e-105	G4NGP6	PHI:2097	Neo1	318829	Magnaporthe_oryzae	loss_of_pathogenicity
g2763.t1	0.081	B2HST4	PHI:6277	esx-5	1781	Mycobacterium_marinum	reduced_virulence
g2769.t1	1.56e-11	Q9HFT8	PHI:204	CaCDC35	5476	Candida_albicans	loss_of_pathogenicity
g2776.t1	0.052	Q5WYQ5	PHI:4977	RtxA	446	Legionella_pneumophila	reduced_virulence
g2779.t1	0.001	G4MPI2	PHI:2009	HOS4	318829	Magnaporthe_oryzae	unaffected_pathogenicity
g2781.t1	1.92e-35	S0E3H0	PHI:3210	FfSge1	5127	Fusarium_fujikuroi	unaffected_pathogenicity
g2782.t1	0.002	I1S104	PHI:2394	Conserved_hypothetical_protein	5518	Fusarium_graminearum	increased_virulence_(hypervirulence)
g2796.t1	2.82e-18	I1RS37	PHI:1643	GzWing015	5518	Fusarium_graminearum	reduced_virulence
g2798.t1	1.84e-128	A7EZM9	PHI:4509	Ss-odc2	5180	Sclerotinia_sclerotiorum	reduced_virulence
g2799.t1	8.82e-60	A7EZM9	PHI:4509	Ss-odc2	5180	Sclerotinia_sclerotiorum	reduced_virulence
g2813.t1	1.69e-61	G2X1K9	PHI:6271	VdThit	27337	Verticillium_dahliae	reduced_virulence
g2814.t1	0.055	I1RAY3	PHI:1471	GzHMG003	5518	Fusarium_graminearum	unaffected_pathogenicity
g2822.t1	2.41e-18	P87025	PHI:59	THR1	5462	Colletotrichum_lagenarium	reduced_virulence
g2825.t1	1.77e-05	I1RIS2	PHI:5353	Famfs1	282267	Fusarium_asiaticum	reduced_virulence
g2826.t1	0.094	G7TJZ8	PHI:2722	tal2g	347	Xanthomonas_oryzae	effector_(plant_avirulence_determinant)
g2832.t1	8.91e-76	I1S4P4	PHI:1217	FGSG_00792	5518	Fusarium_graminearum	reduced_virulence
g2835.t1	1.22e-13	A7EZM9	PHI:4509	Ss-odc2	5180	Sclerotinia_sclerotiorum	reduced_virulence
g2838.t1	1.58e-115	Q0UA24	PHI:1130__PHI:2256	Xdh1	13684	Parastagonospora_nodorum	unaffected_pathogenicity
g2839.t1	0	I1S241	PHI:442	MSY1	5518	Fusarium_graminearum	reduced_virulence
g2851.t1	5.86e-52	G4NCI6	PHI:6612	Mocapn9	318829	Magnaporthe_oryzae	unaffected_pathogenicity__reduced_virulence
g2852.t1	0.061	I1RFP4	PHI:1441	GzDDT	5518	Fusarium_graminearum	reduced_virulence
g2864.t1	0.000149	I1RL02	PHI:1867	GzZC182	5518	Fusarium_graminearum	unaffected_pathogenicity
g2868.t1	3.96e-27	I1REJ1	PHI:1662	GzCCHC002	5518	Fusarium_graminearum	unaffected_pathogenicity
g2869.t1	5.19e-30	I1REJ1	PHI:1662	GzCCHC002	5518	Fusarium_graminearum	unaffected_pathogenicity
g2870.t1	1.93e-11	B1GVX4	PHI:2289	BcBOA2	40559	Botrytis_cinerea	reduced_virulence
g2871.t1	1.09e-06	B1GVX4	PHI:2289	BcBOA2	40559	Botrytis_cinerea	reduced_virulence
g2875.t1	0.031	I1RCJ3	PHI:1351	GzC2H011	5518	Fusarium_graminearum	unaffected_pathogenicity
g2876.t1	2.29e-49	I1RCJ5	PHI:1212	(Sc_Rim15)	5518	Fusarium_graminearum	reduced_virulence
g2877.t1	4.42e-146	I1RCJ5	PHI:1212	(Sc_Rim15)	5518	Fusarium_graminearum	reduced_virulence
g2880.t1	0.042	Q2TJF8	PHI:731__PHI:2345	FSR1	5127__117187	Fusarium_fujikuroi__Fusarium_verticillioides	loss_of_pathogenicity
g2883.t1	0	P30598	PHI:1115	chs1	5270	Ustilago_maydis	unaffected_pathogenicity
g2893.t1	0.000348	Q9C0L9	PHI:512	CaNAG6	5476	Candida_albicans	reduced_virulence
g2894.t1	0.031	G4NE79	PHI:6928	MoBRE1	318829	Magnaporthe_oryzae	reduced_virulence
g2896.t1	0.092	G4N4P0	PHI:2048__PHI:2059	MoCRZ1__MgCRZ1	318829	Magnaporthe_oryzae	reduced_virulence
g2897.t1	6.07e-09	G4NGZ9	PHI:2051	COS1	318829	Magnaporthe_oryzae	increased_virulence_(hypervirulence)
g2899.t1	2.76e-27	I1RU69	PHI:1393	GzC2H056	5518	Fusarium_graminearum	unaffected_pathogenicity
g2902.t1	6.97e-14	N4V0R3	PHI:3278	CoIra1	5465	Colletotrichum_orbiculare	reduced_virulence
g2903.t1	3.66e-32	I1RDG6	PHI:1555	GzMyb019	5518	Fusarium_graminearum	unaffected_pathogenicity
g2906.t1	6.7e-24	Q8Y8N0	PHI:6510	CshA	1639	Listeria_monocytogenes	unaffected_pathogenicity
g2907.t1	2.2e-30	Q8Y8N0	PHI:6510	CshA	1639	Listeria_monocytogenes	unaffected_pathogenicity
g2908.t1	6.3e-13	Q9C1I3	PHI:475	RFG1	5476	Candida_albicans	loss_of_pathogenicity
g2912.t1	8.02e-11	O00101	PHI:2336	NIA1	13684	Parastagonospora_nodorum	unaffected_pathogenicity
g2917.t1	0.031	O60034	PHI:1030	bcatrA	40559	Botrytis_cinerea	unaffected_pathogenicity
g2918.t1	1.75e-10	G8BJ74	PHI:6075	och1	5480	Candida_parapsilosis	reduced_virulence
g2920.t1	5.41e-96	P03962	PHI:506	URA3	4932	Saccharomyces_cerevisiae	reduced_virulence
g2926.t1	0.012	Q5GZM8	PHI:3219	fleQ	347	Xanthomonas_oryzae	unaffected_pathogenicity
g2927.t1	4.49e-06	Q5ZUZ0	PHI:6382	iolG	446	Legionella_pneumophila	reduced_virulence
g2932.t1	0.000132	I1V1W1	PHI:6207	BbCyp6	176275	Beauveria_bassiana	reduced_virulence
g2940.t1	2.12e-10	A5HF03	PHI:1057	MTP1	318829	Magnaporthe_oryzae	unaffected_pathogenicity
g2946.t1	1.55e-65	E2EAF6	PHI:2357	CYP52X1	176275	Beauveria_bassiana	reduced_virulence
g2950.t1	1.49e-75	A0A095CFR8	PHI:3332	snf7	552467	Cryptococcus_gattii	loss_of_pathogenicity
g2952.t1	0.000483	Q4X1I3	PHI:2545	TIF35	746128	Aspergillus_fumigatus	lethal
g2955.t1	9.33e-69	Q8J2P6	PHI:317	RHBA	746128	Aspergillus_fumigatus	reduced_virulence
g2957.t1	2.01e-71	Q4WEM7	PHI:2521	GUS1	746128	Aspergillus_fumigatus	lethal
g2958.t1	2.47e-58	E2EAF6	PHI:2357	CYP52X1	176275	Beauveria_bassiana	reduced_virulence
g2969.t1	3.93e-07	Q7Z8E8	PHI:419	CSH1	5476	Candida_albicans	reduced_virulence
g2970.t1	2.27e-07	G4MVX4	PHI:3216	MoCDIP4	318829	Magnaporthe_oryzae	effector_(plant_avirulence_determinant)
g2972.t1	2e-27	P04173	PHI:504	LEU2	4932	Saccharomyces_cerevisiae	reduced_virulence
g2977.t1	0.002	F9X691	PHI:4914	ZtCBR1	1047171	Zymoseptoria_tritici	reduced_virulence
g2978.t1	2.14e-13	J9VE33	PHI:2424	Cn_Sp1	5207	Cryptococcus_neoformans	reduced_virulence
g2980.t1	1.22e-52	I1RY25	PHI:1167	NPC1	5518	Fusarium_graminearum	reduced_virulence
g2982.t1	0	Q8NKF8	PHI:376	SCH9	5207	Cryptococcus_neoformans	reduced_virulence
g2984.t1	2.54e-104	Q9HFV9	PHI:372	PKR1	5207	Cryptococcus_neoformans	increased_virulence_(hypervirulence)
g2986.t1	6.21e-117	Q9UVL6	PHI:6484	CRP1	5476	Candida_albicans	reduced_virulence
g2988.t1	9.35e-10	G4MPI2	PHI:2009	HOS4	318829	Magnaporthe_oryzae	unaffected_pathogenicity
g2991.t1	1.05e-120	Q5AND9	PHI:7009	arf2	5476	Candida_albicans	reduced_virulence
g2992.t1	0.014	I1RB25	PHI:1473	GzHMG005	5518	Fusarium_graminearum	reduced_virulence
g2994.t1	8.34e-109	P02829	PHI:463	HSP90	4932	Saccharomyces_cerevisiae	increased_virulence_(hypervirulence)
g2996.t1	7.99e-24	G4MVX4	PHI:3216	MoCDIP4	318829	Magnaporthe_oryzae	effector_(plant_avirulence_determinant)
g2997.t1	5e-74	J5K8Q8	PHI:3270	ARSEF_2860	176275	Beauveria_bassiana	reduced_virulence
g2998.t1	5.88e-06	Q4P9Q7	PHI:2222	Sho1	5270	Ustilago_maydis	reduced_virulence__unaffected_pathogenicity__loss_of_pathogenicity
g2999.t1	0.055	Q86ZP4	PHI:304	GzCPS1	5518	Fusarium_graminearum	reduced_virulence
g3000.t1	4.85e-57	I1RX94	PHI:1164	RRG1__SSK1	5518	Fusarium_graminearum	reduced_virulence
g3002.t1	0.000203	A0A0H2ZR57	PHI:7007	Axe	1313	Streptococcus_pneumoniae	unaffected_pathogenicity__reduced_virulence
g3006.t1	1.53e-56	Q4WJH3	PHI:6752	GrrA	746128	Aspergillus_fumigatus	unaffected_pathogenicity
g3007.t1	1.13e-32	Q4WJH3	PHI:6752	GrrA	746128	Aspergillus_fumigatus	unaffected_pathogenicity
g3011.t1	1.96e-08	G4MVC5	PHI:6927	MoRAD6	318829	Magnaporthe_oryzae	reduced_virulence
g3012.t1	0.061	I1RPV7	PHI:1227	FGSG_06089	5518	Fusarium_graminearum	lethal
g3016.t1	0.085	Q92197	PHI:564__PHI:3047	chsC__CHSC	746128	Aspergillus_fumigatus	reduced_virulence__unaffected_pathogenicity
g3021.t1	8.73e-20	G4N3U4	PHI:5188	MoHPX1	318829	Magnaporthe_oryzae	reduced_virulence
g3023.t1	0	Q4WKG5	PHI:2530	TUB1	746128	Aspergillus_fumigatus	lethal__loss_of_pathogenicity
g3024.t1	1.16e-48	Q4WKG5	PHI:2530	TUB1	746128	Aspergillus_fumigatus	lethal__loss_of_pathogenicity
g3025.t1	1.42e-114	I1RA06	PHI:6258	DHS	5518	Fusarium_graminearum	increased_virulence_(hypervirulence)__unaffected_pathogenicity
g3031.t1	5.72e-26	Q5NGJ3	PHI:4730	FTT0846	263	Francisella_tularensis	reduced_virulence
g3032.t1	7.42e-10	Q8Y0J2	PHI:5271	fabG1	305	Ralstonia_solanacearum	lethal
g3033.t1	0.081	B4E598	PHI:3172	paaE	95486	Burkholderia_cenocepacia	reduced_virulence
g3034.t1	0.082	Q8PHQ1	PHI:4028	ssuA	346	Xanthomonas_citri	reduced_virulence
g3035.t1	2.03e-11	G4MQP9	PHI:2177	PAS1	318829	Magnaporthe_oryzae	unaffected_pathogenicity
g3036.t1	0.001	I1RAW2	PHI:1345	GzC2H005	5518	Fusarium_graminearum	unaffected_pathogenicity
g3038.t1	0.085	I1RN13	PHI:1010	SID1	5518	Fusarium_graminearum	reduced_virulence
g3039.t1	1.22e-26	Q5A7M9	PHI:4992	rhr2	5476	Candida_albicans	reduced_virulence
g3041.t1	1.74e-13	G4NAJ8	PHI:6223	MoYvh1	318829	Magnaporthe_oryzae	reduced_virulence
g3043.t1	1.71e-15	O59928	PHI:144	CHT42	29875	Trichoderma_virens	reduced_virulence
g3044.t1	4.17e-180	I1RY25	PHI:1167	NPC1	5518	Fusarium_graminearum	reduced_virulence
g3045.t1	1.55e-06	G4MZ98	PHI:5186	MoAPX2	318829	Magnaporthe_oryzae	reduced_virulence
g3048.t1	0.073	G3XDC5	PHI:983	hopN1	317	Pseudomonas_syringae	effector_(plant_avirulence_determinant)
g3052.t1	1.17e-12	I1RS37	PHI:1643	GzWing015	5518	Fusarium_graminearum	reduced_virulence
g3057.t1	2.14e-11	B1GVX4	PHI:2289	BcBOA2	40559	Botrytis_cinerea	reduced_virulence
g3058.t1	0	Q4WKG5	PHI:2530	TUB1	746128	Aspergillus_fumigatus	lethal__loss_of_pathogenicity
g3062.t1	2.73e-12	I1RC07	PHI:1348	GzC2H008	5518	Fusarium_graminearum	reduced_virulence
g3065.t1	0.013	I1RDG6	PHI:1555	GzMyb019	5518	Fusarium_graminearum	unaffected_pathogenicity
g3067.t1	7.65e-31	I1RY25	PHI:1167	NPC1	5518	Fusarium_graminearum	reduced_virulence
g3090.t1	1.93e-11	Q4WF54	PHI:2322	SidH	746128	Aspergillus_fumigatus	reduced_virulence
g3091.t1	9.98e-17	Q9UVL6	PHI:6484	CRP1	5476	Candida_albicans	reduced_virulence
g3102.t1	1.49e-25	V5XZS6	PHI:4194	AKT7	5599	Alternaria_alternata	reduced_virulence__increased_virulence_(hypervirulence)
g3104.t1	0.012	Q5AAI8	PHI:4045	Nap1	5476	Candida_albicans	reduced_virulence
g3106.t1	2.22e-07	Q4ZHV5	PHI:4010	Plp	55601	Vibrio_anguillarum	unaffected_pathogenicity
g3110.t1	4.06e-07	V5XZS6	PHI:4194	AKT7	5599	Alternaria_alternata	reduced_virulence__increased_virulence_(hypervirulence)
g3113.t1	0.025	I1S0P1	PHI:1669	GzCCHC009	5518	Fusarium_graminearum	unaffected_pathogenicity
g3114.t1	2.27e-40	I1REJ1	PHI:1662	GzCCHC002	5518	Fusarium_graminearum	unaffected_pathogenicity
g3117.t1	0.02	E2QL90	PHI:4629	IbeR	562	Escherichia_coli	reduced_virulence
g3118.t1	2.56e-21	P95200	PHI:3629	Rv0392c	1773	Mycobacterium_tuberculosis	unaffected_pathogenicity
g3119.t1	1.53e-30	I1REJ1	PHI:1662	GzCCHC002	5518	Fusarium_graminearum	unaffected_pathogenicity
g3120.t1	1.32e-09	P95200	PHI:3629	Rv0392c	1773	Mycobacterium_tuberculosis	unaffected_pathogenicity
g3124.t1	1.36e-05	Q58Z64	PHI:423	VAD1	5207	Cryptococcus_neoformans	reduced_virulence
g3130.t1	1.28e-05	G4NGH0	PHI:4489	C3HC	318829	Magnaporthe_oryzae	reduced_virulence
g3131.t1	5.91e-91	I1RRU2	PHI:1248	FGSG_06832	5518	Fusarium_graminearum	unaffected_pathogenicity
g3133.t1	5.28e-30	I1RCE1	PHI:1568	GzOB008	5518	Fusarium_graminearum	unaffected_pathogenicity
g3134.t1	9.15e-06	Q700F1	PHI:326	ACE2	5478	Candida_glabrata	increased_virulence_(hypervirulence)
g3137.t1	4.82e-08	Q59UY7	PHI:2617	SEF1	5476	Candida_albicans	reduced_virulence
g3138.t1	2.26e-78	Q9UW87	PHI:267	MLT1	5476	Candida_albicans	reduced_virulence
g3141.t1	3.03e-19	B9JV05	PHI:2895	F-avi4330	373	Agrobacterium_vitis	loss_of_pathogenicity
g3142.t1	0	J4UUB6	PHI:6972	TpsA	176275	Beauveria_bassiana	reduced_virulence
g3144.t1	4.16e-62	Q9UW87	PHI:267	MLT1	5476	Candida_albicans	reduced_virulence
g3145.t1	1.48e-51	Q9UW87	PHI:267	MLT1	5476	Candida_albicans	reduced_virulence
g3146.t1	0.004	A0AUJ1	PHI:4182	Gib2	5207	Cryptococcus_neoformans	reduced_virulence
g3148.t1	0.057	B1Q017	PHI:5087	LukSF-PV	1280	Staphylococcus_aureus	increased_virulence_(hypervirulence)
g3149.t1	2.41e-76	Q4WNT5	PHI:2534	ERG11A	746128	Aspergillus_fumigatus	loss_of_pathogenicity__lethal__unaffected_pathogenicity
g3150.t1	5.48e-50	Q9UW87	PHI:267	MLT1	5476	Candida_albicans	reduced_virulence
g3152.t1	7.93e-67	E9QY26	PHI:2535	ERG11B	746128	Aspergillus_fumigatus	unaffected_pathogenicity__lethal__loss_of_pathogenicity
g3153.t1	6.15e-53	E9QY26	PHI:2535	ERG11B	746128	Aspergillus_fumigatus	unaffected_pathogenicity__lethal__loss_of_pathogenicity
g3154.t1	2.72e-67	A7F6V9	PHI:2911	Ss-pth2	5180	Sclerotinia_sclerotiorum	reduced_virulence
g3157.t1	0.01	Q0UF61	PHI:2265	Tps1	13684	Parastagonospora_nodorum	reduced_virulence
g3158.t1	4.35e-10	I1S3N8	PHI:2451	FAEB1	5518	Fusarium_graminearum	unaffected_pathogenicity
g3160.t1	0.007	G4N5N3	PHI:5019	MoPEX11C	318829	Magnaporthe_oryzae	reduced_virulence__unaffected_pathogenicity
g3161.t1	0.000608	I1RSH6	PHI:1510	GzHOME005	5518	Fusarium_graminearum	unaffected_pathogenicity
g3162.t1	0.028	I1S3N8	PHI:2451	FAEB1	5518	Fusarium_graminearum	unaffected_pathogenicity
g3166.t1	9.52e-23	P26215	PHI:3	PGN1	5017	Cochliobolus_carbonum	unaffected_pathogenicity
g3170.t1	0.000331	P28873	PHI:26	CaMDR1	5476	Candida_albicans	reduced_virulence
g3172.t1	0.08	Q9C443	PHI:241	CAC1	5207	Cryptococcus_neoformans	loss_of_pathogenicity
g3179.t1	0.078	Q5GZC1	PHI:6840	pmt	347	Xanthomonas_oryzae	unaffected_pathogenicity
g3180.t1	2.82e-117	Q6FUI3	PHI:2691	IRE1	5478	Candida_glabrata	reduced_virulence
g3182.t1	6.71e-78	I1RP25	PHI:1225	FGSG_05775	5518	Fusarium_graminearum	lethal
g3185.t1	0.014	I1V1W1	PHI:6207	BbCyp6	176275	Beauveria_bassiana	reduced_virulence
g3186.t1	1.51e-06	C9K1M7	PHI:2431	ACTT2	5599	Alternaria_alternata	reduced_virulence
g3188.t1	2.58e-27	V5XZS6	PHI:4194	AKT7	5599	Alternaria_alternata	reduced_virulence__increased_virulence_(hypervirulence)
g3189.t1	1.62e-08	I1RI73	PHI:1284	FGSG_03499	5518	Fusarium_graminearum	unaffected_pathogenicity
g3190.t1	4.83e-05	I1RI73	PHI:1284	FGSG_03499	5518	Fusarium_graminearum	unaffected_pathogenicity
g3191.t1	0.024	I1RAW2	PHI:1345	GzC2H005	5518	Fusarium_graminearum	unaffected_pathogenicity
g3192.t1	0.054	Q9UVL6	PHI:6484	CRP1	5476	Candida_albicans	reduced_virulence
g3197.t1	0.000384	I1RS32	PHI:1180	(Sc_Sat4)	5518	Fusarium_graminearum	reduced_virulence
g3201.t1	0.039	I1R9M1	PHI:3834	Fgrho3	5518	Fusarium_graminearum	unaffected_pathogenicity
g3206.t1	1.82e-18	C4YFX2	PHI:6806	tup1	5476	Candida_albicans	reduced_virulence
g3208.t1	0	Q4WJS6	PHI:6753	GlcA	746128	Aspergillus_fumigatus	lethal
g3209.t1	0.055	G4NCR0	PHI:2407	MoRIM15	318829	Magnaporthe_oryzae	reduced_virulence
g3213.t1	0	Q58Z64	PHI:423	VAD1	5207	Cryptococcus_neoformans	reduced_virulence
g3217.t1	1.33e-14	G4MUR7	PHI:4475	MoTup1	318829	Magnaporthe_oryzae	loss_of_pathogenicity
g3227.t1	6.92e-15	I1RSD5	PHI:1384	GzC2H047	5518	Fusarium_graminearum	reduced_virulence
g3232.t1	9.31e-38	Q0R411	PHI:6417	Sm1	29875	Trichoderma_virens	reduced_virulence
g3237.t1	1.08e-19	Q8ZMF9	PHI:6187	pimt	28901	Salmonella_enterica	reduced_virulence
g3239.t1	0.002	A0A024CIG8	PHI:2934	cifA	36746	Pseudomonas_cichorii	reduced_virulence
g3240.t1	3.96e-10	Q9I4X3	PHI:3291__PHI:5563__PHI:5585	pqsA	287	Pseudomonas_aeruginosa	reduced_virulence
g3243.t1	1.82e-12	E2EAF6	PHI:2357	CYP52X1	176275	Beauveria_bassiana	reduced_virulence
g3245.t1	7.64e-15	Q8Y557	PHI:6413	PrsA2	1639	Listeria_monocytogenes	reduced_virulence
g3246.t1	1.93e-10	I1RA07	PHI:1538__PHI:4209__PHI:4236	GzMyb002__MYT3	5518	Fusarium_graminearum	reduced_virulence
g3247.t1	0.07	I1S389	PHI:1781	GzZC096	5518	Fusarium_graminearum	unaffected_pathogenicity
g3251.t1	0.098	O42696	PHI:138	CaNIK1	5476	Candida_albicans	reduced_virulence
g3253.t1	1.55e-23	C4YFX2	PHI:6806	tup1	5476	Candida_albicans	reduced_virulence
g3255.t1	1.69e-10	Q8ZQE4	PHI:3928	MacB	28901	Salmonella_enterica	reduced_virulence
g3257.t1	0.032	I1RS37	PHI:1643	GzWing015	5518	Fusarium_graminearum	reduced_virulence
g3258.t1	0.000172	I1RCM9	PHI:1354	GzC2H014	5518	Fusarium_graminearum	reduced_virulence
g3259.t1	0.017	I1RAI5	PHI:1319	GzbZIP001	5518	Fusarium_graminearum	reduced_virulence
g3262.t1	1.03e-13	Q6WP49	PHI:438	BcBOT1_(CND5)	40559	Botrytis_cinerea	reduced_virulence
g3263.t1	2.23e-72	I1RWQ2	PHI:1235	FGSG_08731	5518	Fusarium_graminearum	lethal
g3265.t1	0.062	I1S802	PHI:1672	GzCCHC012	5518	Fusarium_graminearum	unaffected_pathogenicity
g3269.t1	0.025	J9VQL2	PHI:3457	VTC4	5207	Cryptococcus_neoformans	increased_virulence_(hypervirulence)
g3270.t1	0.082	I1RJY6	PHI:1707	GzZC022	5518	Fusarium_graminearum	unaffected_pathogenicity
g3273.t1	5.8e-64	I1RB37	PHI:6119	BTA1	5518	Fusarium_graminearum	reduced_virulence
g3274.t1	4.08e-06	Q59M50	PHI:2562	Cwt1	5476	Candida_albicans	reduced_virulence
g3279.t1	1.64e-87	Q00359	PHI:115	PGX1	5017	Cochliobolus_carbonum	unaffected_pathogenicity
g3285.t1	1.18e-32	I1S050	PHI:1203	(Sc_Yck1/2/3)	5518	Fusarium_graminearum	reduced_virulence
g3287.t1	3.29e-13	Q9A0G6	PHI:5069	GacA	1314	Streptococcus_pyogenes	lethal
g3289.t1	4.56e-89	Q00359	PHI:115	PGX1	5017	Cochliobolus_carbonum	unaffected_pathogenicity
g3290.t1	8.13e-40	G4MVC5	PHI:6927	MoRAD6	318829	Magnaporthe_oryzae	reduced_virulence
g3292.t1	0.092	P30573	PHI:31	CHS3	5476	Candida_albicans	reduced_virulence
g3295.t1	3.32e-13	Q9A0G6	PHI:5069	GacA	1314	Streptococcus_pyogenes	lethal
g3302.t1	4e-05	I1RSE4	PHI:1096	FGSG_07062	5518	Fusarium_graminearum	unaffected_pathogenicity
g3304.t1	1.25e-26	Q0UA24	PHI:1130__PHI:2256	Xdh1	13684	Parastagonospora_nodorum	unaffected_pathogenicity
g3305.t1	3.04e-72	I1RWQ2	PHI:1235	FGSG_08731	5518	Fusarium_graminearum	lethal
g3309.t1	0.029	Q9P8L8	PHI:544	BCMFS1	40559	Botrytis_cinerea	unaffected_pathogenicity
g3311.t1	0.017	G4MXR6	PHI:5620	MoACEII	318829	Magnaporthe_oryzae	unaffected_pathogenicity
g3312.t1	0.011	I1S0Q0	PHI:1670	GzCCHC010	5518	Fusarium_graminearum	unaffected_pathogenicity
g3318.t1	0.000522	I1RQ67	PHI:1255	FGSG_06206	5518	Fusarium_graminearum	unaffected_pathogenicity
g3322.t1	3.26e-23	Q8Y0J2	PHI:5271	fabG1	305	Ralstonia_solanacearum	lethal
g3323.t1	2.47e-35	E2EAF6	PHI:2357	CYP52X1	176275	Beauveria_bassiana	reduced_virulence
g3327.t1	0.003	I1RME6	PHI:1274	FGSG_05135	5518	Fusarium_graminearum	unaffected_pathogenicity
g3333.t1	4.53e-55	E2EAF6	PHI:2357	CYP52X1	176275	Beauveria_bassiana	reduced_virulence
g3334.t1	2.03e-05	Q6FUI3	PHI:2691	IRE1	5478	Candida_glabrata	reduced_virulence
g3335.t1	3.76e-05	I1RD19	PHI:1251	FGSG_01506	5518	Fusarium_graminearum	unaffected_pathogenicity
g3336.t1	0.098	A0A1D8PET2	PHI:6803	cla4	5476	Candida_albicans	unaffected_pathogenicity
g3338.t1	0.000352	I1S7F8	PHI:1553	GzMyb017	5518	Fusarium_graminearum	reduced_virulence
g3339.t1	0.000177	Q6FUI3	PHI:2691	IRE1	5478	Candida_glabrata	reduced_virulence
g3341.t1	0.005	I1RT48	PHI:1216	FGSG_07344	5518	Fusarium_graminearum	reduced_virulence
g3356.t1	4.96e-15	I1RU69	PHI:1393	GzC2H056	5518	Fusarium_graminearum	unaffected_pathogenicity
g3357.t1	5.93e-67	Q4X1Y0	PHI:2514	PFS2	746128	Aspergillus_fumigatus	lethal
g3358.t1	1.53e-43	A0A0D5ZBN4	PHI:5103	hacpl2	13563	Heterobasidion_annosum	increased_virulence_(hypervirulence)
g3363.t1	6.77e-36	I1RDX3	PHI:1254	FGSG_01842	5518	Fusarium_graminearum	unaffected_pathogenicity
g3364.t1	0.003	B2HHI1	PHI:3364	MMAR_1663	1781	Mycobacterium_marinum	reduced_virulence
g3366.t1	2.68e-51	F9XJV5	PHI:2441	MgAlg2	1047171	Zymoseptoria_tritici	loss_of_pathogenicity
g3367.t1	4.54e-18	Q00903	PHI:24	Avenacinase_gene	29850	Gaeumannomyces_graminis	loss_of_pathogenicity__unaffected_pathogenicity
g3369.t1	0.028	Q00313	PHI:80	TOP1	5476	Candida_albicans	reduced_virulence
g3371.t1	0.091	W7MS01	PHI:3389	FVEG_12521	117187	Fusarium_verticillioides	unaffected_pathogenicity
g3372.t1	2.61e-21	C6ZRH8	PHI:2976	CgOPT1	474922	Colletotrichum_gloeosporioides	reduced_virulence
g3378.t1	2.7e-18	E2EAF6	PHI:2357	CYP52X1	176275	Beauveria_bassiana	reduced_virulence
g3381.t1	5.03e-08	Q00903	PHI:24	Avenacinase_gene	29850	Gaeumannomyces_graminis	loss_of_pathogenicity__unaffected_pathogenicity
g3383.t1	4.28e-83	Q5NH02	PHI:4732	FTT0673p/prsAp	263	Francisella_tularensis	unaffected_pathogenicity
g3384.t1	5.15e-126	Q4PGV2.1	PHI:5035	Hos2	5270	Ustilago_maydis	reduced_virulence
g3385.t1	0.05	Q522W5	PHI:2086	Moatg24	318829	Magnaporthe_oryzae	unaffected_pathogenicity
g3386.t1	4.91e-38	I1RDX3	PHI:1254	FGSG_01842	5518	Fusarium_graminearum	unaffected_pathogenicity
g3387.t1	0.022	I1RB16	PHI:1967	GzZC282	5518	Fusarium_graminearum	reduced_virulence
g3388.t1	2.21e-30	Q0R411	PHI:6417	Sm1	29875	Trichoderma_virens	reduced_virulence
g3390.t1	0.006	S7VVL5	PHI:6254	myr1	5811	Toxoplasma_gondii	reduced_virulence
g3395.t1	0.013	P31498	PHI:6100	YopJ	632	Yersinia_pestis	effector_(plant_avirulence_determinant)
g3398.t1	5.24e-62	Q7Z8E8	PHI:419	CSH1	5476	Candida_albicans	reduced_virulence
g3401.t1	4.49e-18	A0A0D2XVZ5	PHI:5236	Dnj1	5507	Fusarium_oxysporum	reduced_virulence
g3402.t1	0.003	P49606	PHI:22	UAC1	5270	Ustilago_maydis	loss_of_pathogenicity
g3405.t1	1.1e-07	Q8Y619	PHI:6537	ChiA	1639	Listeria_monocytogenes	reduced_virulence
g3407.t1	1.51e-56	B2RKU3	PHI:4103	DPPIV	837	Porphyromonas_gingivalis	reduced_virulence
g3408.t1	0.007	A0A075TRB3	PHI:3301	patN	27334	Penicillium_expansum	unaffected_pathogenicity
g3410.t1	5.55e-10	V5XZS6	PHI:4194	AKT7	5599	Alternaria_alternata	reduced_virulence__increased_virulence_(hypervirulence)
g3411.t1	2.67e-10	V5XZS6	PHI:4194	AKT7	5599	Alternaria_alternata	reduced_virulence__increased_virulence_(hypervirulence)
g3413.t1	3.59e-16	Q9HFZ2	PHI:184	RBT4	5476	Candida_albicans	reduced_virulence
g3415.t1	3.87e-06	V5XZS6	PHI:4194	AKT7	5599	Alternaria_alternata	reduced_virulence__increased_virulence_(hypervirulence)
g3416.t1	6.78e-46	G4N7U4	PHI:6634	MoDnm1	318829	Magnaporthe_oryzae	reduced_virulence
g3417.t1	4.83e-20	B2RKU3	PHI:4103	DPPIV	837	Porphyromonas_gingivalis	reduced_virulence
g3418.t1	4.8e-30	G4N7U4	PHI:6634	MoDnm1	318829	Magnaporthe_oryzae	reduced_virulence
g3426.t1	3.4e-10	Q5XTQ5	PHI:538	FRT1	40559	Botrytis_cinerea	unaffected_pathogenicity
g3427.t1	1.24e-97	Q9P872	PHI:440	PMR1	5476	Candida_albicans	reduced_virulence
g3429.t1	8.71e-12	A5IYL7	PHI:6517	adhT	2110	Mycoplasma_agalactiae	reduced_virulence
g3430.t1	6.03e-09	G5EHQ9	PHI:2174	NMR2	318829	Magnaporthe_oryzae	reduced_virulence
g3439.t1	1.43e-136	Q9P304	PHI:199	AOX1	5499	Passalora_fulva	reduced_virulence
g3441.t1	1.28e-49	Q9P304	PHI:199	AOX1	5499	Passalora_fulva	reduced_virulence
g3442.t1	8.79e-52	I1RPM7	PHI:1376	GzC2H039	5518	Fusarium_graminearum	unaffected_pathogenicity
g3445.t1	1.21e-81	Q9P304	PHI:199	AOX1	5499	Passalora_fulva	reduced_virulence
g3447.t1	2.29e-42	Q5XTQ5	PHI:538	FRT1	40559	Botrytis_cinerea	unaffected_pathogenicity
g3450.t1	4.1e-14	I1RPM7	PHI:1376	GzC2H039	5518	Fusarium_graminearum	unaffected_pathogenicity
g3452.t1	0.015	Q6TKU1	PHI:4559	T6SS2	562	Escherichia_coli	effector_(plant_avirulence_determinant)
g3463.t1	0.049	I1RWP1	PHI:1648__PHI:6246	GzWing020__Famyo2	5518	Fusarium_graminearum	reduced_virulence
g3467.t1	1.83e-26	Q30MW3	PHI:3813	gp43	121759	Paracoccidioides_brasiliensis	reduced_virulence
g3468.t1	7.79e-114	I1RTG5	PHI:6245	FaMyo2B	5518	Fusarium_graminearum	reduced_virulence
g3478.t1	0.002	Q30MW3	PHI:3813	gp43	121759	Paracoccidioides_brasiliensis	reduced_virulence
g3489.t1	0.088	Q830T5	PHI:4012	ElrR	1351	Enterococcus_faecalis	reduced_virulence
g3494.t1	0.033	Q4WQ36	PHI:6751	Fbx23	746128	Aspergillus_fumigatus	increased_virulence_(hypervirulence)
g3504.t1	2.49e-08	Q875J4	PHI:385	tgaA	29875	Trichoderma_virens	reduced_virulence
g3513.t1	0.06	Q51UJ9	PHI:2085	Moatg11	318829	Magnaporthe_oryzae	unaffected_pathogenicity
g3514.t1	0.012	I1RRX7	PHI:1183	(Sc_Cmk1/Cmk2)	5518	Fusarium_graminearum	reduced_virulence
g3520.t1	3.06e-05	P87035	PHI:79	GPA4	5270	Ustilago_maydis	unaffected_pathogenicity
g3521.t1	4.15e-06	G1UBC2	PHI:517	CaEAP1	5476	Candida_albicans	reduced_virulence
g3525.t1	0.089	Q4HYC1	PHI:1201	(Bud32)	5518	Fusarium_graminearum	reduced_virulence
g3530.t1	0.091	Q8FDW4	PHI:5262	Sat	562	Escherichia_coli	unaffected_pathogenicity
g3533.t1	0.05	G4MS03	PHI:2006__PHI:2008	HST1	318829	Magnaporthe_oryzae	unaffected_pathogenicity
g3543.t1	0.054	G4N2W2	PHI:2099	Pmc1	318829	Magnaporthe_oryzae	loss_of_pathogenicity__reduced_virulence
g3545.t1	0.000339	B0JFC8	PHI:2304	BCFHG1	40559	Botrytis_cinerea	unaffected_pathogenicity
g3548.t1	1e-71	Q5XTQ4	PHI:541	LIP1	40559	Botrytis_cinerea	unaffected_pathogenicity
g3550.t1	6.11e-98	Q5XTQ4	PHI:541	LIP1	40559	Botrytis_cinerea	unaffected_pathogenicity
g3555.t1	0.044	G4MV99	PHI:2133	MoHox3	318829	Magnaporthe_oryzae	reduced_virulence
g3556.t1	1.45e-09	Q5XTQ4	PHI:541	LIP1	40559	Botrytis_cinerea	unaffected_pathogenicity
g3567.t1	0.013	I1RI73	PHI:1284	FGSG_03499	5518	Fusarium_graminearum	unaffected_pathogenicity
g3572.t1	0.007	G4N7R4	PHI:799	MGG_03530	318829	Magnaporthe_oryzae	reduced_virulence
g3574.t1	0.029	G4MUI1	PHI:790	MGG_07259	318829	Magnaporthe_oryzae	reduced_virulence
g3577.t1	0.1	W9BHK2	PHI:6653	ybtS	573	Klebsiella_pneumoniae	reduced_virulence
g3578.t1	5.08e-19	E2EAF6	PHI:2357	CYP52X1	176275	Beauveria_bassiana	reduced_virulence
g3579.t1	2.18e-68	Q9P872	PHI:440	PMR1	5476	Candida_albicans	reduced_virulence
g3581.t1	6.95e-20	I1S7B9	PHI:1739	GzZC054	5518	Fusarium_graminearum	unaffected_pathogenicity
g3582.t1	2.22e-23	G4MNA5	PHI:2096	Calcium-transporting_ATPase_3	318829	Magnaporthe_oryzae	loss_of_pathogenicity
g3583.t1	9.74e-05	G4N265	PHI:6613	Mocapn14	318829	Magnaporthe_oryzae	unaffected_pathogenicity
g3584.t1	3.63e-10	Q53763	PHI:6324	StpC	1280	Staphylococcus_aureus	unaffected_pathogenicity
g3585.t1	5.83e-09	Q9C1I3	PHI:475	RFG1	5476	Candida_albicans	loss_of_pathogenicity
g3586.t1	9.52e-15	E2EAF6	PHI:2357	CYP52X1	176275	Beauveria_bassiana	reduced_virulence
g3587.t1	0	Q96WM3	PHI:235	VPH1	5207	Cryptococcus_neoformans	reduced_virulence
g3588.t1	1.65e-56	A0A0D5ZBN4	PHI:5103	hacpl2	13563	Heterobasidion_annosum	increased_virulence_(hypervirulence)
g3590.t1	3.63e-09	Q8DPC2	PHI:6319	potA	1313	Streptococcus_pneumoniae	reduced_virulence
g3595.t1	2.8e-30	Q96WM3	PHI:235	VPH1	5207	Cryptococcus_neoformans	reduced_virulence
g3596.t1	7.48e-13	Q96WM3	PHI:235	VPH1	5207	Cryptococcus_neoformans	reduced_virulence
g3597.t1	0.008	A0A0D2XJY4	PHI:4723	gnn1	5507	Fusarium_oxysporum	unaffected_pathogenicity
g3598.t1	0.000693	Q4JIM2	PHI:3866	IDH	27334	Penicillium_expansum	reduced_virulence
g3600.t1	0.003	G4MZY1	PHI:2034	MFP1	318829	Magnaporthe_oryzae	reduced_virulence
g3601.t1	0.002	Q4JIM2	PHI:3866	IDH	27334	Penicillium_expansum	reduced_virulence
g3602.t1	0.081	M1W4B7	PHI:6266	cptRNA-ipt	5111	Claviceps_purpurea	reduced_virulence__loss_of_pathogenicity
g3603.t1	6.88e-28	Q00903	PHI:24	Avenacinase_gene	29850	Gaeumannomyces_graminis	loss_of_pathogenicity__unaffected_pathogenicity
g3605.t1	2.04e-46	Q6RKH5	PHI:728	PKS5	5518	Fusarium_graminearum	unaffected_pathogenicity
g3607.t1	2.59e-08	B1GVX4	PHI:2289	BcBOA2	40559	Botrytis_cinerea	reduced_virulence
g3608.t1	0.000465	B9JV05	PHI:2895	F-avi4330	373	Agrobacterium_vitis	loss_of_pathogenicity
g3609.t1	1.75e-24	I1RHS7	PHI:723__PHI:727	PKS1__PKS17	5518	Fusarium_graminearum	unaffected_pathogenicity
g3610.t1	0.012	Q5D6D7	PHI:4234	nps2	5016	Cochliobolus_heterostrophus	reduced_virulence
g3611.t1	0.098	I1RUB2	PHI:719	GzFUS1	5518	Fusarium_graminearum	unaffected_pathogenicity
g3612.t1	2.36e-33	W7N2A8	PHI:3383	FVEG_12531	117187	Fusarium_verticillioides	unaffected_pathogenicity
g3619.t1	0.000833	I1S077	PHI:1210	FGSG_10095	5518	Fusarium_graminearum	reduced_virulence
g3628.t1	1.95e-150	O14439	PHI:2228	odc	5270	Ustilago_maydis	loss_of_pathogenicity
g3629.t1	2.26e-10	G4NID8	PHI:2987	MoAPS1	318829	Magnaporthe_oryzae	reduced_virulence
g3634.t1	0.05	A0A024CHY2	PHI:2935	cifB	36746	Pseudomonas_cichorii	reduced_virulence
g3648.t1	0.074	H3RJF2	PHI:3297	iutA	66269	Pantoea_stewartii	reduced_virulence
g3655.t1	3.49e-16	K9FV70	PHI:6128	ku70	36651	Penicillium_digitatum	unaffected_pathogenicity
g3659.t1	0.037	W7N2C1	PHI:3384	FVEG_12530	117187	Fusarium_verticillioides	unaffected_pathogenicity
g3661.t1	0.001	I1RI73	PHI:1284	FGSG_03499	5518	Fusarium_graminearum	unaffected_pathogenicity
g3662.t1	5.32e-14	D9J222	PHI:2453	Snt2	5507	Fusarium_oxysporum	reduced_virulence
g3666.t1	6.73e-29	D4I307	PHI:3126	argD	552	Erwinia_amylovora	loss_of_pathogenicity__reduced_virulence
g3669.t1	4.26e-05	I1RWB8	PHI:1402	GzC2H065	5518	Fusarium_graminearum	unaffected_pathogenicity
g3670.t1	2.63e-147	Q5A5Q8	PHI:6076	RPS41	5476	Candida_albicans	reduced_virulence
g3672.t1	2.63e-68	I1R980	PHI:2393	Related_to_O-methylsterigmatocystin_oxidoreductase	5518	Fusarium_graminearum	increased_virulence_(hypervirulence)
g3674.t1	0.000696	D2E9W7	PHI:2376	DEP2	29001	Alternaria_brassicicola	reduced_virulence__unaffected_pathogenicity
g3676.t1	9.03e-18	Q7Z8E8	PHI:419	CSH1	5476	Candida_albicans	reduced_virulence
g3677.t1	0	I1RC95	PHI:1566	GzOB006	5518	Fusarium_graminearum	lethal
g3680.t1	0.051	I1RC01	PHI:1506	GzHOME001	5518	Fusarium_graminearum	unaffected_pathogenicity
g3684.t1	5.89e-26	D9J222	PHI:2453	Snt2	5507	Fusarium_oxysporum	reduced_virulence
g3685.t1	1.65e-05	A0A095CIZ4	PHI:6188	Ubp5	552467	Cryptococcus_gattii	reduced_virulence
g3686.t1	1.82e-38	D9J222	PHI:2453	Snt2	5507	Fusarium_oxysporum	reduced_virulence
g3692.t1	0.000315	Q8Y0J2	PHI:5271	fabG1	305	Ralstonia_solanacearum	lethal
g3695.t1	4.67e-09	Q6WER3	PHI:432__PHI:4212__PHI:4242	FGL1__Fgl1	5518	Fusarium_graminearum	reduced_virulence
g3696.t1	0	O59918	PHI:158	UKC1	5270	Ustilago_maydis	reduced_virulence
g3704.t1	9.06e-127	I1RT48	PHI:1216	FGSG_07344	5518	Fusarium_graminearum	reduced_virulence
g3705.t1	2.07e-18	Q8Y9V5	PHI:4689	pgdA	1639	Listeria_monocytogenes	reduced_virulence
g3708.t1	7.5e-26	I1RC70	PHI:1303	GzbHLH004	5518	Fusarium_graminearum	unaffected_pathogenicity
g3709.t1	6.19e-24	G4MVC5	PHI:6927	MoRAD6	318829	Magnaporthe_oryzae	reduced_virulence
g3712.t1	0.000699	I1S0P1	PHI:1669	GzCCHC009	5518	Fusarium_graminearum	unaffected_pathogenicity
g3713.t1	9.95e-16	I1RTB9	PHI:1644	GzRFX1	5518	Fusarium_graminearum	unaffected_pathogenicity
g3717.t1	0.047	Q51508	PHI:6988	pchA	287	Pseudomonas_aeruginosa	loss_of_pathogenicity
g3718.t1	0.014	G4N8Y3	PHI:3213	MoCDIP1	318829	Magnaporthe_oryzae	effector_(plant_avirulence_determinant)
g3724.t1	0.075	C5MK57	PHI:1072__PHI:2124	STE7__MGSTE7p	1047171	Zymoseptoria_tritici	loss_of_pathogenicity
g3729.t1	1.06e-43	P87199	PHI:465	KIN2	5270	Ustilago_maydis	reduced_virulence
g3734.t1	7.34e-06	I1RX44	PHI:1496	MAT1-2-1	5518	Fusarium_graminearum	unaffected_pathogenicity
g3736.t1	0.000147	Q99101	PHI:57	PRF1	5270	Ustilago_maydis	loss_of_pathogenicity
g3741.t1	9.43e-46	Q523C3	PHI:2072	Moatg4	318829	Magnaporthe_oryzae	loss_of_pathogenicity
g3744.t1	0.015	I1RV69	PHI:1234	FGSG_08133	5518	Fusarium_graminearum	lethal
g3745.t1	0.023	I1S0P1	PHI:1669	GzCCHC009	5518	Fusarium_graminearum	unaffected_pathogenicity
g3749.t1	9.53e-07	Q8Y8N0	PHI:6510	CshA	1639	Listeria_monocytogenes	unaffected_pathogenicity
g3751.t1	2.1e-33	Q9P8L8	PHI:544	BCMFS1	40559	Botrytis_cinerea	unaffected_pathogenicity
g3757.t1	0.012	I1RHI0	PHI:1361	GzC2H021	5518	Fusarium_graminearum	unaffected_pathogenicity
g3761.t1	5e-06	I1RWA9	PHI:1647	GzWing019	5518	Fusarium_graminearum	reduced_virulence
g3762.t1	5.42e-16	G4MS58	PHI:881	MGG_04556	318829	Magnaporthe_oryzae	reduced_virulence
g3764.t1	3.14e-06	Q4PD66	PHI:854	um01947	5270	Ustilago_maydis	reduced_virulence
g3770.t1	1.33e-15	G4N740	PHI:4024	MoST1	318829	Magnaporthe_oryzae	unaffected_pathogenicity
g3776.t1	0.000303	Q6FUI3	PHI:2691	IRE1	5478	Candida_glabrata	reduced_virulence
g3778.t1	0.000135	I1RT48	PHI:1216	FGSG_07344	5518	Fusarium_graminearum	reduced_virulence
g3779.t1	0.000876	I1RQ67	PHI:1255	FGSG_06206	5518	Fusarium_graminearum	unaffected_pathogenicity
g3781.t1	1.77e-34	E3Q7G1	PHI:2921	FET3-2	31870	Colletotrichum_graminicola	reduced_virulence
g3782.t1	5.41e-10	G4N027	PHI:2169	Conserved_hypothetical_protein	318829	Magnaporthe_oryzae	reduced_virulence
g3784.t1	3.01e-14	A0ST44	PHI:1047	CTB6	29003	Cercospora_nicotianae	reduced_virulence
g3787.t1	5.18e-17	A0ST44	PHI:1047	CTB6	29003	Cercospora_nicotianae	reduced_virulence
g3794.t1	0.015	G4MUR7	PHI:4475	MoTup1	318829	Magnaporthe_oryzae	loss_of_pathogenicity
g3802.t1	0.042	I1R983	PHI:1992	GzZC307	5518	Fusarium_graminearum	unaffected_pathogenicity
g3804.t1	0.018	Q9P8L8	PHI:544	BCMFS1	40559	Botrytis_cinerea	unaffected_pathogenicity
g3811.t1	3.92e-72	Q1A1Y7	PHI:599	TCO1	5207	Cryptococcus_neoformans	reduced_virulence
g3813.t1	1.78e-10	Q59PZ5	PHI:4561	Gcn5	5476	Candida_albicans	loss_of_pathogenicity
g3815.t1	5.77e-161	Q1A1Y7	PHI:599	TCO1	5207	Cryptococcus_neoformans	reduced_virulence
g3817.t1	3.73e-79	E3QJK7	PHI:6827	GPI8	31870	Colletotrichum_graminicola	loss_of_pathogenicity
g3819.t1	7.88e-11	I1RZL0	PHI:1414	GzC2H081	5518	Fusarium_graminearum	unaffected_pathogenicity
g3824.t1	3.13e-30	Q1A1Y7	PHI:599	TCO1	5207	Cryptococcus_neoformans	reduced_virulence
g3825.t1	5.11e-72	Q1A1Y7	PHI:599	TCO1	5207	Cryptococcus_neoformans	reduced_virulence
g3827.t1	1.1e-51	Q00310	PHI:104	CaMNT1	5476	Candida_albicans	reduced_virulence
g3828.t1	1.09e-32	Q1A1Y7	PHI:599	TCO1	5207	Cryptococcus_neoformans	reduced_virulence
g3829.t1	1.88e-29	J5JDI1	PHI:3095	Ktr1	176275	Beauveria_bassiana	unaffected_pathogenicity
g3830.t1	6.66e-61	Q874K8	PHI:286	CLC-A	5207	Cryptococcus_neoformans	reduced_virulence
g3845.t1	1e-18	C4YFX2	PHI:6806	tup1	5476	Candida_albicans	reduced_virulence
g3847.t1	0.054	I1RZR8	PHI:1752	GzZC067	5518	Fusarium_graminearum	unaffected_pathogenicity
g3849.t1	0.005	I1RPV7	PHI:1227	FGSG_06089	5518	Fusarium_graminearum	lethal
g3850.t1	0.086	A0ST44	PHI:1047	CTB6	29003	Cercospora_nicotianae	reduced_virulence
g3852.t1	2.38e-37	Q4U4T0	PHI:2388	Chi2	5530	Metarhizium_anisopliae	increased_virulence_(hypervirulence)__reduced_virulence
g3853.t1	1.39e-20	I1RWA9	PHI:1647	GzWing019	5518	Fusarium_graminearum	reduced_virulence
g3856.t1	2.41e-18	P87025	PHI:59	THR1	5462	Colletotrichum_lagenarium	reduced_virulence
g3858.t1	0.034	Q48S75	PHI:2880	AspA	1314	Streptococcus_pyogenes	reduced_virulence
g3862.t1	6.35e-06	I1RWA9	PHI:1647	GzWing019	5518	Fusarium_graminearum	reduced_virulence
g3863.t1	0.073	Q8Y2L4	PHI:5162	RSc0321	305	Ralstonia_solanacearum	effector_(plant_avirulence_determinant)
g3864.t1	0.016	G0X7K3	PHI:3195	Um10557	5270	Ustilago_maydis	reduced_virulence
g3865.t1	3.33e-18	Q4U4T0	PHI:2388	Chi2	5530	Metarhizium_anisopliae	increased_virulence_(hypervirulence)__reduced_virulence
g3866.t1	2.86e-05	G4N740	PHI:4024	MoST1	318829	Magnaporthe_oryzae	unaffected_pathogenicity
g3867.t1	8.49e-05	P9WQ19	PHI:6732	treS	1773	Mycobacterium_tuberculosis	reduced_virulence__unaffected_pathogenicity
g3868.t1	1.23e-11	G4MUR7	PHI:4475	MoTup1	318829	Magnaporthe_oryzae	loss_of_pathogenicity
g3869.t1	5.67e-20	G2X1K9	PHI:6271	VdThit	27337	Verticillium_dahliae	reduced_virulence
g3875.t1	4.04e-05	F9XJV5	PHI:2441	MgAlg2	1047171	Zymoseptoria_tritici	loss_of_pathogenicity
g3878.t1	3.21e-177	Q5RZ66	PHI:2846	TRR1	5207	Cryptococcus_neoformans	lethal
g3879.t1	9.11e-40	W7N2A8	PHI:3383	FVEG_12531	117187	Fusarium_verticillioides	unaffected_pathogenicity
g3880.t1	0.009	I1R9N5	PHI:3910	FgSAT	5518	Fusarium_graminearum	unaffected_pathogenicity
g3883.t1	0.002	G4N2P7	PHI:7021	MoJMJ1	318829	Magnaporthe_oryzae	reduced_virulence
g3889.t1	0.000298	Q6XX21	PHI:667	FHB1	5207	Cryptococcus_neoformans	reduced_virulence__unaffected_pathogenicity
g3891.t1	6.42e-12	I1R980	PHI:2393	Related_to_O-methylsterigmatocystin_oxidoreductase	5518	Fusarium_graminearum	increased_virulence_(hypervirulence)
g3893.t1	0.091	O93801	PHI:134	AKT2	5599	Alternaria_alternata	loss_of_pathogenicity
g3894.t1	3e-18	E2EAF6	PHI:2357	CYP52X1	176275	Beauveria_bassiana	reduced_virulence
g3898.t1	3.57e-141	Q9UW87	PHI:267	MLT1	5476	Candida_albicans	reduced_virulence
g3910.t1	9.21e-58	Q9UW87	PHI:267	MLT1	5476	Candida_albicans	reduced_virulence
g3914.t1	2.83e-14	Q9UW87	PHI:267	MLT1	5476	Candida_albicans	reduced_virulence
g3917.t1	0.022	G9DDS6	PHI:2429__PHI:5045	Bbslt2__slt2	176275	Beauveria_bassiana	reduced_virulence
g3918.t1	0.014	G9DDS6	PHI:2429__PHI:5045	Bbslt2__slt2	176275	Beauveria_bassiana	reduced_virulence
g3921.t1	1.55e-07	Q8Y619	PHI:6537	ChiA	1639	Listeria_monocytogenes	reduced_virulence
g3925.t1	0.00026	G4NFA1	PHI:6930	MoRAD18	318829	Magnaporthe_oryzae	unaffected_pathogenicity
g3930.t1	0.039	I1RU59	PHI:1279	FGSG_07742	5518	Fusarium_graminearum	unaffected_pathogenicity
g3938.t1	1.2e-09	G4NCI6	PHI:6612	Mocapn9	318829	Magnaporthe_oryzae	unaffected_pathogenicity__reduced_virulence
g3939.t1	0.099	I1S241	PHI:442	MSY1	5518	Fusarium_graminearum	reduced_virulence
g3943.t1	6.63e-18	Q8Y9V5	PHI:4689	pgdA	1639	Listeria_monocytogenes	reduced_virulence
g3945.t1	0	I1RWA9	PHI:1647	GzWing019	5518	Fusarium_graminearum	reduced_virulence
g3946.t1	2.91e-78	A7F6V9	PHI:2911	Ss-pth2	5180	Sclerotinia_sclerotiorum	reduced_virulence
g3948.t1	1.15e-14	P95830	PHI:6986	DnaJ	1313	Streptococcus_pneumoniae	reduced_virulence
g3949.t1	6.72e-125	I1RWA9	PHI:1647	GzWing019	5518	Fusarium_graminearum	reduced_virulence
g3950.t1	1.05e-44	A7F6V9	PHI:2911	Ss-pth2	5180	Sclerotinia_sclerotiorum	reduced_virulence
g3951.t1	0.006	D3QJB2	PHI:3436	lacA	28901	Salmonella_enterica	reduced_virulence
g3956.t1	1.19e-23	A7F6V9	PHI:2911	Ss-pth2	5180	Sclerotinia_sclerotiorum	reduced_virulence
g3958.t1	1.72e-30	Q524W4	PHI:2084	Moatg18	318829	Magnaporthe_oryzae	reduced_virulence
g3959.t1	9.92e-19	Q524W4	PHI:2084	Moatg18	318829	Magnaporthe_oryzae	reduced_virulence
g3961.t1	5.7e-68	Q8NJQ2	PHI:2839	RED1	5016	Cochliobolus_heterostrophus	reduced_virulence
g3962.t1	1.82e-07	E9QY26	PHI:2535	ERG11B	746128	Aspergillus_fumigatus	unaffected_pathogenicity__lethal__loss_of_pathogenicity
g3967.t1	7.14e-06	I1RI73	PHI:1284	FGSG_03499	5518	Fusarium_graminearum	unaffected_pathogenicity
g3968.t1	0.003	I1RI73	PHI:1284	FGSG_03499	5518	Fusarium_graminearum	unaffected_pathogenicity
g3969.t1	5.44e-08	I1RI73	PHI:1284	FGSG_03499	5518	Fusarium_graminearum	unaffected_pathogenicity
g3971.t1	0.014	Q9C1U1	PHI:551	HIK1	318829	Magnaporthe_oryzae	unaffected_pathogenicity
g3972.t1	1.63e-75	G4NC17	PHI:5185	MoAPX1	318829	Magnaporthe_oryzae	reduced_virulence
g3977.t1	8.78e-91	G4MZ98	PHI:5186	MoAPX2	318829	Magnaporthe_oryzae	reduced_virulence
g3980.t1	0.064	Q55M11	PHI:6749	UGT1	5207	Cryptococcus_neoformans	loss_of_pathogenicity
g3981.t1	7.32e-14	Q8Y0J2	PHI:5271	fabG1	305	Ralstonia_solanacearum	lethal
g3982.t1	3.21e-33	C0NFK7	PHI:6265	Eng1	5037	Histoplasma_capsulatum	reduced_virulence
g3983.t1	1.12e-07	A0A0D2XZG1	PHI:5484	FTF2	5507	Fusarium_oxysporum	reduced_virulence
g3984.t1	0.000355	Q4WWT7	PHI:4896	aspE	746128	Aspergillus_fumigatus	unaffected_pathogenicity
g3985.t1	0.000457	Q9L8R8	PHI:2340	aiiA	337	Burkholderia_glumae	reduced_virulence__unaffected_pathogenicity
g3989.t1	3e-10	D2E9W9	PHI:2378	DEP4	29001	Alternaria_brassicicola	unaffected_pathogenicity__reduced_virulence
g3997.t1	9e-12	A0A023NA98	PHI:3354	rtxA1	672	Vibrio_vulnificus	reduced_virulence
g3998.t1	6.83e-09	Q12634	PHI:685__PHI:2022	BUF__BUF1	318829	Magnaporthe_oryzae	loss_of_pathogenicity
g4009.t1	4.16e-08	I1RH93	PHI:1924	GzZC239	5518	Fusarium_graminearum	unaffected_pathogenicity
g4012.t1	0.051	I1S1Q9	PHI:1786	GzZC101	5518	Fusarium_graminearum	unaffected_pathogenicity
g4015.t1	0.026	I1S2J9	PHI:3924	FgABC1	5518	Fusarium_graminearum	reduced_virulence
g4019.t1	0.031	Q4IB96	PHI:1546	GzMyb010	5518	Fusarium_graminearum	lethal
g4021.t1	2.86e-07	Q9C2Y1	PHI:278__PHI:1028	BCPME1__bcpme1	40559	Botrytis_cinerea	reduced_virulence__unaffected_pathogenicity
g4022.t1	0.000518	Q9L8R8	PHI:2340	aiiA	337	Burkholderia_glumae	reduced_virulence__unaffected_pathogenicity
g4023.t1	1.9e-63	Q9UW87	PHI:267	MLT1	5476	Candida_albicans	reduced_virulence
g4024.t1	2.64e-110	V6RFV4	PHI:1230	FGSG_06959	5518	Fusarium_graminearum	lethal
g4027.t1	0.002	I1RT48	PHI:1216	FGSG_07344	5518	Fusarium_graminearum	reduced_virulence
g4031.t1	0.011	I1RAT9	PHI:1985	GzZC300	5518	Fusarium_graminearum	unaffected_pathogenicity
g4037.t1	4.31e-07	A0A0H6NEI3	PHI:6698	edd	666	Vibrio_cholerae	reduced_virulence
g4039.t1	1.06e-35	V5XZS6	PHI:4194	AKT7	5599	Alternaria_alternata	reduced_virulence__increased_virulence_(hypervirulence)
g4040.t1	4.68e-25	Q7Z8E8	PHI:419	CSH1	5476	Candida_albicans	reduced_virulence
g4043.t1	3.45e-05	Q59636	PHI:6438	Ndk	287	Pseudomonas_aeruginosa	increased_virulence_(hypervirulence)
g4044.t1	0.079	P9WGM5	PHI:3620	narL	1773	Mycobacterium_tuberculosis	unaffected_pathogenicity
g4048.t1	0.072	D4III8	PHI:2227	pao	5270	Ustilago_maydis	reduced_virulence__loss_of_pathogenicity
g4050.t1	2.84e-20	A0A0H6NEI3	PHI:6698	edd	666	Vibrio_cholerae	reduced_virulence
g4051.t1	1.8e-08	G4MWV1	PHI:5643	FZC46	318829	Magnaporthe_oryzae	unaffected_pathogenicity
g4053.t1	9.93e-25	Q7Z8E8	PHI:419	CSH1	5476	Candida_albicans	reduced_virulence
g4055.t1	1.86e-07	I1RMW3	PHI:6603	FaCdc3_(FGSG_05315.3)	282267	Fusarium_asiaticum	reduced_virulence
g4057.t1	3.06e-12	I1RIP4	PHI:3038	FgERG5B	5518	Fusarium_graminearum	reduced_virulence
g4058.t1	1.15e-13	I1RMW3	PHI:6603	FaCdc3_(FGSG_05315.3)	282267	Fusarium_asiaticum	reduced_virulence
g4059.t1	0.001	V5XZS6	PHI:4194	AKT7	5599	Alternaria_alternata	reduced_virulence__increased_virulence_(hypervirulence)
g4061.t1	6.96e-08	Q4WGK7	PHI:4893	aspB	746128	Aspergillus_fumigatus	unaffected_pathogenicity__increased_virulence_(hypervirulence)
g4062.t1	2.83e-05	Q02N79	PHI:3290	pqsH	287	Pseudomonas_aeruginosa	reduced_virulence
g4066.t1	3.69e-70	W7N2C1	PHI:3384	FVEG_12530	117187	Fusarium_verticillioides	unaffected_pathogenicity
g4073.t1	9.01e-47	Q9P304	PHI:199	AOX1	5499	Passalora_fulva	reduced_virulence
g4074.t1	0.011	Q4VSJ9	PHI:2666	tofR	337	Burkholderia_glumae	unaffected_pathogenicity__reduced_virulence
g4077.t1	8.82e-71	Q7Z8E8	PHI:419	CSH1	5476	Candida_albicans	reduced_virulence
g4079.t1	9.14e-22	I1R980	PHI:2393	Related_to_O-methylsterigmatocystin_oxidoreductase	5518	Fusarium_graminearum	increased_virulence_(hypervirulence)
g4081.t1	0.003	I1RFX1	PHI:1635	GzWing007	5518	Fusarium_graminearum	unaffected_pathogenicity
g4082.t1	2.74e-131	I2G6S4	PHI:2338	UhCna1	120017	Ustilago_hordei	reduced_virulence
g4087.t1	1.8e-60	I1R980	PHI:2393	Related_to_O-methylsterigmatocystin_oxidoreductase	5518	Fusarium_graminearum	increased_virulence_(hypervirulence)
g4088.t1	1.02e-20	E2EAF6	PHI:2357	CYP52X1	176275	Beauveria_bassiana	reduced_virulence
g4090.t1	0.015	I1RYN7	PHI:1299	GzAT003	5518	Fusarium_graminearum	unaffected_pathogenicity
g4093.t1	0.057	Q75T35	PHI:332	CAC1	5462	Colletotrichum_lagenarium	loss_of_pathogenicity
g4100.t1	9.56e-14	Q2I0M6	PHI:1051	CTB3	29003	Cercospora_nicotianae	reduced_virulence
g4101.t1	0.01	O42773	PHI:89	CNA1	5207	Cryptococcus_neoformans	loss_of_pathogenicity
g4102.t1	1.13e-06	G4MVC5	PHI:6927	MoRAD6	318829	Magnaporthe_oryzae	reduced_virulence
g4103.t1	9.55e-18	Q9P304	PHI:199	AOX1	5499	Passalora_fulva	reduced_virulence
g4104.t1	8.64e-46	O42773	PHI:89	CNA1	5207	Cryptococcus_neoformans	loss_of_pathogenicity
g4106.t1	1.2e-13	Q7Z8E8	PHI:419	CSH1	5476	Candida_albicans	reduced_virulence
g4108.t1	3.83e-11	G4MVC5	PHI:6927	MoRAD6	318829	Magnaporthe_oryzae	reduced_virulence
g4109.t1	0.002	I1RI73	PHI:1284	FGSG_03499	5518	Fusarium_graminearum	unaffected_pathogenicity
g4112.t1	1.66e-06	I1RI73	PHI:1284	FGSG_03499	5518	Fusarium_graminearum	unaffected_pathogenicity
g4113.t1	4.65e-06	I1RI73	PHI:1284	FGSG_03499	5518	Fusarium_graminearum	unaffected_pathogenicity
g4125.t1	1.81e-84	B9DR51	PHI:1133	Lmepi	5022	Leptosphaeria_maculans	loss_of_pathogenicity
g4127.t1	0.028	Q4IA62	PHI:1674	GzDHHC002	5518	Fusarium_graminearum	unaffected_pathogenicity
g4132.t1	5.88e-42	B9DR51	PHI:1133	Lmepi	5022	Leptosphaeria_maculans	loss_of_pathogenicity
g4135.t1	0.048	Q6VBI9	PHI:3608	EPA2	5478	Candida_glabrata	unaffected_pathogenicity
g4137.t1	2.45e-14	P28873	PHI:26	CaMDR1	5476	Candida_albicans	reduced_virulence
g4143.t1	0.077	Q9AI28	PHI:5347	wcbT	28450	Burkholderia_pseudomallei	reduced_virulence
g4145.t1	0.021	D3QJB2	PHI:3436	lacA	28901	Salmonella_enterica	reduced_virulence
g4148.t1	0.002	G7TGB4	PHI:4840	hshA	347	Xanthomonas_oryzae	reduced_virulence
g4149.t1	8.97e-144	Q6FM61	PHI:2570	CYB2	5478	Candida_glabrata	reduced_virulence
g4151.t1	0.000853	A7U5U4	PHI:2058	LHS1	318829	Magnaporthe_oryzae	reduced_virulence
g4156.t1	0.011	G7TGB4	PHI:4840	hshA	347	Xanthomonas_oryzae	reduced_virulence
g4157.t1	2.95e-07	I1RI73	PHI:1284	FGSG_03499	5518	Fusarium_graminearum	unaffected_pathogenicity
g4160.t1	6.87e-25	A7U5U4	PHI:2058	LHS1	318829	Magnaporthe_oryzae	reduced_virulence
g4162.t1	0.00019	I1RYF8	PHI:1236	FGSG_09408	5518	Fusarium_graminearum	lethal
g4165.t1	0.003	I1S9C7	PHI:1726	GzZC041	5518	Fusarium_graminearum	unaffected_pathogenicity
g4171.t1	0.055	I1RLI0	PHI:1716	GzZC031	5518	Fusarium_graminearum	unaffected_pathogenicity
g4181.t1	1.05e-22	E2EAF6	PHI:2357	CYP52X1	176275	Beauveria_bassiana	reduced_virulence
g4184.t1	0.001	G3F417	PHI:3703	fvtox1	232082	Fusarium_virguliforme	reduced_virulence
g4188.t1	0.01	Q6IZ77	PHI:3909	ZrfB	746128	Aspergillus_fumigatus	reduced_virulence__loss_of_pathogenicity
g4201.t1	0.038	C6C4B2	PHI:4781	SlyA	204038	Dickeya_dadantii	reduced_virulence
g4205.t1	0.098	P08331	PHI:7020	cpdB	562	Escherichia_coli	reduced_virulence
g4211.t1	0.002	Q49GQ5	PHI:3086	prtA	29488	Photorhabdus_luminescens	increased_virulence_(hypervirulence)
g4212.t1	1.23e-24	A4ZGP3	PHI:1161	MgMfs1	1047171	Zymoseptoria_tritici	chemistry_target:_sensitivity_to_chemical
g4215.t1	1.63e-17	I1RD74	PHI:1961	GzZC276	5518	Fusarium_graminearum	unaffected_pathogenicity
g4216.t1	0.000133	G4MQZ2	PHI:2038	Mir1	318829	Magnaporthe_oryzae	unaffected_pathogenicity
g4217.t1	1.66e-19	W7MT31	PHI:3387	FVEG_12523	117187	Fusarium_verticillioides	unaffected_pathogenicity
g4218.t1	6.98e-08	E2EAF6	PHI:2357	CYP52X1	176275	Beauveria_bassiana	reduced_virulence
g4224.t1	6.8e-11	P0AA28	PHI:2644	thioredoxin_1	28901	Salmonella_enterica	reduced_virulence
g4225.t1	0.006	A0A0H3KEX5	PHI:5242	ccpE	1280	Staphylococcus_aureus	increased_virulence_(hypervirulence)
g4236.t1	0.017	P87090	PHI:467	CPC1	5116	Cryphonectria_parasitica	reduced_virulence
g4255.t1	1.25e-147	Q9HFW0	PHI:227	PKA1	5207	Cryptococcus_neoformans	reduced_virulence__loss_of_pathogenicity
g4258.t1	0.026	I1RK21	PHI:1559	GzNEG001	5518	Fusarium_graminearum	unaffected_pathogenicity
g4260.t1	1.03e-63	I1S0N5	PHI:1552	GzMyb016	5518	Fusarium_graminearum	unaffected_pathogenicity
g4267.t1	8.26e-17	I1S2F2	PHI:1500	GzHMG032	5518	Fusarium_graminearum	unaffected_pathogenicity
g4268.t1	1.45e-117	C6ZRH8	PHI:2976	CgOPT1	474922	Colletotrichum_gloeosporioides	reduced_virulence
g4269.t1	7.26e-24	Q9P8W9	PHI:213	CPA1	5207	Cryptococcus_neoformans	reduced_virulence
g4270.t1	0.026	Q2VEB5	PHI:5006	sua	1349	Streptococcus_uberis	reduced_virulence
g4271.t1	0.009	I1RDG6	PHI:1555	GzMyb019	5518	Fusarium_graminearum	unaffected_pathogenicity
g4272.t1	2.3e-55	C6ZRH8	PHI:2976	CgOPT1	474922	Colletotrichum_gloeosporioides	reduced_virulence
g4274.t1	3.01e-12	G4MS03	PHI:2006__PHI:2008	HST1	318829	Magnaporthe_oryzae	unaffected_pathogenicity
g4287.t1	0.001	G2WYW6	PHI:5078	VdCrz1	27337	Verticillium_dahliae	reduced_virulence
g4299.t1	1.36e-13	E9QY26	PHI:2535	ERG11B	746128	Aspergillus_fumigatus	unaffected_pathogenicity__lethal__loss_of_pathogenicity
g4301.t1	0.023	Q96VB5	PHI:508	AFT1	5599	Alternaria_alternata	loss_of_pathogenicity
g4303.t1	5.87e-09	Q8NJQ2	PHI:2839	RED1	5016	Cochliobolus_heterostrophus	reduced_virulence
g4304.t1	8.47e-05	G4NHC2	PHI:5034	MoADH1	318829	Magnaporthe_oryzae	unaffected_pathogenicity
g4309.t1	0.049	B0Y2J9	PHI:6976	Erg4B	746128	Aspergillus_fumigatus	unaffected_pathogenicity
g4313.t1	0.033	B0XPT3	PHI:6977	Erg4A	746128	Aspergillus_fumigatus	unaffected_pathogenicity
g4316.t1	0.027	U3MXJ8	PHI:3039	MoSPA2	318829	Magnaporthe_oryzae	unaffected_pathogenicity
g4323.t1	1.58e-47	G4N740	PHI:4024	MoST1	318829	Magnaporthe_oryzae	unaffected_pathogenicity
g4326.t1	1.39e-30	Q8NJS2	PHI:697	ugt51E1	5022	Leptosphaeria_maculans	unaffected_pathogenicity
g4329.t1	0.086	I1RPD3	PHI:6719	FgPLC1	5518	Fusarium_graminearum	reduced_virulence
g4330.t1	0.027	Q4VSJ8	PHI:2665	tofI	337	Burkholderia_glumae	reduced_virulence__unaffected_pathogenicity
g4337.t1	0.000743	A0A0H3N294	PHI:6720	relA	1307	Streptococcus_suis	reduced_virulence
g4338.t1	0.034	B0XPT3	PHI:6977	Erg4A	746128	Aspergillus_fumigatus	unaffected_pathogenicity
g4339.t1	0.016	Q52389	PHI:973	avrE1	317	Pseudomonas_syringae	effector_(plant_avirulence_determinant)
g4340.t1	5.53e-40	D2EAX8	PHI:2604	Rim13	5270	Ustilago_maydis	unaffected_pathogenicity
g4351.t1	2.09e-13	D2EAX8	PHI:2604	Rim13	5270	Ustilago_maydis	unaffected_pathogenicity
g4362.t1	1.57e-32	A7U5U4	PHI:2058	LHS1	318829	Magnaporthe_oryzae	reduced_virulence
g4388.t1	0.048	I1RP37	PHI:1913	GzZC228	5518	Fusarium_graminearum	unaffected_pathogenicity
g4397.t1	2.99e-52	I1RHA1	PHI:1270	FGSG_03146	5518	Fusarium_graminearum	unaffected_pathogenicity
g4399.t1	3.26e-11	I1REJ1	PHI:1662	GzCCHC002	5518	Fusarium_graminearum	unaffected_pathogenicity
g4402.t1	1.23e-19	I1RC15	PHI:1633	GzWing005	5518	Fusarium_graminearum	unaffected_pathogenicity
g4404.t1	4.07e-13	I1REJ1	PHI:1662	GzCCHC002	5518	Fusarium_graminearum	unaffected_pathogenicity
g4407.t1	0.000406	I1RYC3	PHI:1409	GzC2H075	5518	Fusarium_graminearum	unaffected_pathogenicity
g4409.t1	4.9e-11	I1REJ1	PHI:1662	GzCCHC002	5518	Fusarium_graminearum	unaffected_pathogenicity
g4413.t1	1.95e-17	Q4U4T0	PHI:2388	Chi2	5530	Metarhizium_anisopliae	increased_virulence_(hypervirulence)__reduced_virulence
g4416.t1	0.087	G4N881	PHI:2130	MoHox4	318829	Magnaporthe_oryzae	reduced_virulence
g4418.t1	6.06e-154	G4NCF7	PHI:2138	SGA1	318829	Magnaporthe_oryzae	loss_of_pathogenicity__unaffected_pathogenicity
g4425.t1	0.031	L7N655	PHI:3630	PepN	1773	Mycobacterium_tuberculosis	increased_virulence_(hypervirulence)
g4437.t1	0.032	A0A023NA98	PHI:3354	rtxA1	672	Vibrio_vulnificus	reduced_virulence
g4439.t1	0.000148	Q9P8L8	PHI:544	BCMFS1	40559	Botrytis_cinerea	unaffected_pathogenicity
g4440.t1	0.056	I1RNA9	PHI:1508	GzHOME003	5518	Fusarium_graminearum	unaffected_pathogenicity
g4443.t1	4.37e-07	G2XAE9	PHI:5387	VdCYC8	27337	Verticillium_dahliae	reduced_virulence
g4444.t1	0	I1RXX1	PHI:1006	HMR1	5518	Fusarium_graminearum	reduced_virulence
g4445.t1	0.05	P41388	PHI:820	beta-tubulin	5025	Venturia_inaequalis	chemistry_target:_resistance_to_chemical
g4449.t1	0.099	F1CLH1	PHI:6878	rtxA1	672	Vibrio_vulnificus	reduced_virulence
g4453.t1	5.48e-40	P87035	PHI:79	GPA4	5270	Ustilago_maydis	unaffected_pathogenicity
g4455.t1	1.44e-39	G4ZHR2	PHI:6868	PsXEG1	67593	Phytophthora_sojae	effector_(plant_avirulence_determinant)
g4457.t1	2.65e-49	G2X6V8	PHI:6331	VdCYP1	27337	Verticillium_dahliae	loss_of_pathogenicity
g4458.t1	1.04e-131	W7MS01	PHI:3389	FVEG_12521	117187	Fusarium_verticillioides	unaffected_pathogenicity
g4460.t1	2.51e-22	Q4I5U9	PHI:1231__PHI:1492	FGSG_07409__GzHMG024	5518	Fusarium_graminearum	lethal__unaffected_pathogenicity
g4464.t1	3.12e-61	I1RXX1	PHI:1006	HMR1	5518	Fusarium_graminearum	reduced_virulence
g4469.t1	8.67e-10	P87035	PHI:79	GPA4	5270	Ustilago_maydis	unaffected_pathogenicity
g4471.t1	6.95e-21	R9UM22	PHI:3164	Sm1	29875	Trichoderma_virens	reduced_virulence__increased_virulence_(hypervirulence)
g4477.t1	2.2e-39	I1RXV6	PHI:722	PGL1	5518	Fusarium_graminearum	unaffected_pathogenicity
g4499.t1	3.9e-108	Q96VL3	PHI:339	CLPT1	290576	Colletotrichum_lindemuthianum	reduced_virulence
g4502.t1	1.66e-15	G5EHM3	PHI:4231	MoFLP1	318829	Magnaporthe_oryzae	reduced_virulence
g4505.t1	2.82e-11	I1RPI7	PHI:1877	GzZC192	5518	Fusarium_graminearum	unaffected_pathogenicity
g4506.t1	7.14e-09	I1RPI7	PHI:1877	GzZC192	5518	Fusarium_graminearum	unaffected_pathogenicity
g4511.t1	7.3e-15	V5XZS6	PHI:4194	AKT7	5599	Alternaria_alternata	reduced_virulence__increased_virulence_(hypervirulence)
g4512.t1	1.42e-33	I1RPX8	PHI:1581	GzOB021	5518	Fusarium_graminearum	unaffected_pathogenicity
g4523.t1	1.51e-108	G4N1E7	PHI:6637	Movps1	318829	Magnaporthe_oryzae	lethal
g4526.t1	9.85e-06	I1R980	PHI:2393	Related_to_O-methylsterigmatocystin_oxidoreductase	5518	Fusarium_graminearum	increased_virulence_(hypervirulence)
g4528.t1	2e-07	A0A0B5J4U6	PHI:4609	BxCYP33D3	6326	Bursaphelenchus_xylophilus	reduced_virulence
g4530.t1	0.054	I1RIV2	PHI:1007	NPS6	5518	Fusarium_graminearum	reduced_virulence
g4536.t1	0.009	I1RM09	PHI:2325__PHI:2502	TEP1__FgTep1p	5518	Fusarium_graminearum	reduced_virulence
g4547.t1	1.59e-08	Q4WMS3	PHI:2549	MAK5	746128	Aspergillus_fumigatus	lethal
g4551.t1	0.014	Q4X1I3	PHI:2545	TIF35	746128	Aspergillus_fumigatus	lethal
g4553.t1	0.02	C9K1M7	PHI:2431	ACTT2	5599	Alternaria_alternata	reduced_virulence
g4556.t1	2.86e-37	Q4WMS3	PHI:2549	MAK5	746128	Aspergillus_fumigatus	lethal
g4559.t1	3.77e-26	Q4WMS3	PHI:2549	MAK5	746128	Aspergillus_fumigatus	lethal
g4568.t1	1.19e-22	I1RF25	PHI:1657	GzCCCH001	5518	Fusarium_graminearum	unaffected_pathogenicity
g4571.t1	1.28e-09	Q2I0M6	PHI:1051	CTB3	29003	Cercospora_nicotianae	reduced_virulence
g4583.t1	0.000382	G4MML4	PHI:3214	MoCDIP2	318829	Magnaporthe_oryzae	unaffected_pathogenicity
g4587.t1	0.018	A0ST44	PHI:1047	CTB6	29003	Cercospora_nicotianae	reduced_virulence
g4588.t1	0.005	G2WS91	PHI:3208	VdMsb	27337	Verticillium_dahliae	reduced_virulence
g4592.t1	0.000326	I1RUC7	PHI:1260	FGSG_07816	5518	Fusarium_graminearum	unaffected_pathogenicity
g4612.t1	0.003	G4NF65	PHI:3061__PHI:4055	MoRga1__Rga1	318829	Magnaporthe_oryzae	unaffected_pathogenicity
g4621.t1	2.25e-60	Q875L5	PHI:269	RAS2	5270	Ustilago_maydis	loss_of_pathogenicity
g4636.t1	0.099	Q5HFZ4	PHI:2967	cvfC	1280	Staphylococcus_aureus	reduced_virulence
g4638.t1	9.01e-06	I1RI73	PHI:1284	FGSG_03499	5518	Fusarium_graminearum	unaffected_pathogenicity
g4639.t1	0.000558	I1REJ1	PHI:1662	GzCCHC002	5518	Fusarium_graminearum	unaffected_pathogenicity
g4640.t1	0.06	Q8Y619	PHI:6537	ChiA	1639	Listeria_monocytogenes	reduced_virulence
g4643.t1	1.17e-38	Q4HTT1	PHI:1468	GzCCAAT008	5518	Fusarium_graminearum	unaffected_pathogenicity
g4644.t1	3.73e-14	D2EAY0	PHI:2602	Rim9	5270	Ustilago_maydis	unaffected_pathogenicity
g4645.t1	0.049	Q4WQ36	PHI:6751	Fbx23	746128	Aspergillus_fumigatus	increased_virulence_(hypervirulence)
g4646.t1	3.51e-07	I1RI73	PHI:1284	FGSG_03499	5518	Fusarium_graminearum	unaffected_pathogenicity
g4650.t1	0.016	Q7YZA8	PHI:2589	TcGALE	5693	Trypanosoma_cruzi	lethal
g4651.t1	4.61e-31	A7EU07	PHI:4508	Ss-odc1	5180	Sclerotinia_sclerotiorum	unaffected_pathogenicity
g4661.t1	1.06e-08	Q8YAL3	PHI:6538	ChiB	1639	Listeria_monocytogenes	reduced_virulence
g4662.t1	1.37e-72	I1RJM9	PHI:1221	FGSG_04054	5518	Fusarium_graminearum	lethal
g4664.t1	0.000561	I1S2F2	PHI:1500	GzHMG032	5518	Fusarium_graminearum	unaffected_pathogenicity
g4684.t1	3.09e-27	I1RZ11	PHI:1411	GzC2H078	5518	Fusarium_graminearum	lethal
g4687.t1	0.000497	I1RL02	PHI:1867	GzZC182	5518	Fusarium_graminearum	unaffected_pathogenicity
g4690.t1	4.7e-13	I1S0N5	PHI:1552	GzMyb016	5518	Fusarium_graminearum	unaffected_pathogenicity
g4695.t1	0.091	I1S2F2	PHI:1500	GzHMG032	5518	Fusarium_graminearum	unaffected_pathogenicity
g4701.t1	0.019	G4MQP9	PHI:2177	PAS1	318829	Magnaporthe_oryzae	unaffected_pathogenicity
g4703.t1	0.000376	Q9Y7F1	PHI:178	pabaA	746128	Aspergillus_fumigatus	reduced_virulence
g4705.t1	1.37e-20	I1RJM9	PHI:1221	FGSG_04054	5518	Fusarium_graminearum	lethal
g4707.t1	0.006	G4MZ47	PHI:2105	Calcium_permease	318829	Magnaporthe_oryzae	reduced_virulence__unaffected_pathogenicity
g4711.t1	0.000139	Q9L8R8	PHI:2340	aiiA	337	Burkholderia_glumae	reduced_virulence__unaffected_pathogenicity
g4712.t1	3.93e-65	Q9P8L8	PHI:544	BCMFS1	40559	Botrytis_cinerea	unaffected_pathogenicity
g4716.t1	5.28e-25	A3MZ94	PHI:5466	LonA	715	Actinobacillus_pleuropneumoniae	reduced_virulence
g4722.t1	0.000151	I1RFC7	PHI:1239	FGSG_02399	5518	Fusarium_graminearum	unaffected_pathogenicity
g4723.t1	0.025	G4N2P7	PHI:7021	MoJMJ1	318829	Magnaporthe_oryzae	reduced_virulence
g4731.t1	7.51e-06	Q4X1Y0	PHI:2514	PFS2	746128	Aspergillus_fumigatus	lethal
g4734.t1	1.86e-74	I1RE76	PHI:1571	GzOB011	5518	Fusarium_graminearum	unaffected_pathogenicity
g4735.t1	0.058	G4MKP6	PHI:3161	Mohik5	318829	Magnaporthe_oryzae	loss_of_pathogenicity
g4743.t1	2.23e-05	Q4USG7	PHI:3282	NagZ	339	Xanthomonas_campestris	reduced_virulence
g4746.t1	1.78e-08	G4NEF1	PHI:805	MGG_00124	318829	Magnaporthe_oryzae	reduced_virulence
g4747.t1	0.000162	I1V1W1	PHI:6207	BbCyp6	176275	Beauveria_bassiana	reduced_virulence
g4748.t1	0.054	A0A095EN78	PHI:4555	URE1	552467	Cryptococcus_gattii	reduced_virulence
g4755.t1	2.69e-24	A3MZ94	PHI:5466	LonA	715	Actinobacillus_pleuropneumoniae	reduced_virulence
g4757.t1	2.46e-05	G4NAJ8	PHI:6223	MoYvh1	318829	Magnaporthe_oryzae	reduced_virulence
g4761.t1	0.067	I1RY25	PHI:1167	NPC1	5518	Fusarium_graminearum	reduced_virulence
g4763.t1	3.49e-07	I1RW84	PHI:6183	FgVps27	5518	Fusarium_graminearum	reduced_virulence
g4765.t1	5.9e-95	A3MZ94	PHI:5466	LonA	715	Actinobacillus_pleuropneumoniae	reduced_virulence
g4770.t1	0.037	A0A062KYV9	PHI:6493	gspD	470	Acinetobacter_baumannii	reduced_virulence
g4777.t1	0.000137	I1RV69	PHI:1234	FGSG_08133	5518	Fusarium_graminearum	lethal
g4780.t1	0.076	G4NL37	PHI:893	MGG_02986	318829	Magnaporthe_oryzae	reduced_virulence
g4782.t1	5.51e-17	A0A0H6FRN3	PHI:6701	gntK	666	Vibrio_cholerae	reduced_virulence
g4783.t1	1.48e-07	I1S462	PHI:1336	GzbZIP018	5518	Fusarium_graminearum	unaffected_pathogenicity
g4784.t1	0.049	I1RP25	PHI:1225	FGSG_05775	5518	Fusarium_graminearum	lethal
g4787.t1	5.1e-87	I1S1V9	PHI:1604	GzOB045	5518	Fusarium_graminearum	unaffected_pathogenicity
g4788.t1	1.83e-19	D2EAX9	PHI:2605	Rim23	5270	Ustilago_maydis	unaffected_pathogenicity
g4789.t1	0.015	G4N4W3	PHI:2046__PHI:2159	MoMSB2	318829	Magnaporthe_oryzae	loss_of_pathogenicity__reduced_virulence
g4792.t1	8.07e-126	Q9HFU4	PHI:220	MAN1	5207	Cryptococcus_neoformans	reduced_virulence
g4794.t1	0.005	I1S1U7	PHI:2352__PHI:2354	AMT2	5518	Fusarium_graminearum	unaffected_pathogenicity__reduced_virulence
g4797.t1	1.47e-08	I1RH59	PHI:1925	GzZC240	5518	Fusarium_graminearum	unaffected_pathogenicity
g4798.t1	4.55e-51	Q9HFU4	PHI:220	MAN1	5207	Cryptococcus_neoformans	reduced_virulence
g4799.t1	5.35e-165	I1RE58	PHI:443	CBL1	5518	Fusarium_graminearum	reduced_virulence
g4800.t1	2.09e-15	Q8ZPP5	PHI:553__PHI:2676	ssrA	28901	Salmonella_enterica	reduced_virulence
g4801.t1	5.6e-08	I1RPZ1	PHI:1517	GzHOMEL013	5518	Fusarium_graminearum	lethal
g4805.t1	6.73e-100	I1RW28	PHI:1646	GzWing018	5518	Fusarium_graminearum	reduced_virulence
g4806.t1	1.13e-67	I1S077	PHI:1210	FGSG_10095	5518	Fusarium_graminearum	reduced_virulence
g4807.t1	8.65e-30	Q8NJS2	PHI:697	ugt51E1	5022	Leptosphaeria_maculans	unaffected_pathogenicity
g4808.t1	0.085	Q9S3S3	PHI:709	RelA	666	Vibrio_cholerae	reduced_virulence
g4810.t1	9.99e-13	C4YFX2	PHI:6806	tup1	5476	Candida_albicans	reduced_virulence
g4814.t1	1.19e-78	I1RNS1	PHI:355	GzmetE	5518	Fusarium_graminearum	reduced_virulence
g4815.t1	0.055	I1RP25	PHI:1225	FGSG_05775	5518	Fusarium_graminearum	lethal
g4816.t1	4.24e-74	J4UPL6	PHI:5394	mas5	176275	Beauveria_bassiana	loss_of_pathogenicity
g4817.t1	0	A0A095EN78	PHI:4555	URE1	552467	Cryptococcus_gattii	reduced_virulence
g4820.t1	4.38e-126	I1REJ1	PHI:1662	GzCCHC002	5518	Fusarium_graminearum	unaffected_pathogenicity
g4822.t1	1.05e-18	Q2VLJ1	PHI:716	ZEB1	5518	Fusarium_graminearum	unaffected_pathogenicity
g4823.t1	2.82e-33	Q2VLJ1	PHI:716	ZEB1	5518	Fusarium_graminearum	unaffected_pathogenicity
g4824.t1	3.49e-69	Q2VLJ1	PHI:716	ZEB1	5518	Fusarium_graminearum	unaffected_pathogenicity
g4826.t1	8.38e-10	Q7Z8E8	PHI:419	CSH1	5476	Candida_albicans	reduced_virulence
g4829.t1	0.085	Q9S3S3	PHI:709	RelA	666	Vibrio_cholerae	reduced_virulence
g4830.t1	1.29e-12	G4MUR7	PHI:4475	MoTup1	318829	Magnaporthe_oryzae	loss_of_pathogenicity
g4831.t1	3.76e-86	I1RM19	PHI:3036	FgERG3B	5518	Fusarium_graminearum	reduced_virulence
g4832.t1	3.83e-07	I1RKS2	PHI:717	PLSP1	5518	Fusarium_graminearum	unaffected_pathogenicity
g4835.t1	3.78e-54	Q5A1L6	PHI:3822	GIT3	5476	Candida_albicans	reduced_virulence
g4836.t1	3.33e-32	Q5A1L6	PHI:3822	GIT3	5476	Candida_albicans	reduced_virulence
g4837.t1	6.27e-37	J9VHR6	PHI:3236	Aph1	5207	Cryptococcus_neoformans	reduced_virulence
g4840.t1	1.18e-64	Q5AMP9	PHI:2568	CAP2	5476	Candida_albicans	reduced_virulence
g4844.t1	5.71e-61	P87035	PHI:79	GPA4	5270	Ustilago_maydis	unaffected_pathogenicity
g4845.t1	0.000327	I1RWW4	PHI:1331__PHI:3111__PHI:4023	GzbZIP013__FgAP1__Fgap1	5518	Fusarium_graminearum	unaffected_pathogenicity
g4846.t1	1.29e-08	I1RQC1	PHI:1310	GzbHLH011	5518	Fusarium_graminearum	unaffected_pathogenicity
g4849.t1	0.004	Q4WF54	PHI:2322	SidH	746128	Aspergillus_fumigatus	reduced_virulence
g4850.t1	0.06	W7N2A8	PHI:3383	FVEG_12531	117187	Fusarium_verticillioides	unaffected_pathogenicity
g4852.t1	4.34e-46	I1RNS1	PHI:355	GzmetE	5518	Fusarium_graminearum	reduced_virulence
g4862.t1	2.78e-19	G4MUR7	PHI:4475	MoTup1	318829	Magnaporthe_oryzae	loss_of_pathogenicity
g4863.t1	6.55e-18	I1REJ1	PHI:1662	GzCCHC002	5518	Fusarium_graminearum	unaffected_pathogenicity
g4866.t1	8.83e-23	I1REJ1	PHI:1662	GzCCHC002	5518	Fusarium_graminearum	unaffected_pathogenicity
g4869.t1	0.006	I1RDG6	PHI:1555	GzMyb019	5518	Fusarium_graminearum	unaffected_pathogenicity
g4872.t1	1.84e-68	I1S3N8	PHI:2451	FAEB1	5518	Fusarium_graminearum	unaffected_pathogenicity
g4873.t1	9.33e-08	I1REJ1	PHI:1662	GzCCHC002	5518	Fusarium_graminearum	unaffected_pathogenicity
g4875.t1	1.39e-06	G2XBR1	PHI:3708	VdSSP1	27337	Verticillium_dahliae	reduced_virulence
g4877.t1	0.001	Q3BNZ6	PHI:4874	XopAK	456327	Xanthomonas_euvesicatoria	effector_(plant_avirulence_determinant)
g4884.t1	3.59e-34	Q8NJS2	PHI:697	ugt51E1	5022	Leptosphaeria_maculans	unaffected_pathogenicity
g4889.t1	6.2e-23	Q8NJS2	PHI:697	ugt51E1	5022	Leptosphaeria_maculans	unaffected_pathogenicity
g4891.t1	5.33e-14	Q8J0U4	PHI:695	SP1	5022	Leptosphaeria_maculans	unaffected_pathogenicity
g4895.t1	0.014	G4N983	PHI:2215	BIM1	318829	Magnaporthe_oryzae	reduced_virulence
g4926.t1	0.004	O93841	PHI:243	CHIP6	474922	Colletotrichum_gloeosporioides	reduced_virulence
g4930.t1	0.089	Q4WEM7	PHI:2521	GUS1	746128	Aspergillus_fumigatus	lethal
g4931.t1	6.35e-07	G4N4U0	PHI:887	MGG_05174	318829	Magnaporthe_oryzae	reduced_virulence
g4932.t1	0.071	I1RD66	PHI:444__PHI:1292__PHI:1320	ZIF1	5518	Fusarium_graminearum	reduced_virulence
g4937.t1	0.000369	Q5AC02	PHI:2862	Lys14	5476	Candida_albicans	reduced_virulence
g4941.t1	5.59e-06	A0A0J9WWZ9	PHI:6956	gigX4	347	Xanthomonas_oryzae	increased_virulence_(hypervirulence)
g4949.t1	0.043	C4YR40	PHI:4904	Glr1	5476	Candida_albicans	reduced_virulence
g4951.t1	0.000289	C4YFX2	PHI:6806	tup1	5476	Candida_albicans	reduced_virulence
g4952.t1	6.65e-68	I1RJM9	PHI:1221	FGSG_04054	5518	Fusarium_graminearum	lethal
g4953.t1	6.52e-29	I1RJM9	PHI:1221	FGSG_04054	5518	Fusarium_graminearum	lethal
g4955.t1	9.99e-46	Q5XTQ4	PHI:541	LIP1	40559	Botrytis_cinerea	unaffected_pathogenicity
g4956.t1	0.057	Q7BI20	PHI:5079	lmp1	139	Borrelia_burgdorferi	reduced_virulence
g4959.t1	2.04e-89	Q5EMY3	PHI:860	MSP1	318829	Magnaporthe_oryzae	reduced_virulence
g4962.t1	7.53e-83	Q5KEF4	PHI:4575	NTH2	5207	Cryptococcus_neoformans	increased_virulence_(hypervirulence)
g4963.t1	4.15e-56	Q5XTQ4	PHI:541	LIP1	40559	Botrytis_cinerea	unaffected_pathogenicity
g4964.t1	4e-121	Q5XTQ4	PHI:541	LIP1	40559	Botrytis_cinerea	unaffected_pathogenicity
g4975.t1	6.49e-69	Q5XTQ4	PHI:541	LIP1	40559	Botrytis_cinerea	unaffected_pathogenicity
g4977.t1	2.85e-104	Q5EMY3	PHI:860	MSP1	318829	Magnaporthe_oryzae	reduced_virulence
g4978.t1	5.43e-30	Q5XTQ4	PHI:541	LIP1	40559	Botrytis_cinerea	unaffected_pathogenicity
g4986.t1	9.74e-06	Q8TGW9	PHI:320	SSN6	5476	Candida_albicans	reduced_virulence
g4987.t1	2.77e-75	Q5KEF4	PHI:4575	NTH2	5207	Cryptococcus_neoformans	increased_virulence_(hypervirulence)
g4988.t1	0.044	P43094	PHI:6787__PHI:6793__PHI:6808__PHI:6815	sap5	5476	Candida_albicans	unaffected_pathogenicity__reduced_virulence
g4998.t1	3.81e-26	Q9HWG3	PHI:6938__PHI:6989	pchD	287	Pseudomonas_aeruginosa	reduced_virulence__increased_virulence_(hypervirulence)__loss_of_pathogenicity
g4999.t1	3.27e-42	Q0UA24	PHI:1130__PHI:2256	Xdh1	13684	Parastagonospora_nodorum	unaffected_pathogenicity
g5001.t1	2.45e-12	I1RZL0	PHI:1414	GzC2H081	5518	Fusarium_graminearum	unaffected_pathogenicity
g5002.t1	1.01e-66	O74686	PHI:159	URA5	5037	Histoplasma_capsulatum	loss_of_pathogenicity
g5012.t1	6.95e-90	Q6X269	PHI:338	CLB2	5270	Ustilago_maydis	reduced_virulence
g5014.t1	0.079	Q87BQ7	PHI:2938	gumH	2371	Xylella_fastidiosa	loss_of_pathogenicity
g5018.t1	0.028	Q4WY67	PHI:3235	pacC	746128	Aspergillus_fumigatus	reduced_virulence
g5020.t1	1.32e-163	G8DNT1	PHI:2259	AAR1	45130	Bipolaris_sorokiniana	reduced_virulence
g5026.t1	0.000633	I1RHV1	PHI:6123	FGSG_03366	5518	Fusarium_graminearum	reduced_virulence
g5027.t1	0.005	I1REJ1	PHI:1662	GzCCHC002	5518	Fusarium_graminearum	unaffected_pathogenicity
g5028.t1	1.58e-34	Q8Y8N0	PHI:6510	CshA	1639	Listeria_monocytogenes	unaffected_pathogenicity
g5029.t1	0.005	I1S215	PHI:2400	Fgp2	5518	Fusarium_graminearum	unaffected_pathogenicity
g5032.t1	2.27e-17	Q9HWG3	PHI:6938__PHI:6989	pchD	287	Pseudomonas_aeruginosa	reduced_virulence__increased_virulence_(hypervirulence)__loss_of_pathogenicity
g5034.t1	5.59e-86	G5EI34	PHI:3019	MoLys2	318829	Magnaporthe_oryzae	reduced_virulence
g5036.t1	8.49e-27	G8DNT1	PHI:2259	AAR1	45130	Bipolaris_sorokiniana	reduced_virulence
g5038.t1	0.046	I1RA06	PHI:6258	DHS	5518	Fusarium_graminearum	increased_virulence_(hypervirulence)__unaffected_pathogenicity
g5047.t1	0.044	I1RD66	PHI:444__PHI:1292__PHI:1320	ZIF1	5518	Fusarium_graminearum	reduced_virulence
g5055.t1	2.33e-21	G4NIB5	PHI:812	MGG_10702	318829	Magnaporthe_oryzae	reduced_virulence
g5058.t1	7.4e-60	I1RTL1	PHI:1245	FGSG_07520	5518	Fusarium_graminearum	unaffected_pathogenicity
g5059.t1	6.57e-51	I1RJM9	PHI:1221	FGSG_04054	5518	Fusarium_graminearum	lethal
g5060.t1	0.091	Q4P5N0	PHI:382__PHI:2233	SMU1__Smu1	5270	Ustilago_maydis	reduced_virulence
g5061.t1	4.43e-06	G4N1N6	PHI:5191	TPX1	318829	Magnaporthe_oryzae	reduced_virulence
g5062.t1	5.17e-06	Q8XZN9	PHI:5173	RSc1356	305	Ralstonia_solanacearum	effector_(plant_avirulence_determinant)
g5067.t1	2.77e-59	F5HEZ0	PHI:425	MPF3	5207	Cryptococcus_neoformans	reduced_virulence
g5069.t1	8.09e-72	I1RJM9	PHI:1221	FGSG_04054	5518	Fusarium_graminearum	lethal
g5070.t1	1.06e-10	P06618	PHI:4171	iaaH-1	29438	Pseudomonas_savastanoi	reduced_virulence
g5074.t1	0.001	I1RK97	PHI:1368	GzC2H029	5518	Fusarium_graminearum	unaffected_pathogenicity
g5079.t1	0.071	Q3Y1R0	PHI:5194	HMPREF0351_12114_(WxL_locusA)	1352	Enterococcus_faecium	reduced_virulence
g5080.t1	7.37e-11	Q6Y392	PHI:1085	Ptr2	13684	Parastagonospora_nodorum	unaffected_pathogenicity
g5081.t1	3.34e-10	I1RE55	PHI:1616	GzssDB001	5518	Fusarium_graminearum	unaffected_pathogenicity
g5084.t1	6.93e-39	I1RMP0	PHI:1485	GzHMG017	5518	Fusarium_graminearum	unaffected_pathogenicity
g5088.t1	2.92e-13	G4NC26	PHI:2080	Moatg13	318829	Magnaporthe_oryzae	reduced_virulence
g5095.t1	3.71e-33	G4MS58	PHI:881	MGG_04556	318829	Magnaporthe_oryzae	reduced_virulence
g5102.t1	5.04e-27	Q12634	PHI:685__PHI:2022	BUF__BUF1	318829	Magnaporthe_oryzae	loss_of_pathogenicity
g5105.t1	3.13e-22	Q12634	PHI:685__PHI:2022	BUF__BUF1	318829	Magnaporthe_oryzae	loss_of_pathogenicity
g5106.t1	7.79e-11	I1RW84	PHI:6183	FgVps27	5518	Fusarium_graminearum	reduced_virulence
g5111.t1	6.8e-67	Q9UWF0	PHI:2108	CAM	318829	Magnaporthe_oryzae	loss_of_pathogenicity__reduced_virulence
g5113.t1	4.71e-68	G4MS58	PHI:881	MGG_04556	318829	Magnaporthe_oryzae	reduced_virulence
g5115.t1	3.82e-46	I1RJM9	PHI:1221	FGSG_04054	5518	Fusarium_graminearum	lethal
g5116.t1	1.15e-15	I1RMP0	PHI:1485	GzHMG017	5518	Fusarium_graminearum	unaffected_pathogenicity
g5118.t1	1.66e-58	Q6Y392	PHI:1085	Ptr2	13684	Parastagonospora_nodorum	unaffected_pathogenicity
g5121.t1	9.14e-34	Q6Y392	PHI:1085	Ptr2	13684	Parastagonospora_nodorum	unaffected_pathogenicity
g5122.t1	0.043	R4TJS0	PHI:3883	XopQ	347	Xanthomonas_oryzae	effector_(plant_avirulence_determinant)
g5127.t1	1.1e-05	C5MK57	PHI:1072__PHI:2124	STE7__MGSTE7p	1047171	Zymoseptoria_tritici	loss_of_pathogenicity
g5131.t1	3.78e-05	G4NCI6	PHI:6612	Mocapn9	318829	Magnaporthe_oryzae	unaffected_pathogenicity__reduced_virulence
g5133.t1	7.15e-94	I1R980	PHI:2393	Related_to_O-methylsterigmatocystin_oxidoreductase	5518	Fusarium_graminearum	increased_virulence_(hypervirulence)
g5135.t1	3.09e-07	A5IYL7	PHI:6517	adhT	2110	Mycoplasma_agalactiae	reduced_virulence
g5136.t1	4.86e-20	I1S0N5	PHI:1552	GzMyb016	5518	Fusarium_graminearum	unaffected_pathogenicity
g5137.t1	0.025	Q5HFZ4	PHI:2967	cvfC	1280	Staphylococcus_aureus	reduced_virulence
g5138.t1	1.79e-11	G4MS58	PHI:881	MGG_04556	318829	Magnaporthe_oryzae	reduced_virulence
g5139.t1	1.19e-11	Q0P7K6	PHI:6506	clbP	562	Escherichia_coli	reduced_virulence
g5140.t1	0.034	I1RWP4	PHI:1530	Gzsnd	5518	Fusarium_graminearum	unaffected_pathogenicity
g5142.t1	5.44e-05	Q0P7K6	PHI:6506	clbP	562	Escherichia_coli	reduced_virulence
g5144.t1	1.94e-12	Q0P7K6	PHI:6506	clbP	562	Escherichia_coli	reduced_virulence
g5146.t1	2.1e-07	Q0P7K6	PHI:6506	clbP	562	Escherichia_coli	reduced_virulence
g5150.t1	3.29e-29	I1R980	PHI:2393	Related_to_O-methylsterigmatocystin_oxidoreductase	5518	Fusarium_graminearum	increased_virulence_(hypervirulence)
g5151.t1	0.008	I1RKU6	PHI:1455	GzAra003	5518	Fusarium_graminearum	unaffected_pathogenicity
g5155.t1	1.09e-21	I1S4A5	PHI:1749	GzZC064	5518	Fusarium_graminearum	unaffected_pathogenicity
g5157.t1	0.018	Q4X1I3	PHI:2545	TIF35	746128	Aspergillus_fumigatus	lethal
g5158.t1	0.003	I1S2F2	PHI:1500	GzHMG032	5518	Fusarium_graminearum	unaffected_pathogenicity
g5165.t1	0.089	I1RQL1	PHI:1451	GzGH	5518	Fusarium_graminearum	unaffected_pathogenicity
g5166.t1	0.068	Q2VLJ2	PHI:714	PKS4_(ZEA1)	5518	Fusarium_graminearum	unaffected_pathogenicity
g5168.t1	0.035	O42695	PHI:140	CaSLN1	5476	Candida_albicans	reduced_virulence
g5171.t1	0.004	G4MZ47	PHI:2105	Calcium_permease	318829	Magnaporthe_oryzae	reduced_virulence__unaffected_pathogenicity
g5172.t1	6.06e-22	I1RGD6	PHI:1193	(Sc_Sky1)	5518	Fusarium_graminearum	reduced_virulence
g5179.t1	1.8e-23	Q1KSF2	PHI:3102	BCKDH	5811	Toxoplasma_gondii	reduced_virulence
g5185.t1	0.001	I1RKU6	PHI:1455	GzAra003	5518	Fusarium_graminearum	unaffected_pathogenicity
g5188.t1	0.053	Q8XQA2	PHI:5125	RSp1384	305	Ralstonia_solanacearum	effector_(plant_avirulence_determinant)
g5197.t1	0.000676	B2IM27	PHI:4706	dinF	1313	Streptococcus_pneumoniae	unaffected_pathogenicity
g5200.t1	6.56e-11	Q32WF7	PHI:1099__PHI:1100__PHI:2269	Mdh1	13684	Parastagonospora_nodorum	unaffected_pathogenicity
g5202.t1	0.078	Q4WJH3	PHI:6752	GrrA	746128	Aspergillus_fumigatus	unaffected_pathogenicity
g5206.t1	5.46e-14	Q6FPN2	PHI:6468	Cgulp2	5478	Candida_glabrata	reduced_virulence
g5210.t1	0.005	I1RAW2	PHI:1345	GzC2H005	5518	Fusarium_graminearum	unaffected_pathogenicity
g5211.t1	0.048	P30601	PHI:236	WdCHS2	5970	Exophiala_dermatitidis	reduced_virulence
g5213.t1	0.003	I1S2F2	PHI:1500	GzHMG032	5518	Fusarium_graminearum	unaffected_pathogenicity
g5216.t1	1.52e-61	Q1KSF2	PHI:3102	BCKDH	5811	Toxoplasma_gondii	reduced_virulence
g5222.t1	0.042	I7B318	PHI:4097	CovRS	1314	Streptococcus_pyogenes	increased_virulence_(hypervirulence)
g5227.t1	4.06e-07	A0A023NA98	PHI:3354	rtxA1	672	Vibrio_vulnificus	reduced_virulence
g5228.t1	1.03e-28	Q9P304	PHI:199	AOX1	5499	Passalora_fulva	reduced_virulence
g5234.t1	1.9e-27	P0A038	PHI:6904	GAPDH	1280	Staphylococcus_aureus	reduced_virulence
g5247.t1	7.67e-35	Q7Z8E8	PHI:419	CSH1	5476	Candida_albicans	reduced_virulence
g5249.t1	1.23e-12	G4N3U4	PHI:5188	MoHPX1	318829	Magnaporthe_oryzae	reduced_virulence
g5253.t1	4.08e-22	W7N2B4	PHI:3381	FVEG_12533	117187	Fusarium_verticillioides	unaffected_pathogenicity
g5254.t1	1.2e-11	Q59RG0	PHI:511	CaNAG4	5476	Candida_albicans	reduced_virulence
g5255.t1	2.8e-106	Q4P0K0	PHI:2498	atg1	5270	Ustilago_maydis	loss_of_pathogenicity__reduced_virulence
g5257.t1	6.11e-19	W7N2B4	PHI:3381	FVEG_12533	117187	Fusarium_verticillioides	unaffected_pathogenicity
g5261.t1	0.035	I1RZQ2	PHI:1004__PHI:1179__PHI:3377	STE7__(Sc_Ste7)__FgSte7	5518	Fusarium_graminearum	loss_of_pathogenicity__reduced_virulence
g5262.t1	0.032	G4N3U4	PHI:5188	MoHPX1	318829	Magnaporthe_oryzae	reduced_virulence
g5267.t1	0.09	Q4WC58	PHI:3050	CHSF	746128	Aspergillus_fumigatus	reduced_virulence
g5270.t1	0.04	Q4WJH3	PHI:6752	GrrA	746128	Aspergillus_fumigatus	unaffected_pathogenicity
g5271.t1	0.035	I1RJ45	PHI:6120	FGSG_03846	5518	Fusarium_graminearum	reduced_virulence
g5275.t1	0.028	P9WIN1	PHI:3636	Rv2702	1773	Mycobacterium_tuberculosis	unaffected_pathogenicity
g5279.t1	0.039	G4NCS2	PHI:6780	MoCreC	318829	Magnaporthe_oryzae	reduced_virulence
g5280.t1	2.65e-05	G4N3U4	PHI:5188	MoHPX1	318829	Magnaporthe_oryzae	reduced_virulence
g5281.t1	0.032	Q52EB3	PHI:2035__PHI:2069	ATG1__Moatg1	318829	Magnaporthe_oryzae	loss_of_pathogenicity
g5284.t1	1.27e-05	G4N265	PHI:6613	Mocapn14	318829	Magnaporthe_oryzae	unaffected_pathogenicity
g5291.t1	1.37e-11	I1RXJ4	PHI:1762	GzZC077	5518	Fusarium_graminearum	unaffected_pathogenicity
g5292.t1	0.074	I1S054	PHI:1854	GzZC169	5518	Fusarium_graminearum	unaffected_pathogenicity
g5294.t1	0.005	Q05464	PHI:4022	M1	1314	Streptococcus_pyogenes	reduced_virulence
g5302.t1	8.18e-22	G4N2B2	PHI:2128	MoHox1	318829	Magnaporthe_oryzae	reduced_virulence
g5304.t1	0.02	Q8ZLT3	PHI:3878	pnp	28901	Salmonella_enterica	reduced_virulence
g5306.t1	1.72e-05	I1V1W1	PHI:6207	BbCyp6	176275	Beauveria_bassiana	reduced_virulence
g5308.t1	1.31e-11	I1RN03	PHI:1372	GzC2H035	5518	Fusarium_graminearum	unaffected_pathogenicity
g5309.t1	0.013	I1S7N4	PHI:2386	ACL1	5518	Fusarium_graminearum	loss_of_pathogenicity
g5312.t1	0.000533	I1RLH1	PHI:1209	FGSG_04770	5518	Fusarium_graminearum	reduced_virulence
g5315.t1	1.12e-05	Q5EMY3	PHI:860	MSP1	318829	Magnaporthe_oryzae	reduced_virulence
g5319.t1	1.67e-08	Q4P9Q7	PHI:2222	Sho1	5270	Ustilago_maydis	reduced_virulence__unaffected_pathogenicity__loss_of_pathogenicity
g5322.t1	1.95e-104	W7N2B4	PHI:3381	FVEG_12533	117187	Fusarium_verticillioides	unaffected_pathogenicity
g5324.t1	2.48e-06	Q9HV59	PHI:6080	pnp	287	Pseudomonas_aeruginosa	reduced_virulence
g5325.t1	8.12e-08	I1RZL0	PHI:1414	GzC2H081	5518	Fusarium_graminearum	unaffected_pathogenicity
g5326.t1	0.072	Q9HV59	PHI:6080	pnp	287	Pseudomonas_aeruginosa	reduced_virulence
g5327.t1	1.88e-22	Q9P8L8	PHI:544	BCMFS1	40559	Botrytis_cinerea	unaffected_pathogenicity
g5338.t1	0.054	I1S832	PHI:1723	GzZC038	5518	Fusarium_graminearum	unaffected_pathogenicity
g5343.t1	0.004	Q9HF03	PHI:280	CCN1	5207	Cryptococcus_neoformans	reduced_virulence
g5348.t1	0.01	I1RHJ0	PHI:1907	GzZC222	5518	Fusarium_graminearum	unaffected_pathogenicity
g5355.t1	0.000443	Q9HF03	PHI:280	CCN1	5207	Cryptococcus_neoformans	reduced_virulence
g5356.t1	0.098	I1RPV7	PHI:1227	FGSG_06089	5518	Fusarium_graminearum	lethal
g5357.t1	2.71e-08	A0A077D1S9	PHI:3292	AREB	474922	Colletotrichum_gloeosporioides	reduced_virulence
g5358.t1	2.78e-05	Q9HFW4	PHI:187	RUM1	5270	Ustilago_maydis	loss_of_pathogenicity
g5359.t1	1.12e-08	G4MRP7	PHI:803	MGG_04629	318829	Magnaporthe_oryzae	reduced_virulence
g5362.t1	0	I1S8Y9	PHI:1182	(Sc_Mec1)	5518	Fusarium_graminearum	reduced_virulence
g5363.t1	0.019	I1RW22	PHI:1439	GzNot001	5518	Fusarium_graminearum	lethal
g5364.t1	0.009	V6RAJ2	PHI:1016__PHI:1191__PHI:3376	STE11__(Sc_Ste11)__FgSte11	5518	Fusarium_graminearum	loss_of_pathogenicity__reduced_virulence
g5373.t1	0.036	G4NDR3	PHI:777	MGG_00883	318829	Magnaporthe_oryzae	loss_of_pathogenicity
g5376.t1	3.97e-05	Q4X1I3	PHI:2545	TIF35	746128	Aspergillus_fumigatus	lethal
g5380.t1	0.005	G4N168	PHI:2063__PHI:2110	MCNA__Serine/threonine-protein_phosphatase_2B_catalytic_subunit	318829	Magnaporthe_oryzae	reduced_virulence__unaffected_pathogenicity
g5398.t1	0.045	A0A024CIG8	PHI:2934	cifA	36746	Pseudomonas_cichorii	reduced_virulence
g5399.t1	0	I1RM25	PHI:1579	GzOB019	5518	Fusarium_graminearum	unaffected_pathogenicity
g5412.t1	8.57e-11	G4MUB2	PHI:4112	MoVELB	318829	Magnaporthe_oryzae	reduced_virulence
g5413.t1	3.03e-67	I1S3N8	PHI:2451	FAEB1	5518	Fusarium_graminearum	unaffected_pathogenicity
g5415.t1	0.014	I1S2I3	PHI:1695	GzZC010	5518	Fusarium_graminearum	unaffected_pathogenicity
g5416.t1	0.009	E9EMQ0	PHI:3328	MrKu70	568076	Metarhizium_robertsii	unaffected_pathogenicity
g5417.t1	3.63e-92	Q5XTQ4	PHI:541	LIP1	40559	Botrytis_cinerea	unaffected_pathogenicity
g5419.t1	1.78e-08	E2EAF6	PHI:2357	CYP52X1	176275	Beauveria_bassiana	reduced_virulence
g5428.t1	5.79e-77	G4NI28	PHI:2100	Spf1	318829	Magnaporthe_oryzae	reduced_virulence__loss_of_pathogenicity
g5430.t1	9.49e-08	Q9L8R8	PHI:2340	aiiA	337	Burkholderia_glumae	reduced_virulence__unaffected_pathogenicity
g5435.t1	0.02	A7EU07	PHI:4508	Ss-odc1	5180	Sclerotinia_sclerotiorum	unaffected_pathogenicity
g5439.t1	8.76e-87	C6ZRH8	PHI:2976	CgOPT1	474922	Colletotrichum_gloeosporioides	reduced_virulence
g5440.t1	2.03e-17	G4MUR7	PHI:4475	MoTup1	318829	Magnaporthe_oryzae	loss_of_pathogenicity
g5441.t1	1.72e-59	I1S3N8	PHI:2451	FAEB1	5518	Fusarium_graminearum	unaffected_pathogenicity
g5442.t1	0.03	G4N4J5	PHI:2148	7_8-LDS	318829	Magnaporthe_oryzae	unaffected_pathogenicity
g5444.t1	4.66e-19	G4MUR7	PHI:4475	MoTup1	318829	Magnaporthe_oryzae	loss_of_pathogenicity
g5445.t1	0.001	Q5A5P7	PHI:4891	orf19.5352	5476	Candida_albicans	unaffected_pathogenicity
g5450.t1	4.09e-47	C6ZRH8	PHI:2976	CgOPT1	474922	Colletotrichum_gloeosporioides	reduced_virulence
g5455.t1	1.93e-12	Q9HFT8	PHI:204	CaCDC35	5476	Candida_albicans	loss_of_pathogenicity
g5466.t1	8.07e-06	Q4P5N0	PHI:382__PHI:2233	SMU1__Smu1	5270	Ustilago_maydis	reduced_virulence
g5469.t1	0.000111	I1RKK7	PHI:1267	FGSG_04418	5518	Fusarium_graminearum	unaffected_pathogenicity
g5475.t1	8.65e-06	I1S9V9	PHI:1655	GzWing028	5518	Fusarium_graminearum	unaffected_pathogenicity
g5478.t1	4.4e-19	I1RNC6	PHI:1465	GzCCAAT005	5518	Fusarium_graminearum	unaffected_pathogenicity
g5481.t1	8.86e-52	Q5GFD3	PHI:413	MPD1	13684	Parastagonospora_nodorum	unaffected_pathogenicity
g5482.t1	4.41e-16	Q5GFD3	PHI:413	MPD1	13684	Parastagonospora_nodorum	unaffected_pathogenicity
g5487.t1	2.36e-08	E2EAF6	PHI:2357	CYP52X1	176275	Beauveria_bassiana	reduced_virulence
g5488.t1	1.92e-16	E2EAF6	PHI:2357	CYP52X1	176275	Beauveria_bassiana	reduced_virulence
g5491.t1	1.38e-52	W7N2C1	PHI:3384	FVEG_12530	117187	Fusarium_verticillioides	unaffected_pathogenicity
g5493.t1	0.062	A0A075TRB3	PHI:3301	patN	27334	Penicillium_expansum	unaffected_pathogenicity
g5494.t1	5.66e-20	E2EAF6	PHI:2357	CYP52X1	176275	Beauveria_bassiana	reduced_virulence
g5501.t1	1.76e-14	I1RIQ3	PHI:1575	GzOB015	5518	Fusarium_graminearum	unaffected_pathogenicity
g5504.t1	0.019	B9K1Q7	PHI:2893	F-avi5730	373	Agrobacterium_vitis	unaffected_pathogenicity
g5505.t1	0.095	G4NJD7	PHI:3309	cnf2	318829	Magnaporthe_oryzae	reduced_virulence
g5509.t1	0.02	A4ULI5	PHI:839	erg11/cyp51	1047171	Zymoseptoria_tritici	chemistry_target:_resistance_to_chemical
g5510.t1	0.092	Q9HUF2	PHI:3042	DipA	287	Pseudomonas_aeruginosa	reduced_virulence
g5514.t1	0.000404	Q7Z8E8	PHI:419	CSH1	5476	Candida_albicans	reduced_virulence
g5515.t1	1.17e-12	A0A0H2XHD4	PHI:6628	bcaP	1280	Staphylococcus_aureus	unaffected_pathogenicity__reduced_virulence
g5519.t1	0.002	Q5GFD3	PHI:413	MPD1	13684	Parastagonospora_nodorum	unaffected_pathogenicity
g5520.t1	0.036	I1RX79	PHI:1770	GzZC085	5518	Fusarium_graminearum	unaffected_pathogenicity
g5521.t1	5.1e-08	I1RDE2	PHI:1960	GzZC275	5518	Fusarium_graminearum	unaffected_pathogenicity
g5524.t1	0.003	A0A0H2XHD4	PHI:6628	bcaP	1280	Staphylococcus_aureus	unaffected_pathogenicity__reduced_virulence
g5525.t1	0.018	Q7Z8E8	PHI:419	CSH1	5476	Candida_albicans	reduced_virulence
g5527.t1	4.58e-08	C5BDL7	PHI:2960	frdA	67780	Edwardsiella_ictaluri	reduced_virulence
g5528.t1	7.95e-23	Q32WF7	PHI:1099__PHI:1100__PHI:2269	Mdh1	13684	Parastagonospora_nodorum	unaffected_pathogenicity
g5535.t1	3.06e-18	A0ST44	PHI:1047	CTB6	29003	Cercospora_nicotianae	reduced_virulence
g5536.t1	3.04e-19	A0ST44	PHI:1047	CTB6	29003	Cercospora_nicotianae	reduced_virulence
g5538.t1	8.64e-07	Q5GFD3	PHI:413	MPD1	13684	Parastagonospora_nodorum	unaffected_pathogenicity
g5539.t1	9.26e-20	A0ST44	PHI:1047	CTB6	29003	Cercospora_nicotianae	reduced_virulence
g5540.t1	1.32e-07	Q01446	PHI:112	MAK1	140110	Nectria_haematococca	reduced_virulence
g5542.t1	1.19e-26	Q01446	PHI:112	MAK1	140110	Nectria_haematococca	reduced_virulence
g5543.t1	1.15e-27	Q01446	PHI:112	MAK1	140110	Nectria_haematococca	reduced_virulence
g5547.t1	0.038	X5FD66	PHI:4525	PFP1	914237	Rhynchosporium_commune	reduced_virulence
g5549.t1	9.34e-07	A0ST44	PHI:1047	CTB6	29003	Cercospora_nicotianae	reduced_virulence
g5550.t1	5.7e-15	A0ST44	PHI:1047	CTB6	29003	Cercospora_nicotianae	reduced_virulence
g5554.t1	0.058	G4MS03	PHI:2006__PHI:2008	HST1	318829	Magnaporthe_oryzae	unaffected_pathogenicity
g5560.t1	7.74e-07	G4NJ14	PHI:2188	MoMCM1	318829	Magnaporthe_oryzae	reduced_virulence__loss_of_pathogenicity
g5561.t1	1.47e-05	I1RWB8	PHI:1402	GzC2H065	5518	Fusarium_graminearum	unaffected_pathogenicity
g5565.t1	2.64e-21	Q5ZUY9	PHI:6381	iolT	446	Legionella_pneumophila	reduced_virulence
g5567.t1	1.01e-76	I1R980	PHI:2393	Related_to_O-methylsterigmatocystin_oxidoreductase	5518	Fusarium_graminearum	increased_virulence_(hypervirulence)
g5568.t1	9.23e-66	Q2V086	PHI:862	ClaSSD1	5462	Colletotrichum_lagenarium	loss_of_pathogenicity
g5573.t1	4.19e-29	P0A086	PHI:4580	msrA2	1280	Staphylococcus_aureus	reduced_virulence__unaffected_pathogenicity
g5577.t1	0.054	A0A023NA98	PHI:3354	rtxA1	672	Vibrio_vulnificus	reduced_virulence
g5578.t1	1.38e-63	W7N2C1	PHI:3384	FVEG_12530	117187	Fusarium_verticillioides	unaffected_pathogenicity
g5588.t1	0.000503	C4YFX2	PHI:6806	tup1	5476	Candida_albicans	reduced_virulence
g5590.t1	2.69e-06	I1REJ1	PHI:1662	GzCCHC002	5518	Fusarium_graminearum	unaffected_pathogenicity
g5591.t1	6.29e-25	W7N2C1	PHI:3384	FVEG_12530	117187	Fusarium_verticillioides	unaffected_pathogenicity
g5596.t1	2.19e-11	Q4WQK8	PHI:6111	CpcB	746128	Aspergillus_fumigatus	reduced_virulence
g5600.t1	1.03e-05	Q5ANA8	PHI:6795	CaMCA1	5476	Candida_albicans	reduced_virulence
g5602.t1	7.08e-11	Q5ZUZ0	PHI:6382	iolG	446	Legionella_pneumophila	reduced_virulence
g5607.t1	8.56e-45	A7F6V9	PHI:2911	Ss-pth2	5180	Sclerotinia_sclerotiorum	reduced_virulence
g5612.t1	5.81e-10	I1RST1	PHI:1491	GzHMG023	5518	Fusarium_graminearum	lethal
g5613.t1	4.06e-20	I1RQD8	PHI:1614	GzSART1	5518	Fusarium_graminearum	unaffected_pathogenicity
g5614.t1	9.54e-13	Q4WQK8	PHI:6111	CpcB	746128	Aspergillus_fumigatus	reduced_virulence
g5620.t1	2.68e-08	Q5ZUZ0	PHI:6382	iolG	446	Legionella_pneumophila	reduced_virulence
g5623.t1	9.6e-36	I1RQD8	PHI:1614	GzSART1	5518	Fusarium_graminearum	unaffected_pathogenicity
g5626.t1	0.056	Q48245	PHI:3141	VacA	210	Helicobacter_pylori	reduced_virulence
g5629.t1	0.079	G4NI28	PHI:2100	Spf1	318829	Magnaporthe_oryzae	reduced_virulence__loss_of_pathogenicity
g5630.t1	2.7e-06	J5JMB3	PHI:6746	Mdj1	176275	Beauveria_bassiana	reduced_virulence
g5632.t1	1.52e-24	I1RCM6	PHI:1273	FGSG_01347	5518	Fusarium_graminearum	unaffected_pathogenicity
g5634.t1	2.71e-20	P0CY29	PHI:6785__PHI:6791__PHI:6813	sap3	5476	Candida_albicans	reduced_virulence__unaffected_pathogenicity
g5635.t1	0.073	G4N881	PHI:2130	MoHox4	318829	Magnaporthe_oryzae	reduced_virulence
g5638.t1	4.36e-72	Q59WW7	PHI:4936	gpx31	5476	Candida_albicans	unaffected_pathogenicity
g5642.t1	4.69e-32	Q8NJS2	PHI:697	ugt51E1	5022	Leptosphaeria_maculans	unaffected_pathogenicity
g5643.t1	2.42e-71	I1RCM6	PHI:1273	FGSG_01347	5518	Fusarium_graminearum	unaffected_pathogenicity
g5649.t1	2.5e-08	G4MRP8	PHI:2190	MoCYP51A	318829	Magnaporthe_oryzae	reduced_virulence
g5650.t1	1.66e-08	V5XZS6	PHI:4194	AKT7	5599	Alternaria_alternata	reduced_virulence__increased_virulence_(hypervirulence)
g5651.t1	5.11e-19	Q9HFZ2	PHI:184	RBT4	5476	Candida_albicans	reduced_virulence
g5652.t1	1.22e-11	Q9HFZ2	PHI:184	RBT4	5476	Candida_albicans	reduced_virulence
g5657.t1	0.096	Q56134	PHI:638	sipB	28901	Salmonella_enterica	reduced_virulence
g5662.t1	0.002	Q7VNV7	PHI:4911	PtdA	730	Haemophilus_ducreyi	unaffected_pathogenicity
g5665.t1	1.97e-48	D4I307	PHI:3126	argD	552	Erwinia_amylovora	loss_of_pathogenicity__reduced_virulence
g5666.t1	3.3e-18	Q6WER3	PHI:432__PHI:4212__PHI:4242	FGL1__Fgl1	5518	Fusarium_graminearum	reduced_virulence
g5669.t1	4.6e-10	D4I307	PHI:3126	argD	552	Erwinia_amylovora	loss_of_pathogenicity__reduced_virulence
g5674.t1	0.056	I1RYQ5	PHI:1246	FGSG_09513	5518	Fusarium_graminearum	unaffected_pathogenicity
g5677.t1	1.14e-62	I1ZIN3	PHI:6209	BbCyp9	176275	Beauveria_bassiana	unaffected_pathogenicity
g5679.t1	4.42e-25	E2EAF6	PHI:2357	CYP52X1	176275	Beauveria_bassiana	reduced_virulence
g5680.t1	0.022	Q6FUI3	PHI:2691	IRE1	5478	Candida_glabrata	reduced_virulence
g5681.t1	4.74e-21	Q8J286	PHI:244	CLAP1	290576	Colletotrichum_lindemuthianum	loss_of_pathogenicity
g5682.t1	5.48e-51	Q8J286	PHI:244	CLAP1	290576	Colletotrichum_lindemuthianum	loss_of_pathogenicity
g5683.t1	0.032	Q9FCY7	PHI:6376	WtsE	66269	Pantoea_stewartii	effector_(plant_avirulence_determinant)
g5687.t1	5.67e-64	I1ZIN3	PHI:6209	BbCyp9	176275	Beauveria_bassiana	unaffected_pathogenicity
g5696.t1	3.99e-40	J9VE33	PHI:2424	Cn_Sp1	5207	Cryptococcus_neoformans	reduced_virulence
g5705.t1	3.89e-35	I1RXD6	PHI:1535	GzMADS002	5518	Fusarium_graminearum	unaffected_pathogenicity
g5714.t1	0.065	Q75WC5	PHI:6838	gyrA	337	Burkholderia_glumae	reduced_virulence__loss_of_pathogenicity
g5717.t1	0.068	I1RTS5	PHI:1874	GzZC189	5518	Fusarium_graminearum	unaffected_pathogenicity
g5718.t1	1.17e-10	Q75WC5	PHI:6838	gyrA	337	Burkholderia_glumae	reduced_virulence__loss_of_pathogenicity
g5742.t1	0.087	I1RIT3	PHI:1982	GzZC297	5518	Fusarium_graminearum	unaffected_pathogenicity
g5754.t1	0.008	Q24LT7	PHI:6387	adeJ	470	Acinetobacter_baumannii	unaffected_pathogenicity
g5759.t1	1.58e-10	Q9HY13	PHI:4716	PA3613	287	Pseudomonas_aeruginosa	unaffected_pathogenicity__reduced_virulence
g5779.t1	3.72e-05	G4MUR7	PHI:4475	MoTup1	318829	Magnaporthe_oryzae	loss_of_pathogenicity
g5783.t1	0.034	Q9A0A2	PHI:5386	S5nA	1358	Lactococcus_lactis	increased_virulence_(hypervirulence)
g5792.t1	5.22e-32	G5EGV6	PHI:4490	C2H2	318829	Magnaporthe_oryzae	increased_virulence_(hypervirulence)
g5793.t1	3.8e-29	G5EGV6	PHI:4490	C2H2	318829	Magnaporthe_oryzae	increased_virulence_(hypervirulence)
g5799.t1	9.11e-38	I1R980	PHI:2393	Related_to_O-methylsterigmatocystin_oxidoreductase	5518	Fusarium_graminearum	increased_virulence_(hypervirulence)
g5801.t1	1.33e-53	Q30E79	PHI:673	Can1	5207	Cryptococcus_neoformans	unaffected_pathogenicity
g5802.t1	4.53e-13	A0ST44	PHI:1047	CTB6	29003	Cercospora_nicotianae	reduced_virulence
g5805.t1	5.48e-19	G4MRI4	PHI:810	MGG_02436	318829	Magnaporthe_oryzae	reduced_virulence
g5810.t1	0.09	P0A452	PHI:4702	recA	1313	Streptococcus_pneumoniae	reduced_virulence
g5813.t1	0.041	J9VQQ3	PHI:3801	Pmc1	5207	Cryptococcus_neoformans	reduced_virulence
g5817.t1	1.64e-21	I1RWN5	PHI:1550	GzMyb014	5518	Fusarium_graminearum	unaffected_pathogenicity
g5818.t1	0.073	J9W1N5	PHI:3457	PHO840	5207	Cryptococcus_neoformans	reduced_virulence
g5819.t1	1.46e-06	J9VMW8	PHI:3457	PHO84	5207	Cryptococcus_neoformans	reduced_virulence
g5823.t1	0.03	F9XJV5	PHI:2441	MgAlg2	1047171	Zymoseptoria_tritici	loss_of_pathogenicity
g5825.t1	0.064	G4MLZ9	PHI:5633	FZC38	318829	Magnaporthe_oryzae	unaffected_pathogenicity
g5826.t1	0.055	Q96VB5	PHI:508	AFT1	5599	Alternaria_alternata	loss_of_pathogenicity
g5827.t1	0.002	Q6FV98	PHI:6626	CgTpo1_2	5478	Candida_glabrata	reduced_virulence
g5828.t1	2.38e-05	I1S0Q0	PHI:1670	GzCCHC010	5518	Fusarium_graminearum	unaffected_pathogenicity
g5830.t1	1.12e-44	Q9C1Q9	PHI:292	CPRa	5207	Cryptococcus_neoformans	reduced_virulence
g5831.t1	1.63e-36	J9VI93	PHI:3515	Gat1	5207	Cryptococcus_neoformans	unaffected_pathogenicity
g5832.t1	0.002	Q96UQ9	PHI:268	MST12	318829	Magnaporthe_oryzae	loss_of_pathogenicity
g5834.t1	1.59e-32	I1RWQ2	PHI:1235	FGSG_08731	5518	Fusarium_graminearum	lethal
g5836.t1	7.22e-53	G4NIB5	PHI:812	MGG_10702	318829	Magnaporthe_oryzae	reduced_virulence
g5844.t1	1.06e-103	Q9Y8E5	PHI:156	STE12alpha	5207	Cryptococcus_neoformans	unaffected_pathogenicity
g5846.t1	2.16e-08	I1S0J3	PHI:1526	GzHOMEL036	5518	Fusarium_graminearum	unaffected_pathogenicity
g5847.t1	1.2e-14	E2EAF6	PHI:2357	CYP52X1	176275	Beauveria_bassiana	reduced_virulence
g5851.t1	1.51e-18	Q9C1Q9	PHI:292	CPRa	5207	Cryptococcus_neoformans	reduced_virulence
g5852.t1	0.079	I1RRD2	PHI:1328	GzbZIP010	5518	Fusarium_graminearum	reduced_virulence
g5853.t1	0.089	I1RC64	PHI:1554	GzMyb018	5518	Fusarium_graminearum	unaffected_pathogenicity
g5863.t1	3.7e-23	A0ST44	PHI:1047	CTB6	29003	Cercospora_nicotianae	reduced_virulence
g5864.t1	5.2e-24	A0ST44	PHI:1047	CTB6	29003	Cercospora_nicotianae	reduced_virulence
g5867.t1	9.93e-09	A0A0B5J4U6	PHI:4609	BxCYP33D3	6326	Bursaphelenchus_xylophilus	reduced_virulence
g5868.t1	1.21e-09	A0ST44	PHI:1047	CTB6	29003	Cercospora_nicotianae	reduced_virulence
g5869.t1	0.062	Q0UI05	PHI:7001	elcR	13684	Parastagonospora_nodorum	increased_virulence_(hypervirulence)
g5871.t1	0	I1S7N4	PHI:2386	ACL1	5518	Fusarium_graminearum	loss_of_pathogenicity
g5873.t1	0.018	A0ST44	PHI:1047	CTB6	29003	Cercospora_nicotianae	reduced_virulence
g5877.t1	0.000551	I1R980	PHI:2393	Related_to_O-methylsterigmatocystin_oxidoreductase	5518	Fusarium_graminearum	increased_virulence_(hypervirulence)
g5878.t1	3.43e-05	I1R980	PHI:2393	Related_to_O-methylsterigmatocystin_oxidoreductase	5518	Fusarium_graminearum	increased_virulence_(hypervirulence)
g5884.t1	0.026	I1RE61	PHI:1800	GzZC115	5518	Fusarium_graminearum	unaffected_pathogenicity
g5885.t1	9.61e-69	C5A9K4	PHI:4250	aroB	337	Burkholderia_glumae	reduced_virulence
g5889.t1	1.39e-10	A7U5U4	PHI:2058	LHS1	318829	Magnaporthe_oryzae	reduced_virulence
g5892.t1	0.019	I1RPI4	PHI:1002	GCS1	5518	Fusarium_graminearum	reduced_virulence__unaffected_pathogenicity
g5899.t1	3.47e-18	G4ML12	PHI:6739	MoGls2	318829	Magnaporthe_oryzae	reduced_virulence
g5903.t1	6.79e-13	I1RWQ2	PHI:1235	FGSG_08731	5518	Fusarium_graminearum	lethal
g5912.t1	1.08e-05	Q9C1I3	PHI:475	RFG1	5476	Candida_albicans	loss_of_pathogenicity
g5914.t1	3.29e-35	I1RWQ2	PHI:1235	FGSG_08731	5518	Fusarium_graminearum	lethal
g5916.t1	4.58e-21	G4ML12	PHI:6739	MoGls2	318829	Magnaporthe_oryzae	reduced_virulence
g5917.t1	2.7e-06	Q8Y0J2	PHI:5271	fabG1	305	Ralstonia_solanacearum	lethal
g5918.t1	1.75e-21	G4ML12	PHI:6739	MoGls2	318829	Magnaporthe_oryzae	reduced_virulence
g5920.t1	1.9e-06	Q32WF7	PHI:1099__PHI:1100__PHI:2269	Mdh1	13684	Parastagonospora_nodorum	unaffected_pathogenicity
g5928.t1	0.012	I1RIA6	PHI:1362	TRI6	5518	Fusarium_graminearum	unaffected_pathogenicity
g5932.t1	0.003	G4NAW7	PHI:5689	FZC84	318829	Magnaporthe_oryzae	unaffected_pathogenicity
g5936.t1	5.34e-09	Q4ZHV5	PHI:4010	Plp	55601	Vibrio_anguillarum	unaffected_pathogenicity
g5945.t1	0.033	G4N7T3	PHI:2162	CPKA	318829	Magnaporthe_oryzae	reduced_virulence
g5948.t1	9.06e-25	I1S077	PHI:1210	FGSG_10095	5518	Fusarium_graminearum	reduced_virulence
g5949.t1	7.74e-07	Q7Z8E8	PHI:419	CSH1	5476	Candida_albicans	reduced_virulence
g5950.t1	1.18e-07	A4RJV3	PHI:6636	MoMdv1	318829	Magnaporthe_oryzae	reduced_virulence
g5954.t1	0.013	O13465	PHI:194	URE1	5207	Cryptococcus_neoformans	reduced_virulence
g5956.t1	6.45e-05	I1S0Q0	PHI:1670	GzCCHC010	5518	Fusarium_graminearum	unaffected_pathogenicity
g5958.t1	0.004	Q879S6	PHI:3659	HxfB_(pspA)_(PD_2118)	2371	Xylella_fastidiosa	increased_virulence_(hypervirulence)
g5965.t1	4.79e-11	G4MMK2	PHI:3975	MoIlv2	318829	Magnaporthe_oryzae	loss_of_pathogenicity
g5969.t1	0.000718	Q9HWI4	PHI:6998	BfiS	287	Pseudomonas_aeruginosa	increased_virulence_(hypervirulence)
g5980.t1	1.54e-149	J4W8U0	PHI:6280	bmiro	176275	Beauveria_bassiana	reduced_virulence
g5981.t1	0	O42620	PHI:120__PHI:594	PTH2__CrAT1_(PTH2)	318829	Magnaporthe_oryzae	loss_of_pathogenicity
g5987.t1	1.63e-05	P0AA28	PHI:2644	thioredoxin_1	28901	Salmonella_enterica	reduced_virulence
g5991.t1	1.36e-11	Q5A7M9	PHI:4992	rhr2	5476	Candida_albicans	reduced_virulence
g5993.t1	1.59e-09	Q8Y8N0	PHI:6510	CshA	1639	Listeria_monocytogenes	unaffected_pathogenicity
g6006.t1	0.000391	I1S0N5	PHI:1552	GzMyb016	5518	Fusarium_graminearum	unaffected_pathogenicity
g6007.t1	4.17e-06	I1S0N5	PHI:1552	GzMyb016	5518	Fusarium_graminearum	unaffected_pathogenicity
g6011.t1	0.095	C1L2I8	PHI:3344	CodY	1639	Listeria_monocytogenes	reduced_virulence
g6014.t1	4.66e-60	Q7Z868	PHI:352	GLO1	5270	Ustilago_maydis	loss_of_pathogenicity
g6017.t1	0.073	E6YE64	PHI:4735	ATR5	272952	Hyaloperonospora_arabidopsidis	effector_(plant_avirulence_determinant)
g6019.t1	1.58e-68	Q7Z868	PHI:352	GLO1	5270	Ustilago_maydis	loss_of_pathogenicity
g6021.t1	6.67e-05	A0A151V4F3	PHI:6391	CDA2	318829	Magnaporthe_oryzae	unaffected_pathogenicity
g6022.t1	5.26e-67	Q7Z868	PHI:352	GLO1	5270	Ustilago_maydis	loss_of_pathogenicity
g6025.t1	3.39e-08	A0A0H2XHD4	PHI:6628	bcaP	1280	Staphylococcus_aureus	unaffected_pathogenicity__reduced_virulence
g6026.t1	2.1e-31	G4MT25	PHI:5591	MoNIT4	318829	Magnaporthe_oryzae	unaffected_pathogenicity
g6027.t1	1.47e-61	Q7Z868	PHI:352	GLO1	5270	Ustilago_maydis	loss_of_pathogenicity
g6028.t1	0.016	Q3BQY9	PHI:4872	XopAW	456327	Xanthomonas_euvesicatoria	effector_(plant_avirulence_determinant)
g6029.t1	1.81e-10	Q4QGX0	PHI:3258	C14DM	5664	Leishmania_major	reduced_virulence
g6038.t1	5.85e-34	Q6FM27	PHI:3793	ANP1	5478	Candida_glabrata	increased_virulence_(hypervirulence)
g6039.t1	4.08e-15	X0J8P9	PHI:5393	GLX	5507	Fusarium_oxysporum	reduced_virulence
g6040.t1	7.35e-11	V5XZS6	PHI:4194	AKT7	5599	Alternaria_alternata	reduced_virulence__increased_virulence_(hypervirulence)
g6041.t1	9.37e-42	Q6FM27	PHI:3793	ANP1	5478	Candida_glabrata	increased_virulence_(hypervirulence)
g6042.t1	0.01	Q8Y9V5	PHI:4689	pgdA	1639	Listeria_monocytogenes	reduced_virulence
g6051.t1	0.005	E9NYS9	PHI:495	PPOB	746128	Aspergillus_fumigatus	increased_virulence_(hypervirulence)
g6053.t1	0.044	Q7Z8E8	PHI:419	CSH1	5476	Candida_albicans	reduced_virulence
g6054.t1	6.28e-21	G4MS58	PHI:881	MGG_04556	318829	Magnaporthe_oryzae	reduced_virulence
g6059.t1	0.088	F9X6J7	PHI:1044	MgTpk2	1047171	Zymoseptoria_tritici	reduced_virulence
g6062.t1	0.032	D0E2X6	PHI:3896	Clt-1	5503	Cochliobolus_lunatus	reduced_virulence
g6072.t1	0.043	I1S5L1	PHI:1277	FGSG_12132	5518	Fusarium_graminearum	unaffected_pathogenicity
g6080.t1	1.13e-06	Q9P8L8	PHI:544	BCMFS1	40559	Botrytis_cinerea	unaffected_pathogenicity
g6088.t1	0.046	U3M7S2	PHI:3268	YraS	29486	Yersinia_ruckeri	unaffected_pathogenicity
g6098.t1	0.002	Q99XV0	PHI:6879	emm1	1314	Streptococcus_pyogenes	reduced_virulence__unaffected_pathogenicity
g6107.t1	0.045	W6EL00	PHI:4129	Tea4	5270	Ustilago_maydis	unaffected_pathogenicity__loss_of_pathogenicity
g6108.t1	1.2e-09	E9QY26	PHI:2535	ERG11B	746128	Aspergillus_fumigatus	unaffected_pathogenicity__lethal__loss_of_pathogenicity
g6110.t1	2.4e-09	I1REQ5	PHI:1711	GzZC026	5518	Fusarium_graminearum	unaffected_pathogenicity
g6111.t1	5.71e-57	I1R980	PHI:2393	Related_to_O-methylsterigmatocystin_oxidoreductase	5518	Fusarium_graminearum	increased_virulence_(hypervirulence)
g6112.t1	0.000304	G4N8A1	PHI:2087	Moatg26	318829	Magnaporthe_oryzae	unaffected_pathogenicity
g6114.t1	0.054	Q01886	PHI:12	HTS1	5017	Cochliobolus_carbonum	loss_of_pathogenicity
g6115.t1	7.76e-45	I1R980	PHI:2393	Related_to_O-methylsterigmatocystin_oxidoreductase	5518	Fusarium_graminearum	increased_virulence_(hypervirulence)
g6116.t1	3.27e-13	Q8XT88	PHI:3419	fcs	305	Ralstonia_solanacearum	reduced_virulence
g6119.t1	0.063	I1RX79	PHI:1770	GzZC085	5518	Fusarium_graminearum	unaffected_pathogenicity
g6126.t1	0.036	I1REF2	PHI:3138	ELP3	5518	Fusarium_graminearum	reduced_virulence
g6139.t1	0.005	P30602	PHI:237	WdCHS3	5970	Exophiala_dermatitidis	reduced_virulence
g6140.t1	4.12e-08	I1RHI8	PHI:6121	FGSG_03243	5518	Fusarium_graminearum	reduced_virulence
g6152.t1	4.77e-11	I1RPF6	PHI:1878	GzZC193	5518	Fusarium_graminearum	unaffected_pathogenicity
g6153.t1	0.037	Q5AHA0	PHI:136	CaHK1_(CHK1)	5476	Candida_albicans	unaffected_pathogenicity__loss_of_pathogenicity__reduced_virulence
g6167.t1	0.011	I1RYV5	PHI:1514	GzHOME012	5518	Fusarium_graminearum	unaffected_pathogenicity
g6172.t1	0.097	E3Q2L6	PHI:6825	GPI12	31870	Colletotrichum_graminicola	loss_of_pathogenicity
g6175.t1	0.001	Q4I7F9	PHI:1458	GzAra006	5518	Fusarium_graminearum	unaffected_pathogenicity
g6183.t1	2.02e-05	D3JLB9	PHI:2574__PHI:2595	Tc52	5693	Trypanosoma_cruzi	unaffected_pathogenicity
g6185.t1	0.007	I1RRG4	PHI:1380	GzC2H043	5518	Fusarium_graminearum	unaffected_pathogenicity
g6187.t1	9.61e-05	Q4I7F9	PHI:1458	GzAra006	5518	Fusarium_graminearum	unaffected_pathogenicity
g6188.t1	0.000104	D3JLB9	PHI:2574__PHI:2595	Tc52	5693	Trypanosoma_cruzi	unaffected_pathogenicity
g6189.t1	0.006	B0Y2J9	PHI:6976	Erg4B	746128	Aspergillus_fumigatus	unaffected_pathogenicity
g6190.t1	0.051	B0BER9	PHI:1035	Cpnox1	5111	Claviceps_purpurea	reduced_virulence
g6191.t1	9.41e-61	G2X1K9	PHI:6271	VdThit	27337	Verticillium_dahliae	reduced_virulence
g6192.t1	4.91e-10	Q7Z8E8	PHI:419	CSH1	5476	Candida_albicans	reduced_virulence
g6193.t1	8.69e-05	A0ST43	PHI:1046	CTB5	29003	Cercospora_nicotianae	reduced_virulence
g6195.t1	2.78e-52	Q6RXX2	PHI:384	SPE3-LYS9	5207	Cryptococcus_neoformans	loss_of_pathogenicity
g6197.t1	0.001	G4MNN4	PHI:3314	cca1	318829	Magnaporthe_oryzae	loss_of_pathogenicity
g6198.t1	0.07	I1R9K1	PHI:1991	GzZC306	5518	Fusarium_graminearum	lethal
g6201.t1	9.63e-24	A3RH09	PHI:3865	GOX2	27334	Penicillium_expansum	reduced_virulence
g6209.t1	2.72e-57	I1RD63	PHI:6093	FgVps29	5518	Fusarium_graminearum	reduced_virulence
g6215.t1	0.009	G7TGB4	PHI:4840	hshA	347	Xanthomonas_oryzae	reduced_virulence
g6216.t1	6.92e-09	I1RRS3	PHI:1816	GzZC131	5518	Fusarium_graminearum	unaffected_pathogenicity
g6217.t1	0.0006	Q9P304	PHI:199	AOX1	5499	Passalora_fulva	reduced_virulence
g6218.t1	0.000586	B0Y2J9	PHI:6976	Erg4B	746128	Aspergillus_fumigatus	unaffected_pathogenicity
g6221.t1	0.072	P78608	PHI:437	CPPG2	5111	Claviceps_purpurea	loss_of_pathogenicity
g6237.t1	1.59e-57	Q3Y5V5	PHI:1018__PHI:2042	ABC3	318829	Magnaporthe_oryzae	loss_of_pathogenicity
g6238.t1	2.35e-08	Q3I4V7	PHI:674	Can2	5207	Cryptococcus_neoformans	increased_virulence_(hypervirulence)__unaffected_pathogenicity
g6247.t1	0.000195	P83774	PHI:3514	Asc1	5476	Candida_albicans	loss_of_pathogenicity
g6251.t1	5.8e-05	G4MT41	PHI:3315	conx1	318829	Magnaporthe_oryzae	reduced_virulence
g6253.t1	0.04	Q01564	PHI:6859	OutC	204038	Dickeya_dadantii	unaffected_pathogenicity
g6260.t1	0.007	C4YFX2	PHI:6806	tup1	5476	Candida_albicans	reduced_virulence
g6265.t1	0.091	Q8MYK0	PHI:2636	TgCDPK3	5811	Toxoplasma_gondii	reduced_virulence
g6276.t1	0.007	G4MRM4	PHI:5651	FZC54	318829	Magnaporthe_oryzae	unaffected_pathogenicity
g6282.t1	0.017	I1RV20	PHI:1813	GzZC128	5518	Fusarium_graminearum	unaffected_pathogenicity
g6283.t1	2.63e-28	I1S0N5	PHI:1552	GzMyb016	5518	Fusarium_graminearum	unaffected_pathogenicity
g6296.t1	8.66e-06	G4MKH9	PHI:3310	Mocod1	318829	Magnaporthe_oryzae	reduced_virulence
g6301.t1	2.41e-28	Q8NJS2	PHI:697	ugt51E1	5022	Leptosphaeria_maculans	unaffected_pathogenicity
g6302.t1	1.38e-08	Q8NJS2	PHI:697	ugt51E1	5022	Leptosphaeria_maculans	unaffected_pathogenicity
g6308.t1	3.57e-46	Q9C1Q9	PHI:292	CPRa	5207	Cryptococcus_neoformans	reduced_virulence
g6309.t1	2.2e-46	Q9C1Q9	PHI:292	CPRa	5207	Cryptococcus_neoformans	reduced_virulence
g6310.t1	6.28e-43	Q9C1Q9	PHI:292	CPRa	5207	Cryptococcus_neoformans	reduced_virulence
g6311.t1	0.014	O93841	PHI:243	CHIP6	474922	Colletotrichum_gloeosporioides	reduced_virulence
g6312.t1	1.12e-10	P28873	PHI:26	CaMDR1	5476	Candida_albicans	reduced_virulence
g6316.t1	0.009	P08331	PHI:7020	cpdB	562	Escherichia_coli	reduced_virulence
g6317.t1	0.003	I1RS48	PHI:1202	(Sc_Cla4)	5518	Fusarium_graminearum	reduced_virulence
g6322.t1	0.004	P08331	PHI:7020	cpdB	562	Escherichia_coli	reduced_virulence
g6324.t1	0.000143	G4NC17	PHI:5185	MoAPX1	318829	Magnaporthe_oryzae	reduced_virulence
g6329.t1	7.08e-07	E9F4P0	PHI:3069	MrAC	568076	Metarhizium_robertsii	reduced_virulence
g6330.t1	2.52e-06	Q5XTQ4	PHI:541	LIP1	40559	Botrytis_cinerea	unaffected_pathogenicity
g6345.t1	0.001	G8DNT1	PHI:2259	AAR1	45130	Bipolaris_sorokiniana	reduced_virulence
g6351.t1	7.11e-83	Q5XTQ4	PHI:541	LIP1	40559	Botrytis_cinerea	unaffected_pathogenicity
g6352.t1	0.075	I1RJ68	PHI:1706	GzZC021	5518	Fusarium_graminearum	unaffected_pathogenicity
g6356.t1	3.36e-17	Q2UEH7	PHI:6872	atrR	746128	Aspergillus_fumigatus	reduced_virulence
g6358.t1	6.87e-18	I1RFP7	PHI:1935	GzZC250	5518	Fusarium_graminearum	unaffected_pathogenicity
g6360.t1	0.054	G4NES1	PHI:3814	AGL1	318829	Magnaporthe_oryzae	reduced_virulence
g6361.t1	2.32e-05	Q5GFD3	PHI:413	MPD1	13684	Parastagonospora_nodorum	unaffected_pathogenicity
g6363.t1	0.000547	I3QHH8	PHI:2585__PHI:2606	SKN7	5599	Alternaria_alternata	reduced_virulence
g6365.t1	8.17e-11	Q5GFD3	PHI:413	MPD1	13684	Parastagonospora_nodorum	unaffected_pathogenicity
g6366.t1	8.65e-134	Q5AJ90	PHI:3688	Fox3p	5476	Candida_albicans	unaffected_pathogenicity
g6367.t1	0.021	G4MUR7	PHI:4475	MoTup1	318829	Magnaporthe_oryzae	loss_of_pathogenicity
g6370.t1	1.01e-22	Q2UEH7	PHI:6872	atrR	746128	Aspergillus_fumigatus	reduced_virulence
g6372.t1	2.78e-27	I1RWQ2	PHI:1235	FGSG_08731	5518	Fusarium_graminearum	lethal
g6375.t1	4.99e-09	A0A097IB07	PHI:3281__PHI:4819	AS87_04050	34085	Riemerella_anatipestifer	reduced_virulence
g6379.t1	0.003	Q5ZUZ0	PHI:6382	iolG	446	Legionella_pneumophila	reduced_virulence
g6380.t1	6.81e-29	Q96WM9	PHI:552	BcLCC2	40559	Botrytis_cinerea	unaffected_pathogenicity
g6382.t1	5.24e-10	Q96WM9	PHI:552	BcLCC2	40559	Botrytis_cinerea	unaffected_pathogenicity
g6383.t1	8.97e-07	I1RFP7	PHI:1935	GzZC250	5518	Fusarium_graminearum	unaffected_pathogenicity
g6384.t1	0.022	Q52394	PHI:985	avrPphE	317	Pseudomonas_syringae	effector_(plant_avirulence_determinant)
g6385.t1	6.23e-93	Q5AJ90	PHI:3688	Fox3p	5476	Candida_albicans	unaffected_pathogenicity
g6390.t1	1.89e-15	I1S2F2	PHI:1500	GzHMG032	5518	Fusarium_graminearum	unaffected_pathogenicity
g6391.t1	0.002	G4NAJ0	PHI:2175	NMR3	318829	Magnaporthe_oryzae	reduced_virulence
g6397.t1	4.7e-14	Q8NJS2	PHI:697	ugt51E1	5022	Leptosphaeria_maculans	unaffected_pathogenicity
g6401.t1	0.054	Q879S6	PHI:3659	HxfB_(pspA)_(PD_2118)	2371	Xylella_fastidiosa	increased_virulence_(hypervirulence)
g6409.t1	8.45e-45	F6K8L7	PHI:2842	CnSFH5	5207	Cryptococcus_neoformans	unaffected_pathogenicity__reduced_virulence
g6421.t1	1.22e-38	Q8Y8N0	PHI:6510	CshA	1639	Listeria_monocytogenes	unaffected_pathogenicity
g6423.t1	0.013	Q46654	PHI:2472	lsc	552	Erwinia_amylovora	reduced_virulence
g6424.t1	9.77e-37	G4MYS1	PHI:4736	MoYpt7	318829	Magnaporthe_oryzae	loss_of_pathogenicity
g6425.t1	5.38e-14	Q8J0U4	PHI:695	SP1	5022	Leptosphaeria_maculans	unaffected_pathogenicity
g6427.t1	1.46e-78	Q6IZ77	PHI:3909	ZrfB	746128	Aspergillus_fumigatus	reduced_virulence__loss_of_pathogenicity
g6428.t1	1.92e-37	G4NKL4	PHI:3063	MoRga3	318829	Magnaporthe_oryzae	unaffected_pathogenicity
g6432.t1	2.95e-38	Q6IZ77	PHI:3909	ZrfB	746128	Aspergillus_fumigatus	reduced_virulence__loss_of_pathogenicity
g6434.t1	4.88e-42	Q8Y8N0	PHI:6510	CshA	1639	Listeria_monocytogenes	unaffected_pathogenicity
g6438.t1	0.008	Q46654	PHI:2472	lsc	552	Erwinia_amylovora	reduced_virulence
g6439.t1	1.57e-18	G4NKL4	PHI:3063	MoRga3	318829	Magnaporthe_oryzae	unaffected_pathogenicity
g6445.t1	1.79e-126	Q5XTQ4	PHI:541	LIP1	40559	Botrytis_cinerea	unaffected_pathogenicity
g6446.t1	2.3e-05	I1S050	PHI:1203	(Sc_Yck1/2/3)	5518	Fusarium_graminearum	reduced_virulence
g6456.t1	0.064	P39165	PHI:6184	ychO	562	Escherichia_coli	reduced_virulence
g6468.t1	0.094	Q6XSF5	PHI:334	CGB1	5016	Cochliobolus_heterostrophus	loss_of_pathogenicity
g6470.t1	0.02	Q6FUI3	PHI:2691	IRE1	5478	Candida_glabrata	reduced_virulence
g6472.t1	0.016	I1RWP1	PHI:1648__PHI:6246	GzWing020__Famyo2	5518	Fusarium_graminearum	reduced_virulence
g6474.t1	2.03e-18	G4MQZ2	PHI:2038	Mir1	318829	Magnaporthe_oryzae	unaffected_pathogenicity
g6478.t1	0.066	Q9C1T0	PHI:200	ARG1	5507	Fusarium_oxysporum	reduced_virulence
g6479.t1	0.057	B0B5Z9	PHI:1037	Cla4	5111	Claviceps_purpurea	loss_of_pathogenicity
[truncated: 4,729 more rows]

## Sheet: raw
Predicted Gene	Column1	Percent Identity	Length	Mismatch	Gapopen	qStart	qEnd	sStart	sEnd	E-value	Bit Score
g2.t1	B3LDT4#PHI:1041#Lmpma1#5022#Leptosphaeria_maculans#loss_of_pathogenicity	31.034	58	36	2	645	702	927	980	0.09	33.9
g10.t1	E3QPY3#PHI:4217#NPS6#31870#Colletotrichum_graminicola#reduced_virulence	32.584	89	51	4	54	137	177	261	0.008	35
g14.t1	A6ZIB8#PHI:859#NOX2#318829#Magnaporthe_oryzae#loss_of_pathogenicity	30.147	136	75	6	2	133	31	150	0.053	32.7
g16.t1	G4NL37#PHI:893#MGG_02986#318829#Magnaporthe_oryzae#reduced_virulence	26.772	127	87	2	182	307	440	561	0.046	33.9
g17.t1	G4ZHR2#PHI:6868#PsXEG1#67593#Phytophthora_sojae#effector_(plant_avirulence_determinant)	34.802	227	100	7	23	210	24	241	1.17e-31	113
g25.t1	Q9C0L9#PHI:512#CaNAG6#5476#Candida_albicans#reduced_virulence	32.051	78	40	2	1209	1273	60	137	5.27e-05	45.4
g26.t1	I1RU69#PHI:1393#GzC2H056#5518#Fusarium_graminearum#unaffected_pathogenicity	36.364	66	36	3	331	391	686	750	0.00025	40.8
g29.t1	Q5AG40#PHI:2553#VPS4#5476#Candida_albicans#loss_of_pathogenicity	30.723	166	91	8	871	1026	75	226	0.046	35.4
g34.t1	I1RHV1#PHI:6123#FGSG_03366#5518#Fusarium_graminearum#reduced_virulence	42.4	125	71	1	21	144	39	163	2.08e-28	106
g35.t1	A0AUJ1#PHI:4182#Gib2#5207#Cryptococcus_neoformans#reduced_virulence	26.738	187	101	7	450	609	29	206	1.27e-06	48.5
g37.t1	Q51UJ9#PHI:2085#Moatg11#318829#Magnaporthe_oryzae#unaffected_pathogenicity	27.972	143	94	3	547	682	796	936	0.061	34.3
g42.t1	Q0UA24#PHI:1130__PHI:2256#Xdh1#13684#Parastagonospora_nodorum#unaffected_pathogenicity	28.729	181	125	3	1	178	160	339	9.63e-20	83.6
g46.t1	Q9C2Y4#PHI:405#PDE1#318829#Magnaporthe_oryzae#reduced_virulence	27.174	92	63	2	141	232	322	409	0.094	32
g48.t1	Q5KEF4#PHI:4575#NTH2#5207#Cryptococcus_neoformans#increased_virulence_(hypervirulence)	50	118	54	2	2	117	617	731	2.42e-32	117
g58.t1	I1R980#PHI:2393#Related_to_O-methylsterigmatocystin_oxidoreductase#5518#Fusarium_graminearum#increased_virulence_(hypervirulence)	29.412	204	133	2	5	197	139	342	1.21e-22	92.4
g60.t1	I1REC4#PHI:6095#FgVps5#5518#Fusarium_graminearum#reduced_virulence	48.341	211	98	3	2	209	134	336	5e-62	200
g61.t1	I1RB67#PHI:1984#GzZC299#5518#Fusarium_graminearum#unaffected_pathogenicity	23.148	108	78	3	34	141	490	592	0.01	33.5
g62.t1	V6RAN7#PHI:1639#GzWing011#5518#Fusarium_graminearum#unaffected_pathogenicity	44.304	79	42	1	2	80	721	797	2.27e-14	63.9
g64.t1	A5IXL1#PHI:4210#nifS#2110#Mycoplasma_agalactiae#loss_of_pathogenicity	27.485	171	106	6	12	176	166	324	1.02e-11	60.5
g65.t1	N4V0R3#PHI:3278#CoIra1#5465#Colletotrichum_orbiculare#reduced_virulence	33.962	53	27	2	25	77	1079	1123	0.056	29.3
g72.t1	Q92215#PHI:97#TOXC#5017#Cochliobolus_carbonum#reduced_virulence	50.239	209	103	1	6	213	1559	1767	1.17e-71	234
g76.t1	I1RLF1#PHI:1980#GzZC295#5518#Fusarium_graminearum#unaffected_pathogenicity	42.424	33	18	1	6	37	468	500	0.015	30.4
g83.t1	G4N740#PHI:4024#MoST1#318829#Magnaporthe_oryzae#unaffected_pathogenicity	32.45	151	96	3	1	149	195	341	3.4e-20	84.7
g84.t1	G7TGB4#PHI:4840#hshA#347#Xanthomonas_oryzae#reduced_virulence	34.454	119	73	2	9	127	45	158	1.57e-15	69.7
g86.t1	Q6WIH6#PHI:4974#MEP5#523103#Trichophyton_mentagrophytes#reduced_virulence	28.571	119	57	4	49	139	97	215	0.000381	37
g87.t1	Q63K61#PHI:3420#BPSS1504#28450#Burkholderia_pseudomallei#reduced_virulence	32.877	73	40	4	19	91	164	227	0.01	31.6
g91.t1	G4NC17#PHI:5185#MoAPX1#318829#Magnaporthe_oryzae#reduced_virulence	27.273	132	74	7	20	131	50	179	0.006	34.3
g95.t1	W7N2B4#PHI:3381#FVEG_12533#117187#Fusarium_verticillioides#unaffected_pathogenicity	37.363	91	57	0	11	101	382	472	8.01e-15	66.2
g99.t1	G4MWY5#PHI:2113#Kin4#318829#Magnaporthe_oryzae#loss_of_pathogenicity__reduced_virulence	68.831	77	24	0	1	77	534	610	9.14e-35	124
g104.t1	Q9HFZ4#PHI:183#RBT1#5476#Candida_albicans#reduced_virulence	44.186	43	24	0	61	103	472	514	0.053	33.9
g110.t1	I1S0Q0#PHI:1670#GzCCHC010#5518#Fusarium_graminearum#unaffected_pathogenicity	28.947	152	86	9	311	451	13	153	0.007	35.8
g111.t1	A0A0E0V727#PHI:6913#ybtQ#562#Escherichia_coli#reduced_virulence	26.857	175	114	4	12	174	342	514	5.15e-12	63.9
g112.t1	Q5A753#PHI:3023__PHI:3509#opy2__Opy2#5476#Candida_albicans#reduced_virulence	31.395	86	56	2	19	103	19	102	3.36e-06	47.8
g116.t1	I1RK97#PHI:1368#GzC2H029#5518#Fusarium_graminearum#unaffected_pathogenicity	36.066	61	35	2	12	69	273	332	0.000359	42
g122.t1	G4MPP9#PHI:885#MGG_02240#318829#Magnaporthe_oryzae#reduced_virulence	53.191	47	20	2	59	104	354	399	0.001	39.7
g123.t1	G4N2X9#PHI:5189#MoLDS1#318829#Magnaporthe_oryzae#reduced_virulence	35.938	64	34	2	520	576	120	183	0.045	35.4
g124.t1	I1RWP1#PHI:1648__PHI:6246#GzWing020__Famyo2#5518#Fusarium_graminearum#reduced_virulence	24.537	216	134	8	2	206	1175	1372	0.054	33.5
g125.t1	G4MVC5#PHI:6927#MoRAD6#318829#Magnaporthe_oryzae#reduced_virulence	29.167	120	68	3	16	135	23	125	2.38e-10	54.7
g145.t1	J9VMW8#PHI:3457#PHO84#5207#Cryptococcus_neoformans#reduced_virulence	43.158	95	50	1	5	95	427	521	3.12e-19	79
g151.t1	B1GVX4#PHI:2289#BcBOA2#40559#Botrytis_cinerea#reduced_virulence	25.926	486	286	14	3	455	39	483	2.31e-39	147
g154.t1	Q2I0M6#PHI:1051#CTB3#29003#Cercospora_nicotianae#reduced_virulence	31.163	215	113	5	39	247	239	424	2.27e-26	105
g156.t1	Q2I0M6#PHI:1051#CTB3#29003#Cercospora_nicotianae#reduced_virulence	51.111	45	22	0	237	281	241	285	1.87e-08	52.8
g157.t1	B1GVX4#PHI:2289#BcBOA2#40559#Botrytis_cinerea#reduced_virulence	36.25	80	47	2	51	128	4	81	2.86e-13	63.2
g168.t1	I1RA39#PHI:1205#(Sc_CDC15)#5518#Fusarium_graminearum#reduced_virulence	26.606	109	56	3	46	144	329	423	0.044	31.6
g173.t1	A0ST44#PHI:1047#CTB6#29003#Cercospora_nicotianae#reduced_virulence	32.298	161	76	4	4	155	1	137	6.44e-13	66.2
g174.t1	I1RWB8#PHI:1402#GzC2H065#5518#Fusarium_graminearum#unaffected_pathogenicity	37.931	58	34	1	44	99	716	773	8.31e-05	40.4
g175.t1	H8ZZ79#PHI:2710#mepB#474922#Colletotrichum_gloeosporioides#reduced_virulence	56.404	406	146	4	68	443	1	405	1.16e-160	458
g180.t1	P21264#PHI:501#ADE2#4932#Saccharomyces_cerevisiae#reduced_virulence	25.263	95	66	2	37	129	438	529	0.01	33.9
g190.t1	I1RJS9#PHI:2326__PHI:2491#PTC1__FgPTC1#5518#Fusarium_graminearum#reduced_virulence	31.25	144	63	7	121	263	319	427	1.47e-07	50.8
g192.t1	Q6FV98#PHI:6626#CgTpo1_2#5478#Candida_glabrata#reduced_virulence	21.405	299	176	11	13	298	252	504	6.23e-05	42.7
g193.t1	I1S0N5#PHI:1552#GzMyb016#5518#Fusarium_graminearum#unaffected_pathogenicity	57.908	784	278	13	193	943	73	837	0	863
g200.t1	I1RJS9#PHI:2326__PHI:2491#PTC1__FgPTC1#5518#Fusarium_graminearum#reduced_virulence	30.137	146	66	7	119	263	317	427	1.36e-07	49.7
g201.t1	I1S0N5#PHI:1552#GzMyb016#5518#Fusarium_graminearum#unaffected_pathogenicity	52.423	227	91	4	8	226	86	303	6.16e-67	220
g205.t1	I1S0N5#PHI:1552#GzMyb016#5518#Fusarium_graminearum#unaffected_pathogenicity	61.35	163	56	1	1	163	345	500	2.94e-67	218
g207.t1	L7N655#PHI:3630#PepN#1773#Mycobacterium_tuberculosis#increased_virulence_(hypervirulence)	28.523	298	183	8	51	346	184	453	6.13e-32	125
g222.t1	I1RW28#PHI:1646#GzWing018#5518#Fusarium_graminearum#reduced_virulence	26.994	163	70	6	583	721	262	399	0.03	36.2
g230.t1	Q9HFT8#PHI:204#CaCDC35#5476#Candida_albicans#loss_of_pathogenicity	45.902	61	33	0	5	65	719	779	6.85e-11	56.2
g236.t1	Q52CS0#PHI:2075#Moatg7#318829#Magnaporthe_oryzae#loss_of_pathogenicity	37.805	164	89	5	48	207	18	172	6.85e-28	108
g239.t1	J7MF98#PHI:2700#lac2#5465#Colletotrichum_orbiculare#reduced_virulence	29.825	114	71	3	3	113	481	588	7.8e-12	58.9
g240.t1	Q52CS0#PHI:2075#Moatg7#318829#Magnaporthe_oryzae#loss_of_pathogenicity	37.423	163	91	4	4	163	18	172	3.11e-29	110
g243.t1	Q9HWG3#PHI:6938__PHI:6989#pchD#287#Pseudomonas_aeruginosa#reduced_virulence__increased_virulence_(hypervirulence)__loss_of_pathogenicity	29.13	230	138	7	22	245	319	529	1.02e-14	76.3
g244.t1	A0A024CIG8#PHI:2934#cifA#36746#Pseudomonas_cichorii#reduced_virulence	35.227	88	48	3	45	128	1544	1626	0.036	32.7
g245.t1	P0AA28#PHI:2644#thioredoxin_1#28901#Salmonella_enterica#reduced_virulence	29.787	47	32	1	1	46	38	84	0.03	30
g247.t1	Q1HA66#PHI:6969#cokel2#5465#Colletotrichum_orbiculare#reduced_virulence	26.364	220	108	12	17	224	250	427	0.000135	41.6
g249.t1	Q5XTQ4#PHI:541#LIP1#40559#Botrytis_cinerea#unaffected_pathogenicity	31.22	410	219	16	10	376	168	557	7.69e-42	152
g250.t1	Q5WWE3#PHI:4975#LssB#446#Legionella_pneumophila#reduced_virulence	34	50	32	1	195	244	291	339	0.054	32.7
g251.t1	G4MS03#PHI:2006__PHI:2008#HST1#318829#Magnaporthe_oryzae#unaffected_pathogenicity	33.333	126	63	5	35	156	207	315	4.18e-11	62.4
g260.t1	G4MQZ9#PHI:2025#HDL1#318829#Magnaporthe_oryzae#unaffected_pathogenicity	25.49	153	85	5	212	343	212	356	4.22e-05	44.3
g261.t1	G7TKC9#PHI:6226#XOC_4190#347#Xanthomonas_oryzae#reduced_virulence	26.667	165	97	8	16	174	360	506	0.031	32.7
g262.t1	Q8J214#PHI:346#CRU1#5270#Ustilago_maydis#reduced_virulence	29.71	138	80	6	316	451	356	478	1.27e-08	54.7
g264.t1	G4NCG1#PHI:3234#MoLYS20#318829#Magnaporthe_oryzae#reduced_virulence	74.879	414	99	2	56	469	50	458	0	630
g274.t1	P0CS63#PHI:2749#Rim101#5207#Cryptococcus_neoformans#reduced_virulence	29.947	187	91	7	26	181	285	462	1.58e-08	53.1
g277.t1	Q5A5P7#PHI:4891#orf19.5352#5476#Candida_albicans#unaffected_pathogenicity	45.082	122	64	2	5	123	3	124	9.08e-30	107
g285.t1	I1RWV5#PHI:1746#GzZC061#5518#Fusarium_graminearum#unaffected_pathogenicity	21.519	237	153	10	35	263	301	512	0.033	33.1
g287.t1	Q4HYC1#PHI:1201#(Bud32)#5518#Fusarium_graminearum#reduced_virulence	42.471	259	112	6	18	271	36	262	1.64e-55	177
g291.t1	B0XQN0#PHI:3206#Cch1#746128#Aspergillus_fumigatus#reduced_virulence	40.741	27	16	0	256	282	318	344	0.079	32.3
g292.t1	Q6WIH5#PHI:4970#MEP1#523103#Trichophyton_mentagrophytes#reduced_virulence	44.444	63	25	1	8	70	565	617	8.74e-12	56.6
g293.t1	Q6WIH5#PHI:4970#MEP1#523103#Trichophyton_mentagrophytes#reduced_virulence	36.276	521	276	12	65	533	101	617	8.12e-98	308
g295.t1	Q4WJH3#PHI:6752#GrrA#746128#Aspergillus_fumigatus#unaffected_pathogenicity	33.962	53	34	1	229	280	65	117	0.043	33.5
g298.t1	Q6WIH6#PHI:4974#MEP5#523103#Trichophyton_mentagrophytes#reduced_virulence	37.058	537	282	13	88	586	97	615	3.82e-93	297
g300.t1	I1RDG6#PHI:1555#GzMyb019#5518#Fusarium_graminearum#unaffected_pathogenicity	24.486	486	325	7	33	480	62	543	1.13e-38	145
g301.t1	I1RCP1#PHI:1080#Cch1#5518#Fusarium_graminearum#unaffected_pathogenicity	37.727	440	240	12	204	627	437	858	9.29e-80	274
g302.t1	G4MNL6#PHI:2092#Cch1#318829#Magnaporthe_oryzae#reduced_virulence	34.324	673	391	16	1	656	857	1495	5.89e-113	371
g306.t1	B0XQN0#PHI:3206#Cch1#746128#Aspergillus_fumigatus#reduced_virulence	39.314	379	224	4	3	375	1599	1977	9.23e-80	269
g308.t1	Q6WIH5#PHI:4970#MEP1#523103#Trichophyton_mentagrophytes#reduced_virulence	28.419	468	224	14	105	484	99	543	1.51e-39	149
g309.t1	Q875L5#PHI:269#RAS2#5270#Ustilago_maydis#loss_of_pathogenicity	43.077	65	36	1	18	82	112	175	2.58e-10	53.5
g311.t1	Q7Z9J6#PHI:386#TSA1#5207#Cryptococcus_neoformans#reduced_virulence	58.333	132	47	1	5	128	9	140	1.99e-50	157
g312.t1	I1RFN8#PHI:1166#ATG15#5518#Fusarium_graminearum#reduced_virulence	30.864	81	41	2	39	108	4	80	0.028	31.2
g313.t1	B0XQN0#PHI:3206#Cch1#746128#Aspergillus_fumigatus#reduced_virulence	39.891	366	214	4	3	362	1612	1977	4.65e-78	263
g316.t1	Q9I3I6#PHI:7016#smc#287#Pseudomonas_aeruginosa#reduced_virulence	27.869	244	168	6	1	241	1	239	4.6e-26	104
g317.t1	Q6WIH1#PHI:4973#MEP4#523103#Trichophyton_mentagrophytes#reduced_virulence	35.26	173	78	3	1	167	439	583	2.85e-25	99
g318.t1	B0LFQ7#PHI:3066#Bx-Prx#6326#Bursaphelenchus_xylophilus#loss_of_pathogenicity	66.981	106	34	1	1	106	88	192	1.05e-48	152
g320.t1	I1S2F2#PHI:1500#GzHMG032#5518#Fusarium_graminearum#unaffected_pathogenicity	23.563	174	115	7	2	169	831	992	0.009	33.9
g322.t1	B0XQN0#PHI:3206#Cch1#746128#Aspergillus_fumigatus#reduced_virulence	44.512	164	79	3	1	163	1363	1515	1.23e-39	140
g326.t1	I1RZJ1#PHI:1615#GzSGT1#5518#Fusarium_graminearum#unaffected_pathogenicity	30.868	311	139	8	43	314	62	335	1.19e-32	132
g327.t1	G4NE79#PHI:6928#MoBRE1#318829#Magnaporthe_oryzae#reduced_virulence	32.558	43	25	2	223	265	671	709	0.002	38.1
g330.t1	A4ZGP3#PHI:1161#MgMfs1#1047171#Zymoseptoria_tritici#chemistry_target:_sensitivity_to_chemical	27.105	487	313	14	45	514	46	507	1.51e-43	161
g331.t1	Q4WAR8#PHI:5365#SomA#746128#Aspergillus_fumigatus#reduced_virulence	23.664	131	63	6	239	364	78	176	0.096	33.1
g333.t1	I1RV69#PHI:1234#FGSG_08133#5518#Fusarium_graminearum#lethal	24.828	145	94	4	50	193	559	689	0.034	33.1
g335.t1	I1RAY2#PHI:1218#FGSG_00677#5518#Fusarium_graminearum#lethal	82.99	194	32	1	1	194	130	322	4.9e-120	342
g336.t1	Q4U4T0#PHI:2388#Chi2#5530#Metarhizium_anisopliae#increased_virulence_(hypervirulence)__reduced_virulence	38.462	91	43	6	7	85	252	341	0.000873	37.7
g337.t1	G4NCI6#PHI:6612#Mocapn9#318829#Magnaporthe_oryzae#unaffected_pathogenicity__reduced_virulence	34.848	66	39	2	246	308	591	655	0.001	38.1
g338.t1	G4MUR7#PHI:4475#MoTup1#318829#Magnaporthe_oryzae#loss_of_pathogenicity	29.231	130	77	5	153	275	326	447	0.00027	40
g340.t1	Q4WQK8#PHI:6111#CpcB#746128#Aspergillus_fumigatus#reduced_virulence	29.87	77	52	1	14	90	191	265	0.001	38.5
g341.t1	P02976#PHI:4570#spa#1280#Staphylococcus_aureus#reduced_virulence	32.967	91	57	1	768	858	335	421	1.37e-09	60.8
g342.t1	S0E3H0#PHI:3210#FfSge1#5127#Fusarium_fujikuroi#unaffected_pathogenicity	47.273	55	24	3	275	329	261	310	0.08	33.1
g348.t1	G4MRA3#PHI:2189#MoGIS2#318829#Magnaporthe_oryzae#reduced_virulence	32.051	78	39	1	517	580	142	219	0.058	35.4
g353.t1	Q59UR3#PHI:2820#SWI1#5476#Candida_albicans#reduced_virulence	34.694	49	26	1	69	111	341	389	0.014	34.3
g356.t1	B5TQV9#PHI:3325#PGM#1348#Streptococcus_parauberis#reduced_virulence	24.942	433	264	20	19	414	43	451	9.05e-16	77.8
g363.t1	Q8NK86#PHI:311#MGB1#318829#Magnaporthe_oryzae#loss_of_pathogenicity	26.829	123	70	6	188	303	240	349	0.000851	38.9
g375.t1	G4MS03#PHI:2006__PHI:2008#HST1#318829#Magnaporthe_oryzae#unaffected_pathogenicity	20.482	166	78	2	18	178	286	402	0.004	36.6
g377.t1	Q6IZ78#PHI:3908#ZrfA#746128#Aspergillus_fumigatus#loss_of_pathogenicity__reduced_virulence	27.692	65	47	0	108	172	128	192	0.079	32.3
g379.t1	G4MXJ4#PHI:2145#MoSSADH#318829#Magnaporthe_oryzae#loss_of_pathogenicity	64.223	341	119	3	7	344	190	530	6.42e-144	415
g380.t1	Q0V515#PHI:3914#Sdh1#13684#Parastagonospora_nodorum#reduced_virulence	41.781	146	72	2	41	173	8	153	1.59e-28	107
g381.t1	W0H5E5#PHI:4836#Cif_B#36746#Pseudomonas_cichorii#reduced_virulence	31.944	72	46	1	166	237	5288	5356	0.000622	39.3
g386.t1	A0A0J9WWZ9#PHI:6956#gigX4#347#Xanthomonas_oryzae#increased_virulence_(hypervirulence)	27.108	166	110	4	55	220	19	173	6.07e-07	47.8
g387.t1	I6YDU0#PHI:2907#Cyp51A#5518#Fusarium_graminearum#unaffected_pathogenicity__reduced_virulence	25.773	194	132	5	312	494	278	470	1.59e-10	60.8
g388.t1	G1XU04#PHI:5276#AOL_s00215g283#13349#Arthrobotrys_oligospora#increased_virulence_(hypervirulence)	24.731	93	60	3	49	137	947	1033	0.013	34.3
g389.t1	Q9P304#PHI:199#AOX1#5499#Passalora_fulva#reduced_virulence	26.068	468	308	16	30	474	8	460	3.97e-27	114
g393.t1	Q7VM28#PHI:4572#relA#730#Haemophilus_ducreyi#reduced_virulence	36.957	46	28	1	166	210	131	176	0.036	33.9
g397.t1	Q8TG10#PHI:260#HDA1#5270#Ustilago_maydis#unaffected_pathogenicity	43.35	203	97	5	2	190	292	490	8.37e-37	137
g398.t1	W7N216#PHI:5393#GLX#117187#Fusarium_verticillioides#reduced_virulence	27.917	240	139	9	24	254	162	376	8.57e-24	97.8
g401.t1	A3RH09#PHI:3865#GOX2#27334#Penicillium_expansum#reduced_virulence	32.323	99	59	2	28	122	29	123	2.19e-09	51.6
g402.t1	I1RYH0#PHI:6409#FgCdc11#5518#Fusarium_graminearum#reduced_virulence	36.364	44	28	0	100	143	102	145	0.058	32
g404.t1	I1REJ1#PHI:1662#GzCCHC002#5518#Fusarium_graminearum#unaffected_pathogenicity	25.357	280	196	4	47	319	653	926	9.78e-28	112
g408.t1	Q9P304#PHI:199#AOX1#5499#Passalora_fulva#reduced_virulence	29.341	167	95	5	11	168	157	309	7.48e-11	58.9
g411.t1	I1RHS7#PHI:723__PHI:727#PKS1__PKS17#5518#Fusarium_graminearum#unaffected_pathogenicity	27.374	179	117	5	31	207	1855	2022	1.01e-06	48.5
g414.t1	Q99101#PHI:57#PRF1#5270#Ustilago_maydis#loss_of_pathogenicity	33.088	136	76	3	66	199	113	235	4.19e-17	82.8
g417.t1	Q5ANA8#PHI:6795#CaMCA1#5476#Candida_albicans#reduced_virulence	37.234	188	90	7	38	218	148	314	2.26e-26	108
g418.t1	P0AA28#PHI:2644#thioredoxin_1#28901#Salmonella_enterica#reduced_virulence	33.333	69	42	1	3	71	21	85	2.51e-08	48.5
g420.t1	P0AA28#PHI:2644#thioredoxin_1#28901#Salmonella_enterica#reduced_virulence	32.5	80	49	2	129	208	11	85	5.6e-08	48.5
g423.t1	Q5ANA8#PHI:6795#CaMCA1#5476#Candida_albicans#reduced_virulence	35.593	118	62	5	38	150	149	257	1.13e-10	56.6
g430.t1	B0LLU1#PHI:1134#ipa#5022#Leptosphaeria_maculans#increased_virulence_(hypervirulence)	32.394	71	42	3	4	72	613	679	5.77e-05	38.5
g432.t1	I1RHI8#PHI:6121#FGSG_03243#5518#Fusarium_graminearum#reduced_virulence	30.464	151	84	7	57	205	192	323	3.62e-07	49.3
g436.t1	Q5GFD3#PHI:413#MPD1#13684#Parastagonospora_nodorum#unaffected_pathogenicity	26.158	367	226	12	433	773	12	359	5.28e-16	79
g438.t1	J4UHQ6#PHI:5037#OpS1#176275#Beauveria_bassiana#reduced_virulence	32.911	79	35	3	71	143	819	885	0.063	32
g441.t1	Q4JIM2#PHI:3866#IDH#27334#Penicillium_expansum#reduced_virulence	26.705	176	89	8	36	201	107	252	0.000257	38.5
g446.t1	Q6IWN3#PHI:528#CLA4#5270#Ustilago_maydis#loss_of_pathogenicity	27.928	111	72	3	102	210	90	194	3.11e-08	53.9
g447.t1	Q1HA66#PHI:6969#cokel2#5465#Colletotrichum_orbiculare#reduced_virulence	24.537	216	115	11	154	345	247	438	0.036	35.4
g448.t1	I1RB67#PHI:1984#GzZC299#5518#Fusarium_graminearum#unaffected_pathogenicity	26.769	325	195	10	323	622	286	592	1.58e-21	96.7
g450.t1	J4UPL6#PHI:5394#mas5#176275#Beauveria_bassiana#loss_of_pathogenicity	34.545	55	36	0	194	248	230	284	0.012	34.3
g451.t1	B0Y2J9#PHI:6976#Erg4B#746128#Aspergillus_fumigatus#unaffected_pathogenicity	29.268	41	29	0	206	246	417	457	0.09	31.6
g460.t1	E3Q7G1#PHI:2921#FET3-2#31870#Colletotrichum_graminicola#reduced_virulence	35.586	503	269	20	38	512	42	517	4.92e-72	239
g461.t1	I1RXV6#PHI:722#PGL1#5518#Fusarium_graminearum#unaffected_pathogenicity	28.571	385	234	12	10	374	1753	2116	1.34e-32	127
g470.t1	G4NB53#PHI:5472#MoDeam#318829#Magnaporthe_oryzae#reduced_virulence	28.916	83	53	2	2	84	141	217	0.084	30.8
g476.t1	I1S0C1#PHI:1668#GzCCHC008#5518#Fusarium_graminearum#unaffected_pathogenicity	35.849	53	30	2	97	149	341	389	0.034	32
g480.t1	G4MV96#PHI:3823#MET13#318829#Magnaporthe_oryzae#loss_of_pathogenicity	48.387	31	16	0	15	45	548	578	0.000438	34.3
g486.t1	I1RSK0#PHI:1257#FGSG_07121#5518#Fusarium_graminearum#unaffected_pathogenicity	28.753	393	222	9	31	400	196	553	2.96e-40	152
g487.t1	X0KCM6#PHI:4681#FoBck1#5507#Fusarium_oxysporum#reduced_virulence	33.333	78	48	2	631	705	640	716	0.089	34.7
g490.t1	P52751#PHI:15#MPG1#318829#Magnaporthe_oryzae#reduced_virulence	29.114	79	41	4	38	111	42	110	0.058	29.3
g491.t1	P52751#PHI:15#MPG1#318829#Magnaporthe_oryzae#reduced_virulence	28.09	89	50	5	25	108	31	110	0.014	30.8
g494.t1	T2C913#PHI:3225#Ndo1#36651#Penicillium_digitatum#unaffected_pathogenicity	26.415	106	54	4	1	84	273	376	0.026	30
g497.t1	I6YE93#PHI:4963#TcdA#1496#Clostridium_difficile#unaffected_pathogenicity__reduced_virulence	63.636	22	8	0	454	475	268	289	0.065	34.3
g505.t1	I1S3J7#PHI:1424#GzC2H092#5518#Fusarium_graminearum#unaffected_pathogenicity	43.333	60	32	1	181	240	478	535	6.02e-05	42
g506.t1	Q8ZMX2#PHI:5571__PHI:6366#pat__Pat#28901#Salmonella_enterica#reduced_virulence__increased_virulence_(hypervirulence)	23.936	188	101	10	148	321	118	277	0.006	36.2
g508.t1	I1RMW3#PHI:6603#FaCdc3_(FGSG_05315.3)#282267#Fusarium_asiaticum#reduced_virulence	69.515	433	125	3	9	440	133	559	0	633
g509.t1	P32964#PHI:143#CHT#5563#Gloeocercospora_sorghi#unaffected_pathogenicity	26.996	263	147	8	95	333	71	312	2.34e-18	82.8
g513.t1	W7MFP3#PHI:5270#FvBck1#117187#Fusarium_verticillioides#reduced_virulence	39.88	499	224	11	788	1214	1274	1768	8.51e-103	357
g514.t1	G4NIR9#PHI:806#MGG_04137#318829#Magnaporthe_oryzae#reduced_virulence	41.346	208	116	4	2	205	70	275	1.08e-45	151
g516.t1	Q4WTN8#PHI:6926#myoE#746128#Aspergillus_fumigatus#reduced_virulence	25.743	101	74	1	431	530	1284	1384	2.8e-06	48.9
g518.t1	Q4WLP9#PHI:6861#rbdA#746128#Aspergillus_fumigatus#reduced_virulence	24.103	195	134	6	206	389	23	214	0.013	35
g519.t1	P0CM56#PHI:672#CAS1#5207#Cryptococcus_neoformans#increased_virulence_(hypervirulence)	41.209	910	414	23	10	815	16	908	0	622
g521.t1	G4NGW7#PHI:3067#MoRga7#318829#Magnaporthe_oryzae#unaffected_pathogenicity	32.857	70	39	3	102	170	984	1046	0.026	35
g522.t1	I1RC64#PHI:1554#GzMyb018#5518#Fusarium_graminearum#unaffected_pathogenicity	31.373	51	35	0	24	74	343	393	0.000195	35.8
g524.t1	Q9C2Y1#PHI:278__PHI:1028#BCPME1__bcpme1#40559#Botrytis_cinerea#reduced_virulence__unaffected_pathogenicity	40.774	336	156	9	12	316	23	346	2.2e-59	191
g525.t1	I1RC70#PHI:1303#GzbHLH004#5518#Fusarium_graminearum#unaffected_pathogenicity	33.333	63	39	1	222	284	9	68	0.052	33.5
g526.t1	G4MPA8#PHI:890#MGG_07015#318829#Magnaporthe_oryzae#reduced_virulence	24.204	157	95	7	119	258	362	511	0.01	35.8
g529.t1	I1RDS9#PHI:1870#GzZC185#5518#Fusarium_graminearum#unaffected_pathogenicity	51.852	27	10	1	55	81	395	418	0.098	30.8
g530.t1	A0A0J9WWZ9#PHI:6956#gigX4#347#Xanthomonas_oryzae#increased_virulence_(hypervirulence)	25.106	235	153	9	10	243	18	230	1.17e-07	49.3
g531.t1	I1S134#PHI:1767#GzZC082#5518#Fusarium_graminearum#unaffected_pathogenicity	29.032	124	81	3	751	869	65	186	0.012	37
g533.t1	I1S2F2#PHI:1500#GzHMG032#5518#Fusarium_graminearum#unaffected_pathogenicity	32.432	74	41	2	99	166	894	964	0.005	37.4
g538.t1	V9W6M6#PHI:3090#pamA#1464#Paenibacillus_larvae#reduced_virulence	22.791	430	251	21	50	449	495	873	0.000155	42.4
g541.t1	I1RYF6#PHI:1597#GzOB037#5518#Fusarium_graminearum#unaffected_pathogenicity	30.865	1202	672	39	10	1095	40	1198	6.34e-142	478
g547.t1	I1RC37#PHI:1302#GzbHLH003#5518#Fusarium_graminearum#unaffected_pathogenicity	30.303	99	64	3	172	268	154	249	0.003	36.6
g556.t1	Q5A1L6#PHI:3822#GIT3#5476#Candida_albicans#reduced_virulence	33.988	509	295	11	8	490	26	519	1.58e-76	260
g557.t1	A0A0A2KRU1#PHI:6881#laeA#27334#Penicillium_expansum#reduced_virulence	34.884	86	42	5	12	94	165	239	0.046	34.7
g559.t1	N4W395#PHI:5040#BFA1#5465#Colletotrichum_orbiculare#reduced_virulence	26.978	771	373	35	114	765	251	950	2.6e-24	107
g560.t1	Q9HF03#PHI:280#CCN1#5207#Cryptococcus_neoformans#reduced_virulence	26.425	193	119	8	837	1026	384	556	0.004	38.9
g561.t1	J9VHR6#PHI:3236#Aph1#5207#Cryptococcus_neoformans#reduced_virulence	43.599	539	252	11	8	504	9	537	4.55e-137	405
g563.t1	Q4P9Q7#PHI:2222#Sho1#5270#Ustilago_maydis#reduced_virulence__unaffected_pathogenicity__loss_of_pathogenicity	36.599	347	196	10	1	337	1	333	3.75e-57	186
g571.t1	Q8NK86#PHI:311#MGB1#318829#Magnaporthe_oryzae#loss_of_pathogenicity	69.164	347	98	3	4	342	10	355	0	535
g577.t1	I1RNH0#PHI:1265#FGSG_05549#5518#Fusarium_graminearum#unaffected_pathogenicity	36.313	179	104	4	47	217	15	191	6.29e-30	111
g578.t1	O59937#PHI:569#XYL3#5507#Fusarium_oxysporum#unaffected_pathogenicity	52.459	61	29	0	3	63	4	64	2.85e-13	70.5
g582.t1	I1S0N5#PHI:1552#GzMyb016#5518#Fusarium_graminearum#unaffected_pathogenicity	34.653	505	258	13	640	1095	184	665	2.13e-80	287
g586.t1	Q9Y7F1#PHI:178#pabaA#746128#Aspergillus_fumigatus#reduced_virulence	33.333	777	427	17	3	706	24	782	9.09e-119	376
g588.t1	G4MVC5#PHI:6927#MoRAD6#318829#Magnaporthe_oryzae#reduced_virulence	31.776	107	73	0	56	162	24	130	3.71e-20	79.7
g589.t1	Q9C1F9#PHI:566#cel2#5017#Cochliobolus_carbonum#unaffected_pathogenicity	26.786	112	73	2	33	144	143	245	0.036	33.5
g593.t1	Q99071#PHI:460#UhbW1#120017#Ustilago_hordei#loss_of_pathogenicity	38.182	55	34	0	74	128	164	218	2.05e-05	43.9
g596.t1	A0A0D2XJY4#PHI:4723#gnn1#5507#Fusarium_oxysporum#unaffected_pathogenicity	39.7	267	137	2	117	383	9	251	4.58e-60	219
g599.t1	G4MNZ0#PHI:3176#MoSak1#318829#Magnaporthe_oryzae#reduced_virulence	23.037	191	113	8	812	982	550	726	0.055	35
g600.t1	I1RWP1#PHI:1648__PHI:6246#GzWing020__Famyo2#5518#Fusarium_graminearum#reduced_virulence	26.882	186	100	5	708	857	1018	1203	0.011	37.7
g602.t1	I1RXS2#PHI:1759#GzZC074#5518#Fusarium_graminearum#unaffected_pathogenicity	19.843	383	289	7	363	743	174	540	2.11e-24	106
g603.t1	G4MUR7#PHI:4475#MoTup1#318829#Magnaporthe_oryzae#loss_of_pathogenicity	21.739	299	186	8	73	363	307	565	1.13e-06	49.3
g606.t1	Q522W5#PHI:2086#Moatg24#318829#Magnaporthe_oryzae#unaffected_pathogenicity	33.858	508	279	8	1	470	1	489	3.09e-88	276
g607.t1	I1RRS3#PHI:1816#GzZC131#5518#Fusarium_graminearum#unaffected_pathogenicity	45.161	62	31	2	8	67	63	123	2.78e-09	51.2
g608.t1	G4NHT5#PHI:5612#FZC20#318829#Magnaporthe_oryzae#unaffected_pathogenicity	27.665	394	257	7	77	453	72	454	3.06e-42	160
g614.t1	G4MS40#PHI:811#MGG_10510#318829#Magnaporthe_oryzae#reduced_virulence	34.286	245	111	6	56	252	53	295	3.62e-42	149
g615.t1	G4MXJ4#PHI:2145#MoSSADH#318829#Magnaporthe_oryzae#loss_of_pathogenicity	27.977	529	329	16	66	579	44	535	8.24e-44	162
g618.t1	I1S3J7#PHI:1424#GzC2H092#5518#Fusarium_graminearum#unaffected_pathogenicity	51.724	58	26	1	5	62	482	537	1.67e-08	55.1
g619.t1	I1RFM6#PHI:744#ADE5#5518#Fusarium_graminearum#reduced_virulence	55.398	352	149	5	343	689	436	784	5.06e-124	385
g623.t1	I1RMV6#PHI:1222#FGSG_05306#5518#Fusarium_graminearum#lethal	41.852	540	247	14	1	536	1	477	8.21e-119	405
g626.t1	G5EHM3#PHI:4231#MoFLP1#318829#Magnaporthe_oryzae#reduced_virulence	23.03	165	119	2	197	361	145	301	3.56e-08	53.9
g628.t1	Q01886#PHI:12#HTS1#5017#Cochliobolus_carbonum#loss_of_pathogenicity	50	30	15	0	398	427	2285	2314	0.07	33.5
g630.t1	Q8TGD1#PHI:254#FOW1#5507#Fusarium_oxysporum#reduced_virulence	64.192	229	82	0	70	298	37	265	7.43e-98	289
g632.t1	I1RYQ5#PHI:1246#FGSG_09513#5518#Fusarium_graminearum#unaffected_pathogenicity	33.333	129	72	5	163	283	715	837	0.049	35
g634.t1	G5EH19#PHI:780__PHI:787__PHI:808__PHI:2054#MGG_02731__Rac1#318829#Magnaporthe_oryzae#loss_of_pathogenicity__reduced_virulence	76.023	171	39	1	3	173	30	198	1.52e-95	273
g637.t1	I1RA52#PHI:445#NOS1#5518#Fusarium_graminearum#reduced_virulence	72.209	421	111	2	71	485	27	447	0	648
g646.t1	G4N740#PHI:4024#MoST1#318829#Magnaporthe_oryzae#unaffected_pathogenicity	33.784	444	274	7	65	492	34	473	7.93e-67	224
g647.t1	Q4I7F9#PHI:1458#GzAra006#5518#Fusarium_graminearum#unaffected_pathogenicity	35.484	62	37	2	358	418	614	673	0.000371	40.4
g654.t1	G4MP35#PHI:5614#FZC22#318829#Magnaporthe_oryzae#unaffected_pathogenicity	26.57	414	241	17	185	576	215	587	5.98e-21	95.9
g657.t1	I1RC95#PHI:1566#GzOB006#5518#Fusarium_graminearum#lethal	38.492	252	148	3	302	552	131	376	1.65e-48	174
g658.t1	I1REJ1#PHI:1662#GzCCHC002#5518#Fusarium_graminearum#unaffected_pathogenicity	23.404	470	314	8	3	430	610	1075	7.63e-37	142
g659.t1	A0A095C2M1#PHI:4556#Ure4#552467#Cryptococcus_gattii#reduced_virulence	40.179	224	111	8	5	211	10	227	1.37e-29	110
g665.t1	Q0UI00#PHI:7000#elcA#13684#Parastagonospora_nodorum#reduced_virulence	35.821	67	41	2	39	105	1546	1610	0.002	34.7
g674.t1	Q2KNE4#PHI:3881#LaeA#5059#Aspergillus_flavus#reduced_virulence	28	200	121	9	11	203	50	233	9.07e-08	52
g675.t1	A0A0F6UGK4#PHI:6941#feoB#287#Pseudomonas_aeruginosa#increased_virulence_(hypervirulence)__loss_of_pathogenicity	44.068	59	25	3	395	448	4	59	0.003	38.5
g678.t1	Q86ZF1#PHI:261#ICL1#5022#Leptosphaeria_maculans#reduced_virulence	46.629	534	279	6	17	548	7	536	2.77e-169	488
g685.t1	I1ZIP0#PHI:6208#BbCyp8#176275#Beauveria_bassiana#unaffected_pathogenicity	34.753	446	225	14	89	498	166	581	6.11e-65	218
g686.t1	J9VKA8#PHI:4642#VPS20#5207#Cryptococcus_neoformans#loss_of_pathogenicity	58.378	185	76	1	1	184	11	195	1.37e-64	196
g687.t1	I1RZN4#PHI:1753#GzZC068#5518#Fusarium_graminearum#unaffected_pathogenicity	22.581	434	276	13	93	493	303	709	2.47e-10	60.8
g688.t1	Q7LJU0#PHI:274#USX1#5207#Cryptococcus_neoformans#loss_of_pathogenicity	27.411	197	109	9	5	185	88	266	1.25e-06	47.8
g691.t1	Q1HA66#PHI:6969#cokel2#5465#Colletotrichum_orbiculare#reduced_virulence	38.05	318	148	7	149	425	122	431	4.69e-67	230
g692.t1	G4NEK6#PHI:2029#TGL2#318829#Magnaporthe_oryzae#unaffected_pathogenicity	36.486	296	162	8	365	636	71	364	7.97e-46	165
g698.t1	I1RYN7#PHI:1299#GzAT003#5518#Fusarium_graminearum#unaffected_pathogenicity	24.494	494	287	22	38	465	321	794	1.23e-19	91.3
g700.t1	C5BAT0#PHI:2961#gcvP#67780#Edwardsiella_ictaluri#reduced_virulence	49.676	618	295	7	48	661	12	617	0	593
g701.t1	G4MKI0#PHI:2118__PHI:5540#MgSM1__MSP1#318829#Magnaporthe_oryzae#effector_(plant_avirulence_determinant)__increased_virulence_(hypervirulence)	30.357	56	34	1	217	272	74	124	0.009	33.5
g703.t1	I1RZC6#PHI:1088#FGSG_09759#5518#Fusarium_graminearum#unaffected_pathogenicity	44.697	132	68	2	2	128	3	134	8.37e-27	110
g706.t1	G4NHC2#PHI:5034#MoADH1#318829#Magnaporthe_oryzae#unaffected_pathogenicity	37.209	43	27	0	38	80	115	157	0.048	33.1
g708.t1	Q66A26#PHI:3134#pykF#633#Yersinia_pseudotuberculosis#reduced_virulence	43.238	488	244	8	3	481	1	464	1.2e-121	362
g710.t1	B4EDS9#PHI:5297#BCAL2200#95486#Burkholderia_cenocepacia#reduced_virulence	40.127	157	87	4	5	155	3	158	4.61e-32	110
g711.t1	Q0V515#PHI:3914#Sdh1#13684#Parastagonospora_nodorum#reduced_virulence	28.157	483	290	8	55	497	16	481	3.86e-40	149
g713.t1	G4NCI6#PHI:6612#Mocapn9#318829#Magnaporthe_oryzae#unaffected_pathogenicity__reduced_virulence	26.032	315	196	10	342	622	363	674	6.81e-16	79
g715.t1	Q4WTN8#PHI:6926#myoE#746128#Aspergillus_fumigatus#reduced_virulence	28.037	107	70	2	125	225	920	1025	0.015	36.2
g719.t1	I1S0N5#PHI:1552#GzMyb016#5518#Fusarium_graminearum#unaffected_pathogenicity	38.06	134	80	2	1190	1321	502	634	7.87e-22	100
g726.t1	G4MUR7#PHI:4475#MoTup1#318829#Magnaporthe_oryzae#loss_of_pathogenicity	26.036	338	173	11	435	756	298	574	3.16e-24	105
g735.t1	O25743#PHI:3146#GGT#210#Helicobacter_pylori#unaffected_pathogenicity	25.779	578	309	15	30	536	38	566	3.08e-47	171
g736.t1	I1RJS9#PHI:2326__PHI:2491#PTC1__FgPTC1#5518#Fusarium_graminearum#reduced_virulence	26.909	275	180	8	58	325	200	460	1.39e-14	72.4
g737.t1	E2EAF6#PHI:2357#CYP52X1#176275#Beauveria_bassiana#reduced_virulence	28.767	73	40	3	2	70	432	496	0.028	30.8
g739.t1	Q4WF54#PHI:2322#SidH#746128#Aspergillus_fumigatus#reduced_virulence	44.484	281	142	6	4	282	2	270	1.07e-73	224
g741.t1	Q4X0M4#PHI:2527#SEC31#746128#Aspergillus_fumigatus#lethal__loss_of_pathogenicity	27.119	236	144	9	100	327	112	327	4.91e-13	68.9
g743.t1	Q4PCH2#PHI:853#YAP1#5270#Ustilago_maydis#reduced_virulence	27.734	256	91	10	44	213	382	629	2.94e-11	62
g744.t1	Q4PCH2#PHI:853#YAP1#5270#Ustilago_maydis#reduced_virulence	53.333	105	37	2	22	125	113	206	1.41e-26	102
g747.t1	G4NCI6#PHI:6612#Mocapn9#318829#Magnaporthe_oryzae#unaffected_pathogenicity__reduced_virulence	24.898	245	171	5	69	301	432	675	2.27e-13	68.2
g748.t1	Q9HF03#PHI:280#CCN1#5207#Cryptococcus_neoformans#reduced_virulence	31.731	104	68	1	1208	1311	72	172	7.03e-09	57.8
g749.t1	Q1HA66#PHI:6969#cokel2#5465#Colletotrichum_orbiculare#reduced_virulence	26.058	449	259	12	154	587	1047	1437	5.15e-17	83.2
g750.t1	I1RRS5#PHI:1509#GzHOME004#5518#Fusarium_graminearum#unaffected_pathogenicity	40	55	32	1	32	85	159	213	1.74e-05	43.5
g757.t1	G4MTZ0#PHI:2114#Calnexin#318829#Magnaporthe_oryzae#loss_of_pathogenicity	54.406	522	224	7	28	541	54	569	3.32e-178	512
g758.t1	P06618#PHI:4171#iaaH-1#29438#Pseudomonas_savastanoi#reduced_virulence	37.349	166	96	3	105	270	39	196	2.65e-14	72.8
g759.t1	A0A0A2KRU1#PHI:6881#laeA#27334#Penicillium_expansum#reduced_virulence	30.114	176	97	5	78	251	140	291	1.06e-15	73.9
g761.t1	G4Z2B4#PHI:3071#PsTatD4#67593#Phytophthora_sojae#reduced_virulence	37.143	175	89	7	4	174	72	229	2.24e-23	94.7
g763.t1	Q58FH5#PHI:693#GCS1#5207#Cryptococcus_neoformans#loss_of_pathogenicity	44.878	410	186	8	33	413	44	442	6.99e-115	342
g765.t1	I1RC01#PHI:1506#GzHOME001#5518#Fusarium_graminearum#unaffected_pathogenicity	40.816	49	29	0	80	128	70	118	4.68e-06	45.4
g771.t1	V9W6M6#PHI:3090#pamA#1464#Paenibacillus_larvae#reduced_virulence	22.179	514	324	24	42	537	491	946	4.9e-10	60.5
g772.t1	Q874F3#PHI:391#ABC2#318829#Magnaporthe_oryzae#unaffected_pathogenicity	45.492	1442	736	19	26	1451	60	1467	0	1258
g773.t1	Q7Z8E8#PHI:419#CSH1#5476#Candida_albicans#reduced_virulence	23.776	286	183	9	31	288	36	314	1.41e-07	49.7
g776.t1	I1S7F8#PHI:1553#GzMyb017#5518#Fusarium_graminearum#reduced_virulence	41.509	53	27	3	840	888	20	72	0.000585	42
g778.t1	I1RR00#PHI:1228#FGSG_06502#5518#Fusarium_graminearum#lethal	25.229	218	136	8	82	276	147	360	1.14e-14	74.3
g779.t1	I1RWP4#PHI:1530#Gzsnd#5518#Fusarium_graminearum#unaffected_pathogenicity	38.333	60	35	1	86	145	699	756	0.000283	39.3
g781.t1	A0A1D8PRB7#PHI:6823#zcf29#5476#Candida_albicans#reduced_virulence	28.986	69	47	1	137	203	71	139	0.035	33.1
g791.t1	F5HCK8#PHI:415#IPMDH#13684#Parastagonospora_nodorum#loss_of_pathogenicity	27.692	65	34	2	31	95	162	213	0.05	30.8
g796.t1	Q5AJ90#PHI:3688#Fox3p#5476#Candida_albicans#unaffected_pathogenicity	41.108	343	154	7	21	324	4	337	1.76e-80	248
g800.t1	Q1HA66#PHI:6969#cokel2#5465#Colletotrichum_orbiculare#reduced_virulence	46.499	357	162	9	119	466	122	458	2.29e-105	349
g802.t1	Q96WM9#PHI:552#BcLCC2#40559#Botrytis_cinerea#unaffected_pathogenicity	26.812	138	66	6	1	118	1	123	0.046	30.4
g806.t1	I1CFE1#PHI:4143#CotH3#64495#Rhizopus_oryzae#reduced_virulence	38.462	65	31	3	426	481	471	535	0.000467	41.6
g809.t1	B0XR79#PHI:4678#AfgpaB#746128#Aspergillus_fumigatus#reduced_virulence	29.07	86	58	2	441	524	48	132	0.03	35.4
g820.t1	Q9C1F9#PHI:566#cel2#5017#Cochliobolus_carbonum#unaffected_pathogenicity	39.301	458	222	15	5	456	4	411	1.51e-97	297
g822.t1	Q9HEQ8#PHI:335#CGRA#746128#Aspergillus_fumigatus#reduced_virulence	33.333	72	48	0	29	100	39	110	0.006	31.6
g824.t1	Q875L6#PHI:319#SQL2#5270#Ustilago_maydis#reduced_virulence	24.104	307	166	10	397	640	907	1209	8.66e-14	72.8
g828.t1	C5BAT0#PHI:2961#gcvP#67780#Edwardsiella_ictaluri#reduced_virulence	42.604	169	94	1	1	169	793	958	2.54e-43	150
g836.t1	Q7BS42#PHI:3792#pic#562#Escherichia_coli#reduced_virulence	24	125	80	3	71	181	1224	1347	0.079	31.2
g840.t1	Q8TGW9#PHI:320#SSN6#5476#Candida_albicans#reduced_virulence	27.35	117	78	3	17	127	369	484	2.02e-06	45.1
g841.t1	A7EB00#PHI:3936#Ss-caf1#5180#Sclerotinia_sclerotiorum#loss_of_pathogenicity	38.043	184	96	6	3	184	11	178	1.71e-33	119
g846.t1	I1RPV7#PHI:1227#FGSG_06089#5518#Fusarium_graminearum#lethal	41.176	34	20	0	65	98	3296	3329	0.049	33.5
g858.t1	G4MYS1#PHI:4736#MoYpt7#318829#Magnaporthe_oryzae#loss_of_pathogenicity	39.683	126	69	3	3	122	5	129	1.67e-26	95.9
g861.t1	I1RDG6#PHI:1555#GzMyb019#5518#Fusarium_graminearum#unaffected_pathogenicity	23.718	156	108	2	1	145	235	390	1.41e-07	48.5
g863.t1	Q6WP49#PHI:438#BcBOT1_(CND5)#40559#Botrytis_cinerea#reduced_virulence	28.571	70	47	1	146	215	282	348	0.000658	38.1
g869.t1	I1RP25#PHI:1225#FGSG_05775#5518#Fusarium_graminearum#lethal	36.842	38	24	0	54	91	312	349	0.086	29.3
g870.t1	Q7Z8E8#PHI:419#CSH1#5476#Candida_albicans#reduced_virulence	31.646	158	96	7	26	175	2	155	5.39e-13	63.5
g878.t1	Q86ZF1#PHI:261#ICL1#5022#Leptosphaeria_maculans#reduced_virulence	48.454	97	50	0	5	101	440	536	8.29e-25	94.4
g879.t1	C5BAT0#PHI:2961#gcvP#67780#Edwardsiella_ictaluri#reduced_virulence	59.639	166	66	1	1	165	636	801	1.15e-52	177
g880.t1	Q874F3#PHI:391#ABC2#318829#Magnaporthe_oryzae#unaffected_pathogenicity	39.873	158	92	1	1	158	1230	1384	4.44e-38	135
g886.t1	G4MS03#PHI:2006__PHI:2008#HST1#318829#Magnaporthe_oryzae#unaffected_pathogenicity	26.201	229	134	5	34	257	207	405	7.13e-14	70.9
g888.t1	B2ZAW3#PHI:3989#cpkk3#5116#Cryphonectria_parasitica#unaffected_pathogenicity	30.952	84	48	2	61	134	31	114	0.033	34.7
g890.t1	N4XMB0#PHI:3837#Sre1#5016#Cochliobolus_heterostrophus#reduced_virulence	57.143	21	9	0	63	83	439	459	0.063	29.3
g894.t1	Q8X1E7#PHI:550#BOS1#40559#Botrytis_cinerea#reduced_virulence	37.705	61	34	2	23	82	1257	1314	0.009	34.7
g897.t1	B1GVX4#PHI:2289#BcBOA2#40559#Botrytis_cinerea#reduced_virulence	33.175	211	131	2	42	250	20	222	4.92e-33	125
g898.t1	B1GVX4#PHI:2289#BcBOA2#40559#Botrytis_cinerea#reduced_virulence	32.857	210	131	2	42	249	20	221	1.96e-31	124
g901.t1	I1S462#PHI:1336#GzbZIP018#5518#Fusarium_graminearum#unaffected_pathogenicity	40.741	54	25	1	171	217	136	189	0.000104	42.4
g909.t1	W5ZQ93#PHI:3417#Ohmm#176275#Beauveria_bassiana#increased_virulence_(hypervirulence)	30.38	79	50	3	20	98	877	950	0.007	32.7
g921.t1	Q9C0N5#PHI:207#CaNAG2#5476#Candida_albicans#reduced_virulence	44.138	145	78	2	96	240	254	395	3.98e-36	130
g922.t1	Q9C0N5#PHI:207#CaNAG2#5476#Candida_albicans#reduced_virulence	33.523	176	98	5	10	175	6	172	1.05e-18	80.5
g929.t1	Q8Y448#PHI:5257#secY#1639#Listeria_monocytogenes#increased_virulence_(hypervirulence)	22.683	410	217	17	2	380	14	354	0.031	34.3
g931.t1	A0A095CIZ4#PHI:6188#Ubp5#552467#Cryptococcus_gattii#reduced_virulence	30.928	97	42	4	221	297	443	534	0.000166	40.8
g932.t1	A0A095CIZ4#PHI:6188#Ubp5#552467#Cryptococcus_gattii#reduced_virulence	30	100	45	4	887	966	440	534	0.000492	41.6
g934.t1	Q52CS0#PHI:2075#Moatg7#318829#Magnaporthe_oryzae#loss_of_pathogenicity	44.585	711	328	14	4	666	18	710	0	567
g935.t1	F9X691#PHI:4914#ZtCBR1#1047171#Zymoseptoria_tritici#reduced_virulence	37.809	283	155	9	56	328	42	313	5.51e-54	177
g937.t1	Q8Y448#PHI:5257#secY#1639#Listeria_monocytogenes#increased_virulence_(hypervirulence)	23.21	405	219	18	31	408	15	354	0.034	34.3
g938.t1	Q56R42#PHI:497#HOG1#5207#Cryptococcus_neoformans#reduced_virulence	75.714	210	29	2	1	210	170	357	8.32e-112	322
g946.t1	G4MQZ9#PHI:2025#HDL1#318829#Magnaporthe_oryzae#unaffected_pathogenicity	24.793	121	80	3	8	128	640	749	0.014	32.7
g947.t1	E3Q7G1#PHI:2921#FET3-2#31870#Colletotrichum_graminicola#reduced_virulence	49.65	143	63	4	35	176	41	175	7.12e-40	140
g948.t1	Q96WM9#PHI:552#BcLCC2#40559#Botrytis_cinerea#unaffected_pathogenicity	36.066	122	65	3	8	119	461	579	1.22e-18	78.2
g955.t1	X0J8P9#PHI:5393#GLX#5507#Fusarium_oxysporum#reduced_virulence	34.361	227	109	7	258	451	37	256	2.1e-27	113
g969.t1	O93800#PHI:133#AKT1#5599#Alternaria_alternata#loss_of_pathogenicity	28.249	177	105	3	56	232	198	352	6.32e-10	56.2
g970.t1	G4MVC5#PHI:6927#MoRAD6#318829#Magnaporthe_oryzae#reduced_virulence	28.926	121	69	3	9	129	23	126	1.73e-10	55.1
g976.t1	I1RPI7#PHI:1877#GzZC192#5518#Fusarium_graminearum#unaffected_pathogenicity	30.864	162	97	7	36	185	5	163	1.16e-08	54.3
g977.t1	Q87XF5#PHI:7033#mucA#317#Pseudomonas_syringae#reduced_virulence	31.707	82	51	2	102	180	105	184	0.042	32.3
g979.t1	I1RPX8#PHI:1581#GzOB021#5518#Fusarium_graminearum#unaffected_pathogenicity	34.722	72	36	3	1	65	117	184	2.56e-09	48.5
g980.t1	A0AUJ1#PHI:4182#Gib2#5207#Cryptococcus_neoformans#reduced_virulence	25.962	104	75	1	13	114	183	286	7.17e-06	41.6
g983.t1	I1REN7#PHI:1681#GzNF001#5518#Fusarium_graminearum#unaffected_pathogenicity	40.816	49	25	2	214	259	1149	1196	0.01	35
g984.t1	Q04182#PHI:2815#pdr15#4932#Saccharomyces_cerevisiae#unaffected_pathogenicity	24.107	112	53	5	81	167	391	495	0.052	33.1
g985.t1	I1RWQ2#PHI:1235#FGSG_08731#5518#Fusarium_graminearum#lethal	37.398	123	73	1	3	125	140	258	4.71e-21	89.7
g986.t1	I1RYN5#PHI:1272#FGSG_09492#5518#Fusarium_graminearum#unaffected_pathogenicity	47.368	38	15	1	5	42	650	682	1.04e-05	43.5
g987.t1	G4NIB5#PHI:812#MGG_10702#318829#Magnaporthe_oryzae#reduced_virulence	32.095	377	231	11	45	410	56	418	4.54e-40	148
g993.t1	C0NFK7#PHI:6265#Eng1#5037#Histoplasma_capsulatum#reduced_virulence	33.094	278	172	6	44	315	59	328	3.35e-44	152
g994.t1	I1RWQ2#PHI:1235#FGSG_08731#5518#Fusarium_graminearum#lethal	35.981	214	128	3	20	225	104	316	1.23e-40	145
g996.t1	V5XZS6#PHI:4194#AKT7#5599#Alternaria_alternata#reduced_virulence__increased_virulence_(hypervirulence)	27.532	385	241	10	23	390	122	485	2.12e-29	117
g997.t1	G4NAJ0#PHI:2175#NMR3#318829#Magnaporthe_oryzae#reduced_virulence	27.969	261	157	13	6	240	8	263	0.000624	38.5
g1000.t1	I1RIA7#PHI:2328#TRI10#5518#Fusarium_graminearum#reduced_virulence	34.568	81	49	2	52	129	295	374	0.043	32.3
g1001.t1	Q8TFN5#PHI:1055#CgCHSIII#31870#Colletotrichum_graminicola#unaffected_pathogenicity	26.984	126	73	4	341	457	617	732	0.047	34.3
g1002.t1	C0NFK7#PHI:6265#Eng1#5037#Histoplasma_capsulatum#reduced_virulence	33.898	295	155	8	3	293	38	296	2.19e-45	154
g1007.t1	C0NFK7#PHI:6265#Eng1#5037#Histoplasma_capsulatum#reduced_virulence	36.792	318	182	8	3	312	21	327	1.37e-64	204
g1013.t1	G4NIB5#PHI:812#MGG_10702#318829#Magnaporthe_oryzae#reduced_virulence	33.225	307	196	5	1	301	116	419	6.81e-41	145
g1016.t1	P83774#PHI:3514#Asc1#5476#Candida_albicans#loss_of_pathogenicity	23.571	140	77	6	23	160	88	199	0.018	32.3
g1017.t1	C0NFK7#PHI:6265#Eng1#5037#Histoplasma_capsulatum#reduced_virulence	39.355	310	174	7	11	313	25	327	2.5e-69	217
g1020.t1	I1RSF7#PHI:1385#GzC2H048#5518#Fusarium_graminearum#unaffected_pathogenicity	32.104	461	250	10	1	416	33	475	2.14e-57	209
g1025.t1	G4NIB5#PHI:812#MGG_10702#318829#Magnaporthe_oryzae#reduced_virulence	27.726	321	187	4	12	287	99	419	4.83e-26	105
g1027.t1	G4NIB5#PHI:812#MGG_10702#318829#Magnaporthe_oryzae#reduced_virulence	39.207	227	118	4	13	221	14	238	6.13e-40	140
g1031.t1	G4NIB5#PHI:812#MGG_10702#318829#Magnaporthe_oryzae#reduced_virulence	34.091	264	161	5	13	270	19	275	2.13e-41	146
g1035.t1	C4YFX2#PHI:6806#tup1#5476#Candida_albicans#reduced_virulence	25.871	201	104	8	1	156	224	424	1.93e-06	45.1
g1036.t1	G4NIB5#PHI:812#MGG_10702#318829#Magnaporthe_oryzae#reduced_virulence	32.039	309	196	6	3	298	116	423	3.59e-36	132
g1041.t1	G4NIB5#PHI:812#MGG_10702#318829#Magnaporthe_oryzae#reduced_virulence	27.857	140	90	3	2	130	228	367	1.84e-11	57.8
g1045.t1	Q9HEW7#PHI:5562#Nrf1#5499#Passalora_fulva#unaffected_pathogenicity	39.216	51	28	2	338	388	716	763	0.094	32.7
g1050.t1	G2X1K9#PHI:6271#VdThit#27337#Verticillium_dahliae#reduced_virulence	29.379	354	220	8	7	353	144	474	1.87e-41	151
g1054.t1	P0A2F2#PHI:5572#cob#28901#Salmonella_enterica#unaffected_pathogenicity	31.193	109	71	1	231	339	163	267	1.4e-09	55.8
g1056.t1	G4NHC2#PHI:5034#MoADH1#318829#Magnaporthe_oryzae#unaffected_pathogenicity	47.191	356	180	5	4	357	3	352	1.07e-103	307
g1060.t1	P87033#PHI:77#GPA2#5270#Ustilago_maydis#unaffected_pathogenicity	44.369	293	148	5	2	282	1	290	7.57e-79	241
g1061.t1	P87033#PHI:77#GPA2#5270#Ustilago_maydis#unaffected_pathogenicity	35.816	282	149	6	1	250	33	314	9.02e-51	167
g1062.t1	A0A0B5JGW8#PHI:4607#BxCYP33C9#6326#Bursaphelenchus_xylophilus#reduced_virulence	32.857	70	46	1	39	107	26	95	7.29e-06	43.9
g1064.t1	E3Q2L6#PHI:6825#GPI12#31870#Colletotrichum_graminicola#loss_of_pathogenicity	30.147	272	104	11	43	232	38	305	3.06e-19	83.2
g1066.t1	G2X1K9#PHI:6271#VdThit#27337#Verticillium_dahliae#reduced_virulence	28.037	535	334	13	3	528	5	497	1.29e-56	196
g1067.t1	D4HXR8#PHI:4043#AcrD#552#Erwinia_amylovora#unaffected_pathogenicity	29.487	78	46	4	280	350	555	630	0.072	32.7
g1070.t1	Q4WGK7#PHI:4893#aspB#746128#Aspergillus_fumigatus#unaffected_pathogenicity__increased_virulence_(hypervirulence)	32.432	74	34	3	52	115	155	222	0.057	32.7
g1071.t1	I1RP98#PHI:1621#GzRUM1#5518#Fusarium_graminearum#unaffected_pathogenicity	35.135	37	22	1	686	722	1259	1293	0.000735	40.8
g1073.t1	I1RNM1#PHI:1486#GzHMG018#5518#Fusarium_graminearum#unaffected_pathogenicity	45	40	21	1	31	70	358	396	0.068	31.6
g1074.t1	Q7Z8E8#PHI:419#CSH1#5476#Candida_albicans#reduced_virulence	27.273	176	98	6	31	180	2	173	5.12e-08	52.4
g1076.t1	I1R980#PHI:2393#Related_to_O-methylsterigmatocystin_oxidoreductase#5518#Fusarium_graminearum#increased_virulence_(hypervirulence)	29.374	463	240	11	771	1181	1	428	3.41e-51	185
g1077.t1	I1R980#PHI:2393#Related_to_O-methylsterigmatocystin_oxidoreductase#5518#Fusarium_graminearum#increased_virulence_(hypervirulence)	33.634	333	208	3	16	347	116	436	1.34e-62	204
g1080.t1	B1GVX4#PHI:2289#BcBOA2#40559#Botrytis_cinerea#reduced_virulence	25.758	132	93	3	51	181	90	217	1.84e-06	47.8
g1081.t1	I1S1V3#PHI:1238#FGSG_10725#5518#Fusarium_graminearum#lethal	33.721	172	90	6	68	231	238	393	1.56e-15	77.4
g1082.t1	E3Q2L6#PHI:6825#GPI12#31870#Colletotrichum_graminicola#loss_of_pathogenicity	37.407	270	122	11	43	267	38	305	3.89e-37	132
g1084.t1	I1RP98#PHI:1621#GzRUM1#5518#Fusarium_graminearum#unaffected_pathogenicity	28.395	81	39	4	151	220	1221	1293	0.000748	39.3
g1087.t1	E2EAF6#PHI:2357#CYP52X1#176275#Beauveria_bassiana#reduced_virulence	35.455	110	70	1	4	112	386	495	2.45e-15	69.3
g1088.t1	I1S1V3#PHI:1238#FGSG_10725#5518#Fusarium_graminearum#lethal	38.037	163	65	4	68	204	238	390	1.74e-26	104
g1094.t1	I1RWP1#PHI:1648__PHI:6246#GzWing020__Famyo2#5518#Fusarium_graminearum#reduced_virulence	33.333	60	37	2	39	95	1519	1578	0.041	31.2
g1095.t1	A0A0B5JGW8#PHI:4607#BxCYP33C9#6326#Bursaphelenchus_xylophilus#reduced_virulence	37.5	48	28	1	99	144	300	347	0.003	35
g1096.t1	Q5AKU6#PHI:189__PHI:3020#SSK1__ssk1#5476#Candida_albicans#loss_of_pathogenicity__reduced_virulence	26.866	67	39	1	53	109	155	221	0.029	30.8
g1097.t1	E9QY26#PHI:2535#ERG11B#746128#Aspergillus_fumigatus#unaffected_pathogenicity__lethal__loss_of_pathogenicity	26.389	144	102	2	4	146	236	376	9.82e-09	51.6
g1098.t1	Q7Z8E8#PHI:419#CSH1#5476#Candida_albicans#reduced_virulence	22.222	162	122	3	1	161	156	314	5.38e-05	40
g1099.t1	Q4WT66#PHI:2511#Pes1#746128#Aspergillus_fumigatus#reduced_virulence	29.167	72	50	1	73	143	2225	2296	0.023	33.1
g1103.t1	G4NGA7#PHI:2032#VTL1#318829#Magnaporthe_oryzae#unaffected_pathogenicity	32.353	102	46	7	6	96	98	187	0.001	38.1
g1107.t1	J9VIH5#PHI:3455#Apt1#5207#Cryptococcus_neoformans#reduced_virulence	42.105	38	22	0	2	39	361	398	8.54e-06	42.4
g1109.t1	I1RFN8#PHI:1166#ATG15#5518#Fusarium_graminearum#reduced_virulence	47.525	101	48	3	34	133	167	263	3.45e-23	91.3
g1111.t1	J9VIH5#PHI:3455#Apt1#5207#Cryptococcus_neoformans#reduced_virulence	43.721	215	108	4	4	213	3	209	2.89e-38	137
g1116.t1	D2SZX7#PHI:2837#OXI1#5016#Cochliobolus_heterostrophus#reduced_virulence	33.143	175	93	8	72	237	53	212	1.63e-09	54.7
g1117.t1	Q8Y8N0#PHI:6510#CshA#1639#Listeria_monocytogenes#unaffected_pathogenicity	32.961	358	229	5	53	409	1	348	1.75e-52	188
g1121.t1	Q9UW13#PHI:186#RIM8#5476#Candida_albicans#reduced_virulence	48.485	33	15	1	11	41	228	260	0.063	31.2
g1122.t1	I1RMC1#PHI:1678#GzGRF#5518#Fusarium_graminearum#unaffected_pathogenicity	32.184	87	52	3	185	264	194	280	0.002	37.4
g1127.t1	I1RSK0#PHI:1257#FGSG_07121#5518#Fusarium_graminearum#unaffected_pathogenicity	30.479	397	220	11	55	423	192	560	1.38e-47	176
g1128.t1	E3Q7G1#PHI:2921#FET3-2#31870#Colletotrichum_graminicola#reduced_virulence	31.835	534	279	21	26	528	38	517	1.05e-61	211
g1129.t1	G4NCI6#PHI:6612#Mocapn9#318829#Magnaporthe_oryzae#unaffected_pathogenicity__reduced_virulence	25.68	331	217	12	12	325	350	668	1.6e-18	84
g1135.t1	D7UQ40#PHI:3347#sol5#48100#Alternaria_solani#unaffected_pathogenicity	29.213	178	101	5	68	232	94	259	1.51e-10	60.8
g1137.t1	C3JXE8#PHI:2835#RED2#5016#Cochliobolus_heterostrophus#reduced_virulence	23.952	167	101	6	26	185	75	222	0.000364	39.3
g1139.t1	I1S802#PHI:1672#GzCCHC012#5518#Fusarium_graminearum#unaffected_pathogenicity	36.207	58	36	1	305	361	198	255	0.008	35.8
g1144.t1	Q12634#PHI:685__PHI:2022#BUF__BUF1#318829#Magnaporthe_oryzae#loss_of_pathogenicity	27.731	119	73	4	12	121	1	115	3.64e-05	39.3
g1151.t1	I1RHI8#PHI:6121#FGSG_03243#5518#Fusarium_graminearum#reduced_virulence	23.448	145	98	4	41	175	237	378	0.04	32.3
g1152.t1	B1GVX7#PHI:2290#BcBOA6#40559#Botrytis_cinerea#reduced_virulence	23.009	113	76	2	204	310	273	380	0.055	33.1
g1157.t1	I1S5Z3#PHI:1685#GzRad003#5518#Fusarium_graminearum#unaffected_pathogenicity	29.897	97	50	3	244	337	244	325	0.084	33.9
g1165.t1	Q9P8L8#PHI:544#BCMFS1#40559#Botrytis_cinerea#unaffected_pathogenicity	29.257	417	268	1	1	390	106	522	1.57e-52	185
g1168.t1	G4MU34#PHI:3257#MoIlv1#318829#Magnaporthe_oryzae#reduced_virulence	33.913	115	74	2	1	114	122	235	1.66e-07	46.6
g1170.t1	G4N7H6#PHI:5631#FZC36#318829#Magnaporthe_oryzae#unaffected_pathogenicity	28.358	67	41	1	24	83	141	207	0.051	30.4
g1171.t1	Q9P304#PHI:199#AOX1#5499#Passalora_fulva#reduced_virulence	60.112	178	67	3	1	177	1	175	9.49e-68	216
g1173.t1	Q4WIH1#PHI:3045#CHSA#746128#Aspergillus_fumigatus#unaffected_pathogenicity	34.328	67	27	3	263	314	86	150	0.085	32.3
g1176.t1	Q9P304#PHI:199#AOX1#5499#Passalora_fulva#reduced_virulence	47.305	167	72	3	5	155	485	651	1.21e-43	150
g1183.t1	Q9P304#PHI:199#AOX1#5499#Passalora_fulva#reduced_virulence	47.126	261	131	4	6	262	218	475	9.27e-82	256
g1187.t1	I1RWG6#PHI:1187#(Sc_Dbf2/Dbf20)#5518#Fusarium_graminearum#reduced_virulence	50	198	96	1	1	198	452	646	2.07e-63	206
g1190.t1	I1RDX3#PHI:1254#FGSG_01842#5518#Fusarium_graminearum#unaffected_pathogenicity	25.595	168	88	8	8	169	489	625	4.56e-06	45.1
g1192.t1	A0A1D8PET2#PHI:6803#cla4#5476#Candida_albicans#unaffected_pathogenicity	26.554	177	87	5	107	282	736	870	6.41e-07	48.9
g1194.t1	E9EZF4#PHI:5429#Mero-Ime2#568076#Metarhizium_robertsii#unaffected_pathogenicity	25.595	168	109	5	122	282	88	246	7.09e-07	48.9
g1195.t1	Q8NKX1#PHI:5099#hasA#1314#Streptococcus_pyogenes#reduced_virulence	29.114	79	46	3	48	125	169	238	0.041	33.5
g1199.t1	V5XZS6#PHI:4194#AKT7#5599#Alternaria_alternata#reduced_virulence__increased_virulence_(hypervirulence)	34.568	81	41	3	20	90	1	79	1.27e-08	48.1
g1200.t1	B0XPT3#PHI:6977#Erg4A#746128#Aspergillus_fumigatus#unaffected_pathogenicity	41.667	24	14	0	214	237	535	558	0.098	31.2
g1201.t1	Q9P8L8#PHI:544#BCMFS1#40559#Botrytis_cinerea#unaffected_pathogenicity	30.294	340	219	2	4	325	189	528	1.11e-41	153
g1202.t1	Q6PT92#PHI:6133#blaCMY-2#28901#Salmonella_enterica#reduced_virulence	22.248	427	239	17	38	430	3	370	6.22e-06	46.2
g1203.t1	V5XZS6#PHI:4194#AKT7#5599#Alternaria_alternata#reduced_virulence__increased_virulence_(hypervirulence)	32.386	176	111	4	1	169	306	480	2.15e-19	83.6
g1205.t1	V5XZS6#PHI:4194#AKT7#5599#Alternaria_alternata#reduced_virulence__increased_virulence_(hypervirulence)	28.182	220	133	9	58	259	1	213	3.56e-16	75.5
g1206.t1	G2XD29#PHI:2731#VdSge1#27337#Verticillium_dahliae#loss_of_pathogenicity	32.857	70	43	2	2	67	46	115	0.001	33.1
g1208.t1	Q0V515#PHI:3914#Sdh1#13684#Parastagonospora_nodorum#reduced_virulence	26.22	328	221	7	124	443	149	463	4.83e-26	108
g1212.t1	I1R980#PHI:2393#Related_to_O-methylsterigmatocystin_oxidoreductase#5518#Fusarium_graminearum#increased_virulence_(hypervirulence)	42.614	176	86	2	1	176	248	408	3.81e-42	144
g1215.t1	Q4HTT1#PHI:1468#GzCCAAT008#5518#Fusarium_graminearum#unaffected_pathogenicity	79.487	117	24	0	26	142	17	133	4.52e-64	189
g1216.t1	I1RTD1#PHI:1645#GzWing017#5518#Fusarium_graminearum#unaffected_pathogenicity	30.986	497	306	11	304	798	205	666	1.15e-58	215
g1217.t1	Q56056#PHI:3724#RNase_III#28901#Salmonella_enterica#reduced_virulence	24.074	162	109	2	69	230	13	160	0.000631	38.5
g1219.t1	G4MZD0#PHI:3060__PHI:4054#Molrg1__Lrg1#318829#Magnaporthe_oryzae#loss_of_pathogenicity	37.5	1112	456	23	196	1231	125	1073	0	676
g1222.t1	G4N8I4#PHI:2989__PHI:5680#MGG_06243.6__FZC76#318829#Magnaporthe_oryzae#reduced_virulence__unaffected_pathogenicity	25.257	487	269	21	48	467	191	649	6.01e-16	79.7
g1224.t1	I1RCP1#PHI:1080#Cch1#5518#Fusarium_graminearum#unaffected_pathogenicity	27.097	155	95	7	378	525	26	169	0.055	35.4
g1228.t1	G4MQB0#PHI:3066#MoRga6#318829#Magnaporthe_oryzae#unaffected_pathogenicity	44.027	293	122	8	1096	1359	1052	1331	4.55e-60	225
g1230.t1	G4NES1#PHI:3814#AGL1#318829#Magnaporthe_oryzae#reduced_virulence	55.319	564	237	5	5	556	1013	1573	0	645
g1231.t1	I1RU69#PHI:1393#GzC2H056#5518#Fusarium_graminearum#unaffected_pathogenicity	24.757	618	360	22	188	784	247	780	1.81e-45	172
g1233.t1	E9E8J3#PHI:3263#MaSnf1#92637#Metarhizium_acridum#reduced_virulence	37.322	351	159	7	23	327	74	409	8.43e-66	230
g1238.t1	I1S0W0#PHI:1417#GzC2H084#5518#Fusarium_graminearum#unaffected_pathogenicity	32.051	78	46	2	39	115	37	108	0.064	32
g1239.t1	R9RJ65#PHI:4155#stk#1307#Streptococcus_suis#reduced_virulence	36.364	44	28	0	161	204	385	428	0.076	33.1
g1240.t1	G4NHC2#PHI:5034#MoADH1#318829#Magnaporthe_oryzae#unaffected_pathogenicity	31.081	74	44	2	56	129	26	92	0.01	35
g1243.t1	Q9C1F9#PHI:566#cel2#5017#Cochliobolus_carbonum#unaffected_pathogenicity	39.52	458	225	14	5	458	4	413	3.27e-101	306
g1246.t1	I1RIL1#PHI:1835#GzZC150#5518#Fusarium_graminearum#unaffected_pathogenicity	28.44	218	123	9	241	441	115	316	1.9e-10	62
g1250.t1	B0LF89#PHI:6511#fimK#573#Klebsiella_pneumoniae#reduced_virulence	25.556	90	63	2	1138	1226	270	356	0.019	37
g1253.t1	G4N586#PHI:5615#FZC23#318829#Magnaporthe_oryzae#unaffected_pathogenicity	24.49	343	198	15	7	332	104	402	2.13e-08	55.1
g1254.t1	I1RZC6#PHI:1088#FGSG_09759#5518#Fusarium_graminearum#unaffected_pathogenicity	29.688	128	83	2	335	455	5	132	7.69e-12	64.7
g1255.t1	I1RZC6#PHI:1088#FGSG_09759#5518#Fusarium_graminearum#unaffected_pathogenicity	33.333	81	50	2	29	105	186	266	0.000508	38.1
g1256.t1	Q96X32#PHI:234__PHI:2363#UBC2__Ubc2#5270#Ustilago_maydis#reduced_virulence__loss_of_pathogenicity	44.552	413	129	17	255	626	418	771	5.85e-92	301
g1259.t1	Q8RP09#PHI:981#hopI1#317#Pseudomonas_syringae#effector_(plant_avirulence_determinant)	45.57	79	33	4	3	81	355	423	3.54e-11	59.3
g1264.t1	I1RSF7#PHI:1385#GzC2H048#5518#Fusarium_graminearum#unaffected_pathogenicity	70.809	692	183	4	61	745	51	730	0	968
g1265.t1	P0CS04#PHI:3490#Gmt2#5207#Cryptococcus_neoformans#loss_of_pathogenicity	67.647	306	90	3	1	299	109	412	2.04e-141	403
g1269.t1	I1RHA1#PHI:1270#FGSG_03146#5518#Fusarium_graminearum#unaffected_pathogenicity	39.1	289	162	9	95	378	1	280	5.59e-52	174
g1272.t1	V6RAN7#PHI:1639#GzWing011#5518#Fusarium_graminearum#unaffected_pathogenicity	35.185	54	33	1	191	242	384	437	0.002	37
g1277.t1	P06618#PHI:4171#iaaH-1#29438#Pseudomonas_savastanoi#reduced_virulence	31.849	292	175	8	47	337	6	274	3.65e-22	97.4
g1278.t1	P06618#PHI:4171#iaaH-1#29438#Pseudomonas_savastanoi#reduced_virulence	33.88	183	94	7	25	202	127	287	1.61e-10	60.5
g1279.t1	Q9UWF0#PHI:2108#CAM#318829#Magnaporthe_oryzae#loss_of_pathogenicity__reduced_virulence	43.333	30	17	0	399	428	11	40	0.034	33.5
g1280.t1	Q9UW87#PHI:267#MLT1#5476#Candida_albicans#reduced_virulence	35.514	1391	780	22	198	1485	227	1603	0	825
g1283.t1	Q522W5#PHI:2086#Moatg24#318829#Magnaporthe_oryzae#unaffected_pathogenicity	26.733	101	73	1	1	101	268	367	0.000764	38.5
g1284.t1	I6YE93#PHI:4963#TcdA#1496#Clostridium_difficile#unaffected_pathogenicity__reduced_virulence	36.364	55	29	3	9	59	2332	2384	0.067	34.7
g1286.t1	O68539#PHI:3411#bscN#518#Bordetella_bronchiseptica#reduced_virulence	29.178	377	248	6	93	464	59	421	3.68e-37	140
g1288.t1	A8YPQ5#PHI:7004#CapB2#1280#Staphylococcus_aureus#reduced_virulence	25.946	185	112	7	71	245	42	211	0.000314	38.9
g1289.t1	P83774#PHI:3514#Asc1#5476#Candida_albicans#loss_of_pathogenicity	25.714	245	152	8	113	341	12	242	2.37e-07	49.7
g1291.t1	A0A0D2XWJ8#PHI:4727#gdb1#5507#Fusarium_oxysporum#unaffected_pathogenicity__reduced_virulence	39.59	927	486	21	61	941	34	932	0	626
g1292.t1	Q5ZUZ0#PHI:6382#iolG#446#Legionella_pneumophila#reduced_virulence	28.889	90	64	0	43	132	61	150	6.91e-07	48.9
g1297.t1	G2X6V8#PHI:6331#VdCYP1#27337#Verticillium_dahliae#loss_of_pathogenicity	28.571	245	140	7	285	524	232	446	3.38e-17	82
g1301.t1	I1R9J1#PHI:1271#FGSG_00132#5518#Fusarium_graminearum#unaffected_pathogenicity	52.632	57	27	0	20	76	14	70	1.39e-11	55.5
g1302.t1	Q6WP49#PHI:438#BcBOT1_(CND5)#40559#Botrytis_cinerea#reduced_virulence	21.58	519	323	20	8	492	21	489	2.31e-12	66.6
g1305.t1	A4RJV3#PHI:6636#MoMdv1#318829#Magnaporthe_oryzae#reduced_virulence	23.276	116	74	2	22	137	517	617	0.000154	41.6
g1306.t1	J4UPL6#PHI:5394#mas5#176275#Beauveria_bassiana#loss_of_pathogenicity	37.662	77	44	1	2	78	13	85	3.82e-14	70.5
g1308.t1	A7F519#PHI:2910#Shk1#5180#Sclerotinia_sclerotiorum#unaffected_pathogenicity	25.749	167	106	4	3	151	46	212	0.004	34.7
g1309.t1	P0A088#PHI:4582#msrB#1280#Staphylococcus_aureus#unaffected_pathogenicity__reduced_virulence	33.051	118	77	2	14	130	6	122	9.62e-20	77.4
g1316.t1	G4N5E4#PHI:2060#MgLig4#318829#Magnaporthe_oryzae#unaffected_pathogenicity	44.944	89	49	0	11	99	465	553	3.02e-19	89.7
g1318.t1	I1RS37#PHI:1643#GzWing015#5518#Fusarium_graminearum#reduced_virulence	36.697	109	61	3	40	147	193	294	8.11e-14	70.1
g1319.t1	Q1A1Y7#PHI:599#TCO1#5207#Cryptococcus_neoformans#reduced_virulence	23.464	179	107	7	78	236	15	183	0.022	33.5
g1320.t1	I1RTC2#PHI:1232#FGSG_07423#5518#Fusarium_graminearum#lethal	40.642	374	132	11	1	305	58	410	8.62e-83	253
g1323.t1	I1RLH1#PHI:1209#FGSG_04770#5518#Fusarium_graminearum#reduced_virulence	36.111	36	22	1	112	147	218	252	0.002	35.8
g1325.t1	I1S7Z5#PHI:1431__PHI:5693#Pac1#5518#Fusarium_graminearum#unaffected_pathogenicity	32.468	77	44	3	264	337	57	128	1.04e-06	47.8
g1326.t1	I1RYY6#PHI:6094#FgVps17#5518#Fusarium_graminearum#reduced_virulence	48.889	45	21	1	36	78	92	136	0.081	33.9
g1327.t1	Q3Y5V5#PHI:1018__PHI:2042#ABC3#318829#Magnaporthe_oryzae#loss_of_pathogenicity	31.047	277	142	7	349	621	1088	1319	2.74e-28	119
g1330.t1	I1V1W1#PHI:6207#BbCyp6#176275#Beauveria_bassiana#reduced_virulence	24.324	74	56	0	322	395	251	324	0.004	37.4
g1332.t1	I1RFM2#PHI:3035#FgERG3A#5518#Fusarium_graminearum#reduced_virulence	30.935	139	86	6	182	319	181	310	1.32e-05	43.9
g1336.t1	I1RLH1#PHI:1209#FGSG_04770#5518#Fusarium_graminearum#reduced_virulence	28	50	35	1	75	124	204	252	0.022	32.3
g1337.t1	G4NCI6#PHI:6612#Mocapn9#318829#Magnaporthe_oryzae#unaffected_pathogenicity__reduced_virulence	27.477	222	140	6	82	284	449	668	1.57e-13	68.9
g1338.t1	I1R980#PHI:2393#Related_to_O-methylsterigmatocystin_oxidoreductase#5518#Fusarium_graminearum#increased_virulence_(hypervirulence)	33.333	120	72	3	3	120	325	438	2.8e-17	73.9
g1339.t1	I1RE55#PHI:1616#GzssDB001#5518#Fusarium_graminearum#unaffected_pathogenicity	44.056	429	189	7	13	441	2	379	6.27e-103	337
g1340.t1	Q4WJD1#PHI:6670#SchA#746128#Aspergillus_fumigatus#loss_of_pathogenicity	40.152	132	68	4	104	230	644	769	1.3e-22	97.1
g1342.t1	G2X6V8#PHI:6331#VdCYP1#27337#Verticillium_dahliae#loss_of_pathogenicity	28.283	198	120	5	270	464	268	446	2.94e-14	72.4
g1343.t1	Q96VB5#PHI:508#AFT1#5599#Alternaria_alternata#loss_of_pathogenicity	43.077	260	123	10	18	264	316	563	2.39e-48	166
g1345.t1	Q8TG19#PHI:266#MGV1#5518#Fusarium_graminearum#loss_of_pathogenicity__reduced_virulence	51.095	274	96	3	7	261	107	361	1.26e-90	282
g1346.t1	Q48S75#PHI:2880#AspA#1314#Streptococcus_pyogenes#reduced_virulence	27.119	118	73	3	122	226	266	383	0.027	33.1
g1347.t1	Q9P8L8#PHI:544#BCMFS1#40559#Botrytis_cinerea#unaffected_pathogenicity	37.838	37	23	0	62	98	143	179	0.028	31.6
g1351.t1	A3RH09#PHI:3865#GOX2#27334#Penicillium_expansum#reduced_virulence	27.559	508	305	19	45	528	28	496	1.13e-32	130
g1355.t1	G4N572#PHI:6635#MoFis1#318829#Magnaporthe_oryzae#reduced_virulence	63.636	44	14	1	51	94	19	60	7.75e-11	52.4
g1356.t1	G4N5E4#PHI:2060#MgLig4#318829#Magnaporthe_oryzae#unaffected_pathogenicity	40.984	183	104	3	74	253	115	296	7.14e-39	141
g1357.t1	Q9P304#PHI:199#AOX1#5499#Passalora_fulva#reduced_virulence	34.884	43	28	0	8	50	590	632	0.006	33.1
g1363.t1	G4MNK1#PHI:5470#MoNgt1#318829#Magnaporthe_oryzae#reduced_virulence	29.252	147	94	3	24	161	134	279	8.74e-19	79.7
g1364.t1	A8YPQ5#PHI:7004#CapB2#1280#Staphylococcus_aureus#reduced_virulence	26.772	127	78	4	71	190	42	160	0.012	33.5
g1365.t1	I1RIP4#PHI:3038#FgERG5B#5518#Fusarium_graminearum#reduced_virulence	29.851	67	38	2	53	118	312	370	0.085	30
g1366.t1	G4N5E4#PHI:2060#MgLig4#318829#Magnaporthe_oryzae#unaffected_pathogenicity	52.459	122	46	3	20	129	318	439	1.06e-32	118
g1367.t1	G4N572#PHI:6635#MoFis1#318829#Magnaporthe_oryzae#reduced_virulence	60.185	108	38	2	8	112	7	112	2.1e-36	119
g1368.t1	G4N572#PHI:6635#MoFis1#318829#Magnaporthe_oryzae#reduced_virulence	50.909	55	27	0	1	55	98	152	6.11e-12	54.3
g1370.t1	I1R980#PHI:2393#Related_to_O-methylsterigmatocystin_oxidoreductase#5518#Fusarium_graminearum#increased_virulence_(hypervirulence)	28.846	104	71	3	4	104	25	128	3.38e-06	42
g1383.t1	Q1HA66#PHI:6969#cokel2#5465#Colletotrichum_orbiculare#reduced_virulence	23.232	198	106	9	83	257	245	419	0.02	35
g1391.t1	X0J8P9#PHI:5393#GLX#5507#Fusarium_oxysporum#reduced_virulence	28.186	408	209	10	205	582	27	380	1.54e-37	146
g1392.t1	Q99101#PHI:57#PRF1#5270#Ustilago_maydis#loss_of_pathogenicity	33.019	106	58	3	152	254	124	219	6.56e-13	67.4
g1396.t1	X0J8P9#PHI:5393#GLX#5507#Fusarium_oxysporum#reduced_virulence	43.137	102	54	2	330	430	37	135	2.44e-17	82.4
g1406.t1	I1RFP7#PHI:1935#GzZC250#5518#Fusarium_graminearum#unaffected_pathogenicity	23.841	151	96	3	7	141	341	488	1.17e-07	47.8
g1424.t1	G4N8A1#PHI:2087#Moatg26#318829#Magnaporthe_oryzae#unaffected_pathogenicity	32	75	44	1	26	93	1324	1398	0.000821	37.4
g1427.t1	A7DV80#PHI:3648#vep20#672#Vibrio_vulnificus#loss_of_pathogenicity__unaffected_pathogenicity	29.333	75	42	2	44	117	51	115	0.065	30.8
g1439.t1	G4N8A1#PHI:2087#Moatg26#318829#Magnaporthe_oryzae#unaffected_pathogenicity	24.59	183	99	7	202	350	1221	1398	0.000494	40
g1442.t1	E3QJK7#PHI:6827#GPI8#31870#Colletotrichum_graminicola#loss_of_pathogenicity	47.727	44	20	1	1	41	258	301	5.7e-05	38.9
g1447.t1	G4NGX3#PHI:2093#Mid1#318829#Magnaporthe_oryzae#unaffected_pathogenicity__reduced_virulence	33.721	86	51	3	41	121	510	594	0.036	32.3
g1453.t1	Q8DPC2#PHI:6319#potA#1313#Streptococcus_pneumoniae#reduced_virulence	27.66	188	114	6	385	560	18	195	4.75e-11	62.8
g1455.t1	Q4X1Y0#PHI:2514#PFS2#746128#Aspergillus_fumigatus#lethal	37.079	89	49	1	2	90	95	176	8.74e-08	49.3
g1456.t1	W7N2B4#PHI:3381#FVEG_12533#117187#Fusarium_verticillioides#unaffected_pathogenicity	25	460	312	12	50	494	94	535	4.66e-23	100
g1458.t1	C0NFK7#PHI:6265#Eng1#5037#Histoplasma_capsulatum#reduced_virulence	36.299	281	155	11	40	308	64	332	3.21e-44	153
g1459.t1	G4NCI6#PHI:6612#Mocapn9#318829#Magnaporthe_oryzae#unaffected_pathogenicity__reduced_virulence	27.941	204	134	5	124	326	364	555	1.98e-07	50.1
g1468.t1	Q4WGR1#PHI:2541#OLE1#746128#Aspergillus_fumigatus#lethal	55.67	388	170	2	44	429	26	413	1.07e-162	465
g1469.t1	P87032#PHI:76#GPA1#5270#Ustilago_maydis#unaffected_pathogenicity	36.1	241	132	6	255	485	124	352	1.38e-44	157
g1480.t1	W7N2B4#PHI:3381#FVEG_12533#117187#Fusarium_verticillioides#unaffected_pathogenicity	31.335	367	236	6	157	515	85	443	2.16e-46	168
g1485.t1	A0A0J9WX00#PHI:6957#gigX5#347#Xanthomonas_oryzae#increased_virulence_(hypervirulence)	33.01	103	56	4	25	127	11	100	8.52e-07	47
g1493.t1	G4NCF7#PHI:2138#SGA1#318829#Magnaporthe_oryzae#loss_of_pathogenicity__unaffected_pathogenicity	24.224	161	108	5	6	157	281	436	0.005	34.3
g1494.t1	I1RU69#PHI:1393#GzC2H056#5518#Fusarium_graminearum#unaffected_pathogenicity	36.607	112	63	4	77	181	610	720	5.04e-16	72.8
g1497.t1	Q5ANA8#PHI:6795#CaMCA1#5476#Candida_albicans#reduced_virulence	49.55	111	54	1	6	114	299	409	8.67e-30	112
g1499.t1	Q4I7F9#PHI:1458#GzAra006#5518#Fusarium_graminearum#unaffected_pathogenicity	29.63	108	71	2	50	155	565	669	5.45e-09	52.8
g1500.t1	Q4IQT8#PHI:1618#GzFET5#5518#Fusarium_graminearum#unaffected_pathogenicity	27.778	126	58	5	2	100	160	279	0.000113	39.3
g1502.t1	G4N1E0#PHI:3809#TRA1#318829#Magnaporthe_oryzae#reduced_virulence	40	55	29	2	71	122	3256	3309	0.002	37.7
g1503.t1	I1RWP4#PHI:1530#Gzsnd#5518#Fusarium_graminearum#unaffected_pathogenicity	37.838	37	23	0	390	426	682	718	0.025	35.4
g1512.t1	P9WKQ1#PHI:6473#Rv0888#1772#Mycobacterium_smegmatis#reduced_virulence	34.483	116	62	4	25	133	222	330	1.05e-10	55.8
g1525.t1	H6VMG0#PHI:3594#Ptp2#5207#Cryptococcus_neoformans#reduced_virulence	37.852	391	176	9	438	816	530	865	6.73e-73	261
g1533.t1	I1RP25#PHI:1225#FGSG_05775#5518#Fusarium_graminearum#lethal	36.842	57	29	2	131	187	918	967	0.000119	40.4
g1534.t1	Q5D6D7#PHI:4234#nps2#5016#Cochliobolus_heterostrophus#reduced_virulence	33.898	59	35	1	26	84	5084	5138	0.016	32
g1535.t1	Q8Y619#PHI:6537#ChiA#1639#Listeria_monocytogenes#reduced_virulence	23.171	246	163	8	59	286	76	313	2.95e-07	48.9
g1537.t1	Q8Y619#PHI:6537#ChiA#1639#Listeria_monocytogenes#reduced_virulence	22.424	165	116	6	61	221	76	232	0.00084	38.1
g1538.t1	A0A095CIZ4#PHI:6188#Ubp5#552467#Cryptococcus_gattii#reduced_virulence	23.695	249	149	10	190	427	209	427	1.3e-05	46.2
g1542.t1	Q8Z6L6#PHI:556#sseC#28901#Salmonella_enterica#reduced_virulence	30.392	102	65	3	165	266	236	331	0.099	32
g1543.t1	P0A038#PHI:6904#GAPDH#1280#Staphylococcus_aureus#reduced_virulence	37.846	325	167	6	15	333	39	334	3.85e-69	217
g1546.t1	I1S0J3#PHI:1526#GzHOMEL036#5518#Fusarium_graminearum#unaffected_pathogenicity	36.131	703	381	15	340	1002	165	839	1.02e-128	416
g1561.t1	Q00819#PHI:47#CAP64#5207#Cryptococcus_neoformans#loss_of_pathogenicity	34.884	43	22	1	4	46	167	203	0.075	30.4
g1562.t1	Q4WIQ3#PHI:3277#gnoA#746128#Aspergillus_fumigatus#unaffected_pathogenicity	73.087	379	100	2	1	378	1	378	0	566
g1566.t1	C5P3X6#PHI:479#MEP1#199306#Coccidioides_posadasii#reduced_virulence	46.97	264	115	5	3	257	26	273	7.83e-75	227
g1568.t1	I1RC07#PHI:1348#GzC2H008#5518#Fusarium_graminearum#reduced_virulence	24.229	227	127	8	113	329	111	302	2.76e-06	46.6
g1570.t1	G4MNZ0#PHI:3176#MoSak1#318829#Magnaporthe_oryzae#reduced_virulence	28.025	157	75	8	410	557	707	834	0.064	33.9
g1572.t1	I1RC07#PHI:1348#GzC2H008#5518#Fusarium_graminearum#reduced_virulence	25.912	274	174	7	4	259	391	653	3.53e-06	45.4
g1580.t1	G7TGB4#PHI:4840#hshA#347#Xanthomonas_oryzae#reduced_virulence	45.455	66	30	2	100	165	45	104	8.86e-09	51.2
g1583.t1	P0C053#PHI:6220#essB#1280#Staphylococcus_aureus#reduced_virulence	42.222	45	25	1	333	377	401	444	0.028	36.6
g1591.t1	G7TGB4#PHI:4840#hshA#347#Xanthomonas_oryzae#reduced_virulence	26.316	247	152	9	27	255	210	444	2.81e-12	66.2
g1595.t1	P0A2F2#PHI:5572#cob#28901#Salmonella_enterica#unaffected_pathogenicity	24.211	285	145	12	32	293	34	270	7.34e-10	56.6
g1598.t1	G4MSX7#PHI:772__PHI:797#MGG_01481#318829#Magnaporthe_oryzae#loss_of_pathogenicity__reduced_virulence	45.066	304	140	7	1	303	1	278	1.14e-82	251
g1601.t1	Q2KNE4#PHI:3881#LaeA#5059#Aspergillus_flavus#reduced_virulence	52.5	40	17	1	103	140	130	169	5.73e-07	49.3
g1606.t1	J4UPL6#PHI:5394#mas5#176275#Beauveria_bassiana#loss_of_pathogenicity	34.018	341	207	8	22	346	17	355	3.44e-50	171
g1608.t1	Q30MW3#PHI:3813#gp43#121759#Paracoccidioides_brasiliensis#reduced_virulence	37.41	139	76	6	257	391	1	132	2.22e-19	83.2
g1612.t1	Q4WTN8#PHI:6926#myoE#746128#Aspergillus_fumigatus#reduced_virulence	26.207	145	84	5	186	322	872	1001	0.043	35
g1613.t1	G2XBR1#PHI:3708#VdSSP1#27337#Verticillium_dahliae#reduced_virulence	31.852	270	131	4	18	287	422	638	1.85e-32	132
g1625.t1	I1RMT5#PHI:1294#GzAPSES002#5518#Fusarium_graminearum#unaffected_pathogenicity	31.056	161	89	5	53	199	63	215	6.42e-09	55.1
g1627.t1	I1S7N4#PHI:2386#ACL1#5518#Fusarium_graminearum#loss_of_pathogenicity	24.183	153	103	6	163	310	324	468	0.03	33.9
g1628.t1	Q8NJQ2#PHI:2839#RED1#5016#Cochliobolus_heterostrophus#reduced_virulence	32.308	325	158	12	38	322	39	341	1.57e-34	127
g1629.t1	N4V0R3#PHI:3278#CoIra1#5465#Colletotrichum_orbiculare#reduced_virulence	29.195	298	163	9	122	415	1040	1293	8.26e-23	102
g1630.t1	D2EAX7#PHI:2582__PHI:2603#Rim20#5270#Ustilago_maydis#unaffected_pathogenicity	45.455	176	92	1	7	178	624	799	2.67e-38	139
g1631.t1	I1RCP1#PHI:1080#Cch1#5518#Fusarium_graminearum#unaffected_pathogenicity	34.426	61	38	2	56	114	74	134	0.039	33.1
g1632.t1	G3K6H9#PHI:3591#rpfF#56454#Xanthomonas_hortorum#reduced_virulence	42	50	25	2	206	252	207	255	0.086	33.1
g1637.t1	Q59WW7#PHI:4936#gpx31#5476#Candida_albicans#unaffected_pathogenicity	64.417	163	51	1	6	168	4	159	4.36e-72	212
g1645.t1	P58662#PHI:3011#rcsC11#28901#Salmonella_enterica#increased_virulence_(hypervirulence)__unaffected_pathogenicity__reduced_virulence	38.095	42	26	0	13	54	664	705	0.095	29.3
g1646.t1	A5CVB7#PHI:3028#Vatr2#28447#Clavibacter_michiganensis#reduced_virulence	27.123	365	182	10	8	372	128	408	4.6e-28	112
g1653.t1	V6RAN7#PHI:1639#GzWing011#5518#Fusarium_graminearum#unaffected_pathogenicity	29.448	652	354	17	1	604	143	736	1.77e-72	246
g1654.t1	Q30MW3#PHI:3813#gp43#121759#Paracoccidioides_brasiliensis#reduced_virulence	37.41	139	76	6	140	274	1	132	1.18e-20	84.7
g1658.t1	I1RC95#PHI:1566#GzOB006#5518#Fusarium_graminearum#lethal	44	50	28	0	6	55	327	376	2.16e-08	46.2
g1659.t1	Q8NJS2#PHI:697#ugt51E1#5022#Leptosphaeria_maculans#unaffected_pathogenicity	23.729	118	77	4	12	124	278	387	0.000873	36.2
g1666.t1	V6RAN7#PHI:1639#GzWing011#5518#Fusarium_graminearum#unaffected_pathogenicity	45.57	79	41	1	2	80	721	797	8.98e-15	65.1
g1667.t1	D2EAX7#PHI:2582__PHI:2603#Rim20#5270#Ustilago_maydis#unaffected_pathogenicity	44.286	70	36	2	55	121	1	70	3.05e-10	54.7
g1669.t1	I1RC95#PHI:1566#GzOB006#5518#Fusarium_graminearum#lethal	25.862	116	65	3	63	178	26	120	0.001	36.2
g1671.t1	G4N7H1#PHI:2112__PHI:3177#Tos3__MoTos3#318829#Magnaporthe_oryzae#unaffected_pathogenicity__reduced_virulence	39.516	124	60	4	13	123	97	218	9.82e-17	72.4
g1672.t1	P30601#PHI:236#WdCHS2#5970#Exophiala_dermatitidis#reduced_virulence	42.553	47	25	2	452	497	51	96	0.034	34.7
g1678.t1	G4NFA1#PHI:6930#MoRAD18#318829#Magnaporthe_oryzae#unaffected_pathogenicity	27.566	341	178	11	7	332	3	289	7.63e-28	110
g1686.t1	A0A0S1LL44#PHI:6975#SeCHS-A#176275#Beauveria_bassiana#increased_virulence_(hypervirulence)	26.613	124	68	5	75	179	619	738	0.069	32
g1695.t1	Q8Y8N0#PHI:6510#CshA#1639#Listeria_monocytogenes#unaffected_pathogenicity	42.663	368	179	7	212	575	4	343	5.05e-81	263
g1698.t1	Q8ZQE4#PHI:3928#MacB#28901#Salmonella_enterica#reduced_virulence	29.032	93	53	4	500	584	39	126	0.096	33.5
g1701.t1	Q875L6#PHI:319#SQL2#5270#Ustilago_maydis#reduced_virulence	35.938	64	39	1	6	69	88	149	3.47e-07	43.5
g1703.t1	Q8Y8N0#PHI:6510#CshA#1639#Listeria_monocytogenes#unaffected_pathogenicity	38.462	78	40	2	155	232	59	128	0.000474	38.5
g1713.t1	W7LZA5#PHI:3886#UBL1#117187#Fusarium_verticillioides#reduced_virulence	34.884	43	26	1	2	42	1290	1332	0.051	27.3
g1716.t1	I1RUG2#PHI:1233#FGSG_07855#5518#Fusarium_graminearum#lethal	43.099	355	179	5	150	501	95	429	5.15e-89	284
g1720.t1	Q9Y7E5#PHI:273#SPT3#5476#Candida_albicans#loss_of_pathogenicity	42.577	357	153	8	19	357	6	328	1.83e-84	257
g1723.t1	I1RKS2#PHI:717#PLSP1#5518#Fusarium_graminearum#unaffected_pathogenicity	26.471	102	73	2	92	192	12	112	0.002	37
g1727.t1	Q0V515#PHI:3914#Sdh1#13684#Parastagonospora_nodorum#reduced_virulence	29.682	283	176	10	121	398	111	375	4.36e-21	92.8
g1728.t1	I1RBR4#PHI:2908#Cyp51B#5518#Fusarium_graminearum#unaffected_pathogenicity__reduced_virulence	26.866	134	80	4	2	120	368	498	0.000281	37.7
g1733.t1	Q5GFD3#PHI:413#MPD1#13684#Parastagonospora_nodorum#unaffected_pathogenicity	35.652	115	67	2	12	126	235	342	7.99e-19	78.6
g1739.t1	W7N2C1#PHI:3384#FVEG_12530#117187#Fusarium_verticillioides#unaffected_pathogenicity	26.722	1089	672	42	33	1067	40	1056	1.11e-75	268
g1748.t1	Q9UW03#PHI:202__PHI:1160__PHI:2309#BcatrB#40559#Botrytis_cinerea#unaffected_pathogenicity__reduced_virulence__chemistry_target:_sensitivity_to_chemical	32.787	366	216	14	362	710	794	1146	3.73e-44	172
g1750.t1	E9EU30#PHI:5433#Mero-Ste11#568076#Metarhizium_robertsii#unaffected_pathogenicity	29.333	75	43	2	415	489	191	255	0.099	33.1
g1753.t1	A5CVB7#PHI:3028#Vatr2#28447#Clavibacter_michiganensis#reduced_virulence	28.297	417	247	11	27	433	34	408	1.01e-40	148
g1761.t1	A5CVB7#PHI:3028#Vatr2#28447#Clavibacter_michiganensis#reduced_virulence	29.167	96	50	4	1	92	327	408	4.25e-06	41.2
g1769.t1	B1GVX4#PHI:2289#BcBOA2#40559#Botrytis_cinerea#reduced_virulence	25.106	235	141	11	151	363	9	230	4.9e-08	53.1
g1772.t1	Q7Z9J3#PHI:296#CZK3#135779#Cercospora_zeae-maydis#reduced_virulence	40.845	71	38	3	113	183	92	158	0.02	33.5
g1773.t1	Q86ZF8#PHI:6199#BbCypA#176275#Beauveria_bassiana#unaffected_pathogenicity	45.912	159	64	2	11	152	4	157	2.13e-45	144
g1780.t1	B1GVX4#PHI:2289#BcBOA2#40559#Botrytis_cinerea#reduced_virulence	22.28	193	127	7	176	355	48	230	5.63e-05	43.5
g1783.t1	G4NJD1#PHI:2171#Peroxisomal_copper_amine_oxidase#318829#Magnaporthe_oryzae#reduced_virulence	38.07	746	373	19	15	746	26	696	7.41e-159	474
g1784.t1	G4NF43#PHI:2050#OMO1#318829#Magnaporthe_oryzae#loss_of_pathogenicity	26.966	178	103	10	206	360	171	344	0.000121	42.4
g1790.t1	D0CG26#PHI:5093#PLD2#470#Acinetobacter_baumannii#reduced_virulence	41.509	53	27	2	8	59	34	83	0.041	31.2
g1791.t1	J5JDI1#PHI:3095#Ktr1#176275#Beauveria_bassiana#unaffected_pathogenicity	58.824	51	21	0	154	204	104	154	2.79e-16	74.3
g1794.t1	I1S3J7#PHI:1424#GzC2H092#5518#Fusarium_graminearum#unaffected_pathogenicity	42.373	59	33	1	29	86	476	534	1.21e-07	47
g1800.t1	P46592#PHI:392#CaMNT2#5476#Candida_albicans#reduced_virulence	42.373	59	34	0	1	59	387	445	2.07e-12	57.4
g1806.t1	P46592#PHI:392#CaMNT2#5476#Candida_albicans#reduced_virulence	70	110	33	0	1	110	268	377	1.18e-54	174
g1810.t1	Q4WVG0#PHI:5065#pkcA#746128#Aspergillus_fumigatus#unaffected_pathogenicity	51.441	1145	486	23	6	1122	4	1106	0	1039
g1811.t1	I1RU19#PHI:1886#GzZC201#5518#Fusarium_graminearum#unaffected_pathogenicity	30.909	55	38	0	27	81	118	172	0.029	30.8
g1813.t1	Q875L6#PHI:319#SQL2#5270#Ustilago_maydis#reduced_virulence	28.041	485	275	12	933	1349	907	1385	8.19e-54	204
g1816.t1	I1RM25#PHI:1579#GzOB019#5518#Fusarium_graminearum#unaffected_pathogenicity	58.532	504	207	2	427	930	522	1023	0	657
g1818.t1	A0A023NA98#PHI:3354#rtxA1#672#Vibrio_vulnificus#reduced_virulence	42.857	42	24	0	203	244	3050	3091	0.000462	40.4
g1820.t1	Q96VB5#PHI:508#AFT1#5599#Alternaria_alternata#loss_of_pathogenicity	27.815	604	360	16	1	571	1	561	7.82e-58	201
g1821.t1	D3JLB9#PHI:2574__PHI:2595#Tc52#5693#Trypanosoma_cruzi#unaffected_pathogenicity	41.463	41	23	1	73	113	259	298	0.012	34.3
g1823.t1	N4VBG2#PHI:6970#copag1#5465#Colletotrichum_orbiculare#reduced_virulence	30.415	217	121	4	251	440	238	451	7.48e-22	96.7
g1826.t1	I1RA81#PHI:1198#(Sc_Ssk2/Ssk22)#5518#Fusarium_graminearum#reduced_virulence	35	60	33	3	33	90	1259	1314	0.004	34.7
g1829.t1	Q875L6#PHI:319#SQL2#5270#Ustilago_maydis#reduced_virulence	55.357	56	21	1	28	83	92	143	1.91e-13	72.8
g1832.t1	B0LFQ7#PHI:3066#Bx-Prx#6326#Bursaphelenchus_xylophilus#loss_of_pathogenicity	30.814	172	105	6	1	163	1	167	7.71e-15	67.8
g1839.t1	N4VBG2#PHI:6970#copag1#5465#Colletotrichum_orbiculare#reduced_virulence	24.138	493	321	13	3	454	548	1028	9.86e-31	124
g1841.t1	G4MNK1#PHI:5470#MoNgt1#318829#Magnaporthe_oryzae#reduced_virulence	29.851	67	46	1	62	127	369	435	0.006	33.1
g1845.t1	I1RC35#PHI:1219#FGSG_01137#5518#Fusarium_graminearum#lethal	43.774	265	119	8	138	386	534	784	1.21e-60	208
g1847.t1	N4VBG2#PHI:6970#copag1#5465#Colletotrichum_orbiculare#reduced_virulence	23.345	287	210	6	3	285	1478	1758	3.9e-14	70.5
g1848.t1	I1RM25#PHI:1579#GzOB019#5518#Fusarium_graminearum#unaffected_pathogenicity	58.228	237	98	1	1	237	787	1022	9.13e-96	301
g1852.t1	Q875L6#PHI:319#SQL2#5270#Ustilago_maydis#reduced_virulence	31.056	161	102	3	2	154	1226	1385	1.09e-22	91.7
g1854.t1	Q875L6#PHI:319#SQL2#5270#Ustilago_maydis#reduced_virulence	41.758	91	49	3	7	93	1131	1221	3.12e-16	69.7
g1857.t1	O59937#PHI:569#XYL3#5507#Fusarium_oxysporum#unaffected_pathogenicity	69.697	33	10	0	10	42	7	39	1.66e-08	53.9
g1858.t1	A5IXL1#PHI:4210#nifS#2110#Mycoplasma_agalactiae#loss_of_pathogenicity	27.273	242	143	11	83	313	14	233	2.61e-12	65.9
g1860.t1	E9F4P0#PHI:3069#MrAC#568076#Metarhizium_robertsii#reduced_virulence	26.966	267	131	12	124	368	746	970	6.38e-05	43.5
g1861.t1	Q4WF54#PHI:2322#SidH#746128#Aspergillus_fumigatus#reduced_virulence	25.786	159	94	4	65	213	58	202	6.33e-06	45.4
g1864.t1	O59937#PHI:569#XYL3#5507#Fusarium_oxysporum#unaffected_pathogenicity	59.259	27	11	0	194	220	24	50	3.44e-05	42.4
g1866.t1	G4MVC5#PHI:6927#MoRAD6#318829#Magnaporthe_oryzae#reduced_virulence	39.496	119	70	1	54	172	17	133	8.21e-31	107
g1867.t1	A0A0A2KRU1#PHI:6881#laeA#27334#Penicillium_expansum#reduced_virulence	23.039	204	120	7	5	196	203	381	6.84e-05	41.2
g1868.t1	Q8X1S9#PHI:478#HGL1#5270#Ustilago_maydis#unaffected_pathogenicity	34.247	73	41	2	200	265	298	370	0.081	33.1
g1872.t1	Q4WYT1#PHI:6750#Fbx15#746128#Aspergillus_fumigatus#loss_of_pathogenicity	30	40	28	0	75	114	7	46	0.069	32.3
g1882.t1	G4NGA7#PHI:2032#VTL1#318829#Magnaporthe_oryzae#unaffected_pathogenicity	26.502	283	161	15	100	358	71	330	5.04e-12	65.9
g1886.t1	Q7Z868#PHI:352#GLO1#5270#Ustilago_maydis#loss_of_pathogenicity	31.911	586	296	17	215	706	43	619	2.19e-73	253
g1887.t1	I1S0A1#PHI:1603#GzOB044#5518#Fusarium_graminearum#unaffected_pathogenicity	44.301	544	285	8	67	599	1	537	1.68e-165	481
g1892.t1	Q5WTL7#PHI:6947#sidF#446#Legionella_pneumophila#effector_(plant_avirulence_determinant)	28.723	94	58	2	51	137	386	477	0.097	32.3
g1894.t1	Q7Z868#PHI:352#GLO1#5270#Ustilago_maydis#loss_of_pathogenicity	35.817	416	212	11	1	370	101	507	1.02e-66	225
g1907.t1	I1REJ1#PHI:1662#GzCCHC002#5518#Fusarium_graminearum#unaffected_pathogenicity	32.222	90	60	1	5	94	732	820	6.9e-13	60.5
g1923.t1	R4UG28#PHI:5348#MmpL4a#36809#Mycobacterium_abscessus#increased_virulence_(hypervirulence)	31.148	61	36	1	36	96	267	321	0.066	30
g1925.t1	I1RX03#PHI:3985#FGSG_08844_(Sc_gpi7)#5518#Fusarium_graminearum#unaffected_pathogenicity	26.241	141	97	4	71	207	203	340	0.035	33.5
g1926.t1	G4N740#PHI:4024#MoST1#318829#Magnaporthe_oryzae#unaffected_pathogenicity	27.338	139	96	3	1	139	209	342	3.44e-09	53.1
g1927.t1	I1RX03#PHI:3985#FGSG_08844_(Sc_gpi7)#5518#Fusarium_graminearum#unaffected_pathogenicity	26.429	140	97	3	137	273	203	339	0.004	36.6
g1940.t1	G4NID8#PHI:2987#MoAPS1#318829#Magnaporthe_oryzae#reduced_virulence	33.333	75	42	2	98	166	696	768	0.003	35.4
g1945.t1	E5ADK1#PHI:4169#LmSNF1#5022#Leptosphaeria_maculans#loss_of_pathogenicity	36.719	256	137	3	46	276	61	316	1.41e-47	182
g1948.t1	Q9HFW4#PHI:187#RUM1#5270#Ustilago_maydis#loss_of_pathogenicity	26.738	187	117	8	499	679	2002	2174	0.097	33.9
g1951.t1	O00101#PHI:2336#NIA1#13684#Parastagonospora_nodorum#unaffected_pathogenicity	31.788	755	385	20	143	835	72	758	2.64e-106	345
g1953.t1	I1S2J9#PHI:3924#FgABC1#5518#Fusarium_graminearum#reduced_virulence	28.302	53	38	0	218	270	371	423	0.01	35.4
g1954.t1	I1S7Z8#PHI:1432#GzC2H100#5518#Fusarium_graminearum#unaffected_pathogenicity	58.333	60	24	1	181	239	71	130	9.8e-19	85.9
g1958.t1	I1RMW3#PHI:6603#FaCdc3_(FGSG_05315.3)#282267#Fusarium_asiaticum#reduced_virulence	31.373	102	61	3	137	238	437	529	0.038	33.9
g1962.t1	E9F1A7#PHI:6380#mrLPAAT1#568076#Metarhizium_robertsii#reduced_virulence	31.461	89	48	3	13	99	130	207	0.036	34.3
g1967.t1	Q8TGW9#PHI:320#SSN6#5476#Candida_albicans#reduced_virulence	27.66	47	34	0	17	63	369	415	0.000151	35.8
g1969.t1	Q4X1I3#PHI:2545#TIF35#746128#Aspergillus_fumigatus#lethal	32.143	84	55	1	23	106	205	286	0.000239	42
g1970.t1	I1RP88#PHI:1226#FGSG_05845#5518#Fusarium_graminearum#lethal	48.179	604	232	12	14	547	32	624	0	538
g1971.t1	J9VUY6#PHI:6871#gua1#5207#Cryptococcus_neoformans#loss_of_pathogenicity	27.564	156	81	7	37	181	55	189	1.04e-06	46.6
g1973.t1	B5Y383#PHI:3448#pgaC#573#Klebsiella_pneumoniae#reduced_virulence	28.125	96	61	2	7	102	78	165	4.11e-06	45.1
g1975.t1	G4N2P7#PHI:7021#MoJMJ1#318829#Magnaporthe_oryzae#reduced_virulence	39.474	38	18	1	116	153	1329	1361	0.019	35
g1978.t1	Q9UW87#PHI:267#MLT1#5476#Candida_albicans#reduced_virulence	34.63	540	289	10	403	879	1063	1601	4.08e-84	294
g1979.t1	I1S7B9#PHI:1739#GzZC054#5518#Fusarium_graminearum#unaffected_pathogenicity	38.961	77	39	3	2	78	11	79	4.21e-07	50.4
g1981.t1	I1R980#PHI:2393#Related_to_O-methylsterigmatocystin_oxidoreductase#5518#Fusarium_graminearum#increased_virulence_(hypervirulence)	33.716	436	249	7	5	421	25	439	2.94e-80	253
g1982.t1	Q9UW87#PHI:267#MLT1#5476#Candida_albicans#reduced_virulence	41.613	310	149	5	1	278	1293	1602	6.47e-67	224
g1987.t1	E2EAF6#PHI:2357#CYP52X1#176275#Beauveria_bassiana#reduced_virulence	30.137	219	113	6	157	373	315	495	8.58e-16	76.6
g1991.t1	Q8TGW9#PHI:320#SSN6#5476#Candida_albicans#reduced_virulence	26.136	88	55	3	27	113	377	455	0.000817	38.5
g1993.t1	Q9UW87#PHI:267#MLT1#5476#Candida_albicans#reduced_virulence	26.521	641	341	11	1	532	755	1374	1.65e-68	237
g1994.t1	O93806#PHI:174#GNA1#5476#Candida_albicans#reduced_virulence	40.69	145	85	1	26	170	3	146	3.17e-35	119
g1995.t1	V6R9T0#PHI:2716#PEX7#5518#Fusarium_graminearum#unaffected_pathogenicity	37.5	48	28	2	48	94	162	208	0.08	31.6
g1996.t1	G4N6P2#PHI:5366#MoSyn8#318829#Magnaporthe_oryzae#reduced_virulence	29.412	272	126	7	5	223	18	276	9.67e-21	85.5
g1998.t1	Q9UW87#PHI:267#MLT1#5476#Candida_albicans#reduced_virulence	31.293	441	214	12	1	412	509	889	2.36e-56	198
g2000.t1	E9F1A7#PHI:6380#mrLPAAT1#568076#Metarhizium_robertsii#reduced_virulence	31.461	89	48	3	85	171	130	207	0.002	35.8
g2007.t1	Q5WWE3#PHI:4975#LssB#446#Legionella_pneumophila#reduced_virulence	30.769	91	41	2	36	126	455	523	0.001	35
g2008.t1	Q9UW87#PHI:267#MLT1#5476#Candida_albicans#reduced_virulence	22.819	149	104	4	1	138	513	661	3.16e-07	46.2
g2009.t1	Q9UW87#PHI:267#MLT1#5476#Candida_albicans#reduced_virulence	31.429	105	72	0	3	107	1099	1203	1.04e-11	57.8
g2012.t1	I1RSV8#PHI:1519#GzHOMEL018#5518#Fusarium_graminearum#unaffected_pathogenicity	32.061	131	88	1	273	402	137	267	1.06e-16	81.3
g2014.t1	G4MRZ0#PHI:773__PHI:791__PHI:2141#MGG_11899__CDC15#318829#Magnaporthe_oryzae#reduced_virulence__loss_of_pathogenicity	21.053	209	139	6	30	238	39	221	0.000146	42.4
g2016.t1	Q8NJS2#PHI:697#ugt51E1#5022#Leptosphaeria_maculans#unaffected_pathogenicity	23.967	363	196	16	54	387	77	388	6e-09	55.1
g2017.t1	Q8NJS2#PHI:697#ugt51E1#5022#Leptosphaeria_maculans#unaffected_pathogenicity	25.613	367	199	15	38	378	70	388	3.03e-11	63.5
g2022.t1	Q2FZF0#PHI:4568#isdB#1280#Staphylococcus_aureus#reduced_virulence	28	75	47	1	59	126	569	643	0.097	30.8
g2024.t1	Q01446#PHI:112#MAK1#140110#Nectria_haematococca#reduced_virulence	28.822	399	240	15	13	390	6	381	1.99e-21	94.4
g2030.t1	I1RVT7#PHI:1790#GzZC105#5518#Fusarium_graminearum#lethal	23.611	144	94	7	241	377	572	706	0.005	37
g2037.t1	A0A0U1J4N7#PHI:6697#yqiC#28901#Salmonella_enterica#reduced_virulence	42.857	42	24	0	98	139	35	76	0.01	33.1
g2038.t1	G4MUR7#PHI:4475#MoTup1#318829#Magnaporthe_oryzae#loss_of_pathogenicity	35.714	70	41	2	64	130	430	498	3.82e-06	43.1
g2040.t1	L2G011#PHI:3973#ASP#474922#Colletotrichum_gloeosporioides#reduced_virulence	25.455	55	41	0	74	128	59	113	0.032	31.2
g2041.t1	Q01446#PHI:112#MAK1#140110#Nectria_haematococca#reduced_virulence	30	200	119	8	13	200	6	196	9.15e-09	52.8
g2045.t1	Q0U6E8#PHI:2249__PHI:2270#Mpd1#13684#Parastagonospora_nodorum#unaffected_pathogenicity	36.184	152	95	2	1	151	222	372	3.38e-23	92.4
g2052.t1	Q9P304#PHI:199#AOX1#5499#Passalora_fulva#reduced_virulence	26.032	315	177	10	34	306	8	308	3.87e-19	85.5
g2054.t1	Q9P304#PHI:199#AOX1#5499#Passalora_fulva#reduced_virulence	23.684	494	286	20	34	480	8	457	7.35e-22	97.4
g2056.t1	Q6FPF2#PHI:4626#CgSlt2#5478#Candida_glabrata#unaffected_pathogenicity	31.461	89	54	4	52	136	223	308	0.072	32.7
g2059.t1	B2HHI1#PHI:3364#MMAR_1663#1781#Mycobacterium_marinum#reduced_virulence	28.696	115	73	3	14	127	69	175	0.002	36.6
g2060.t1	Q9P304#PHI:199#AOX1#5499#Passalora_fulva#reduced_virulence	28.344	314	195	9	26	317	4	309	4.87e-26	108
g2061.t1	A0A0Q0B337#PHI:6649#iaaM#29438#Pseudomonas_savastanoi#reduced_virulence	28.44	109	64	2	45	153	40	134	8.67e-08	49.7
g2062.t1	I1RE58#PHI:443#CBL1#5518#Fusarium_graminearum#reduced_virulence	23.256	129	74	4	45	170	98	204	0.00065	37
g2063.t1	Q9P304#PHI:199#AOX1#5499#Passalora_fulva#reduced_virulence	27.917	480	293	18	25	479	12	463	5.44e-38	145
g2065.t1	Q873Z8#PHI:285#CHSV#5507#Fusarium_oxysporum#loss_of_pathogenicity__increased_virulence_(hypervirulence)	29.231	65	37	2	24	79	1199	1263	0.074	28.5
g2067.t1	Q9P304#PHI:199#AOX1#5499#Passalora_fulva#reduced_virulence	26.667	75	50	1	66	135	558	632	4.85e-06	42.7
g2070.t1	G4NIB5#PHI:812#MGG_10702#318829#Magnaporthe_oryzae#reduced_virulence	32.941	170	104	4	11	173	257	423	1.61e-17	77.8
g2071.t1	I1S050#PHI:1203#(Sc_Yck1/2/3)#5518#Fusarium_graminearum#reduced_virulence	34.94	83	49	3	11	88	197	279	5.49e-07	47.8
g2072.t1	I1S050#PHI:1203#(Sc_Yck1/2/3)#5518#Fusarium_graminearum#reduced_virulence	22.222	234	125	5	14	223	85	285	2.1e-11	62.4
g2073.t1	I1RWQ2#PHI:1235#FGSG_08731#5518#Fusarium_graminearum#lethal	33.166	199	121	6	1	194	109	300	2.86e-24	100
g2074.t1	I1RWQ2#PHI:1235#FGSG_08731#5518#Fusarium_graminearum#lethal	31.395	86	51	3	14	94	218	300	8.94e-06	44.3
g2077.t1	D5AF41#PHI:4071#IMPDH#1307#Streptococcus_suis#reduced_virulence	33.962	53	35	0	4	56	34	86	0.01	35
g2080.t1	Q8FDW4#PHI:5262#Sat#562#Escherichia_coli#unaffected_pathogenicity	25.21	119	72	4	170	271	823	941	0.061	34.7
g2083.t1	Q6FM61#PHI:2570#CYB2#5478#Candida_glabrata#reduced_virulence	32	100	53	4	165	257	424	515	0.055	32.7
g2084.t1	G4NIB5#PHI:812#MGG_10702#318829#Magnaporthe_oryzae#reduced_virulence	31.606	193	118	4	18	199	261	450	1.76e-15	73.2
g2085.t1	G4NIB5#PHI:812#MGG_10702#318829#Magnaporthe_oryzae#reduced_virulence	39.583	96	57	1	7	101	18	113	2.8e-14	65.1
g2086.t1	G4NIB5#PHI:812#MGG_10702#318829#Magnaporthe_oryzae#reduced_virulence	28.235	170	106	4	42	207	262	419	9.02e-12	62
g2087.t1	G4NIB5#PHI:812#MGG_10702#318829#Magnaporthe_oryzae#reduced_virulence	35.78	218	120	4	13	212	14	229	3.49e-32	119
g2088.t1	G4NIB5#PHI:812#MGG_10702#318829#Magnaporthe_oryzae#reduced_virulence	30.901	233	157	3	4	233	119	350	8.79e-25	100
g2089.t1	A0A097IB07#PHI:3281__PHI:4819#AS87_04050#34085#Riemerella_anatipestifer#reduced_virulence	25.926	81	54	2	3	81	2	78	0.038	33.1
g2093.t1	G4NIB5#PHI:812#MGG_10702#318829#Magnaporthe_oryzae#reduced_virulence	30.769	78	53	1	2	78	342	419	0.000519	36.2
g2094.t1	G4NIB5#PHI:812#MGG_10702#318829#Magnaporthe_oryzae#reduced_virulence	31.469	143	77	2	1	142	116	238	5.84e-13	63.2
g2096.t1	Q6WER3#PHI:432__PHI:4212__PHI:4242#FGL1__Fgl1#5518#Fusarium_graminearum#reduced_virulence	32.653	245	124	11	18	245	33	253	2.54e-14	69.3
g2099.t1	W0H5E5#PHI:4836#Cif_B#36746#Pseudomonas_cichorii#reduced_virulence	37.662	77	40	4	8	80	1024	1096	0.063	31.2
g2100.t1	Q4ZHV5#PHI:4010#Plp#55601#Vibrio_anguillarum#unaffected_pathogenicity	24.719	89	55	2	26	109	272	353	0.00039	37
g2111.t1	Q9P304#PHI:199#AOX1#5499#Passalora_fulva#reduced_virulence	24.788	472	319	16	25	476	8	463	4.75e-24	104
g2113.t1	I1S0C1#PHI:1668#GzCCHC008#5518#Fusarium_graminearum#unaffected_pathogenicity	36.364	66	31	3	350	404	363	428	0.087	32.7
g2115.t1	Q7BCK4#PHI:4647#IcsA#623#Shigella_flexneri#reduced_virulence	26.829	82	45	2	215	292	342	412	0.038	33.9
g2116.t1	Q9P304#PHI:199#AOX1#5499#Passalora_fulva#reduced_virulence	37.333	75	45	1	156	228	558	632	4.85e-12	62.8
g2119.t1	Q9P304#PHI:199#AOX1#5499#Passalora_fulva#reduced_virulence	25.636	472	304	18	30	470	8	463	3.74e-19	88.6
g2120.t1	Q5XTQ4#PHI:541#LIP1#40559#Botrytis_cinerea#unaffected_pathogenicity	32.642	579	308	18	25	555	28	572	6.66e-72	238
g2122.t1	A3RH09#PHI:3865#GOX2#27334#Penicillium_expansum#reduced_virulence	26.557	305	159	12	11	267	13	300	3.1e-19	84.7
g2124.t1	A0FDY3#PHI:4967#HopZ1a#317#Pseudomonas_syringae#effector_(plant_avirulence_determinant)	36.364	33	21	0	53	85	284	316	0.032	30.8
g2130.t1	D2E9W8#PHI:2377#DEP3#29001#Alternaria_brassicicola#unaffected_pathogenicity__reduced_virulence	25.846	325	201	10	35	348	87	382	2.21e-15	76.6
g2134.t1	G4MQZ2#PHI:2038#Mir1#318829#Magnaporthe_oryzae#unaffected_pathogenicity	26.49	151	104	4	10	154	51	200	6.61e-06	42.4
g2136.t1	Q7Z8E8#PHI:419#CSH1#5476#Candida_albicans#reduced_virulence	42.553	141	75	3	1	138	180	317	4.87e-30	108
g2146.t1	A0A0W0C7W8#PHI:6469#CgSmt3#5478#Candida_glabrata#lethal	33.333	63	42	0	53	115	32	94	1.69e-07	44.3
g2149.t1	I1S0N5#PHI:1552#GzMyb016#5518#Fusarium_graminearum#unaffected_pathogenicity	48.454	194	92	4	666	858	448	634	4.73e-48	184
g2157.t1	G4N4Y2#PHI:2176#ASD4#318829#Magnaporthe_oryzae#loss_of_pathogenicity	30.769	91	56	2	197	281	375	464	0.003	37.7
g2158.t1	Q8TGB2#PHI:259#GPI7#5476#Candida_albicans#reduced_virulence	39.367	221	108	10	6	219	181	382	1.22e-33	136
g2159.t1	I1RC79#PHI:1462#GzCCAAT002#5518#Fusarium_graminearum#reduced_virulence	22.308	130	59	4	63	164	75	190	0.072	33.9
g2161.t1	C3JXE8#PHI:2835#RED2#5016#Cochliobolus_heterostrophus#reduced_virulence	28.824	170	114	3	4	173	84	246	1.37e-10	58.2
g2162.t1	E2EAF6#PHI:2357#CYP52X1#176275#Beauveria_bassiana#reduced_virulence	30.882	204	131	5	171	372	315	510	9.77e-18	82.4
g2177.t1	I1S0N5#PHI:1552#GzMyb016#5518#Fusarium_graminearum#unaffected_pathogenicity	43.671	158	82	2	390	547	281	431	1.3e-38	150
g2191.t1	G4N3D8#PHI:5622#FZC28#318829#Magnaporthe_oryzae#unaffected_pathogenicity	29.73	74	47	1	4	77	350	418	0.03	33.5
g2192.t1	I1RJD6#PHI:2408#FgMT1#5518#Fusarium_graminearum#unaffected_pathogenicity	25.51	98	48	5	60	147	47	129	0.024	32
g2199.t1	Q6TFC7#PHI:482#LAEA#746128#Aspergillus_fumigatus#reduced_virulence	26.471	272	180	8	40	306	68	324	4.47e-20	87.8
g2203.t1	G4NB64#PHI:4110#MoVOSA#318829#Magnaporthe_oryzae#unaffected_pathogenicity	43.972	141	68	4	7	144	102	234	3e-27	113
g2205.t1	I1REJ1#PHI:1662#GzCCHC002#5518#Fusarium_graminearum#unaffected_pathogenicity	30.279	251	173	2	2	250	824	1074	1.6e-31	121
g2211.t1	I1RPM7#PHI:1376#GzC2H039#5518#Fusarium_graminearum#unaffected_pathogenicity	52.632	76	36	0	60	135	78	153	7.45e-23	90.5
g2214.t1	Q4HYC1#PHI:1201#(Bud32)#5518#Fusarium_graminearum#reduced_virulence	36.735	49	24	1	17	65	56	97	0.03	33.1
g2215.t1	I1RA77#PHI:1986#GzZC301#5518#Fusarium_graminearum#unaffected_pathogenicity	23.75	160	87	8	14	155	16	158	0.083	31.6
g2217.t1	Q9P872#PHI:440#PMR1#5476#Candida_albicans#reduced_virulence	50.136	734	312	10	27	743	208	904	0	690
g2224.t1	Q9P872#PHI:440#PMR1#5476#Candida_albicans#reduced_virulence	45	100	50	2	161	255	16	115	4.72e-15	72.8
g2227.t1	D7UQ40#PHI:3347#sol5#48100#Alternaria_solani#unaffected_pathogenicity	39.13	69	42	0	9	77	203	271	2.43e-10	58.9
g2232.t1	I1RDE2#PHI:1960#GzZC275#5518#Fusarium_graminearum#unaffected_pathogenicity	39.474	38	23	0	6	43	28	65	0.076	30.8
g2236.t1	G4MU60#PHI:6615#Mocapn4#318829#Magnaporthe_oryzae#reduced_virulence	47.458	118	62	0	51	168	87	204	1.98e-33	117
g2238.t1	Q8J1Y3#PHI:409#BbCHIT1#176275#Beauveria_bassiana#increased_virulence_(hypervirulence)	23.239	142	84	6	9	130	109	245	0.000416	38.9
g2240.t1	G4N1Y8#PHI:2209#endo-1_4-beta-xylanase_[GH10_family]#318829#Magnaporthe_oryzae#reduced_virulence	45.763	118	62	1	2	117	148	265	1.58e-34	120
g2253.t1	G4NHC2#PHI:5034#MoADH1#318829#Magnaporthe_oryzae#unaffected_pathogenicity	31.69	142	70	5	20	135	24	164	1.19e-09	56.2
g2255.t1	I1RF25#PHI:1657#GzCCCH001#5518#Fusarium_graminearum#unaffected_pathogenicity	45.098	51	25	1	666	713	1132	1182	1.92e-07	52.4
g2261.t1	G4NJH9#PHI:6639#Modnm3#318829#Magnaporthe_oryzae#unaffected_pathogenicity	30.194	361	207	11	20	369	11	337	1.94e-35	136
g2264.t1	Q9I1R1#PHI:2669#PA2206#287#Pseudomonas_aeruginosa#reduced_virulence	31.884	69	37	2	97	159	251	315	0.09	32.3
g2268.t1	G4NJH9#PHI:6639#Modnm3#318829#Magnaporthe_oryzae#unaffected_pathogenicity	35.461	282	155	7	5	282	33	291	8.69e-37	141
g2269.t1	G4NJH9#PHI:6639#Modnm3#318829#Magnaporthe_oryzae#unaffected_pathogenicity	27.761	335	171	12	21	321	11	308	2.36e-22	95.9
g2270.t1	I1RCI0#PHI:1454#GzAra002#5518#Fusarium_graminearum#unaffected_pathogenicity	26.344	186	102	8	91	264	56	218	0.014	34.7
g2274.t1	D3JLB9#PHI:2574__PHI:2595#Tc52#5693#Trypanosoma_cruzi#unaffected_pathogenicity	24.167	120	84	4	71	187	31	146	5.07e-07	47.4
g2275.t1	I1S104#PHI:2394#Conserved_hypothetical_protein#5518#Fusarium_graminearum#increased_virulence_(hypervirulence)	26.812	138	96	2	88	220	100	237	8.79e-07	46.6
g2277.t1	Q51LD2#PHI:2071#Moatg3#318829#Magnaporthe_oryzae#loss_of_pathogenicity	30.361	415	199	11	1	393	1	347	4.01e-45	157
g2290.t1	I1R980#PHI:2393#Related_to_O-methylsterigmatocystin_oxidoreductase#5518#Fusarium_graminearum#increased_virulence_(hypervirulence)	33.034	445	258	4	1	436	27	440	9.55e-80	264
g2292.t1	P25535#PHI:7028#ubiI#562#Escherichia_coli#reduced_virulence	26.126	222	146	7	152	368	151	359	1.62e-07	51.6
g2293.t1	D4I307#PHI:3126#argD#552#Erwinia_amylovora#loss_of_pathogenicity__reduced_virulence	28.873	426	244	15	42	467	39	405	4.69e-31	121
g2297.t1	I1R980#PHI:2393#Related_to_O-methylsterigmatocystin_oxidoreductase#5518#Fusarium_graminearum#increased_virulence_(hypervirulence)	27.551	98	71	0	81	178	15	112	3.79e-08	49.7
g2299.t1	Q7Z8E8#PHI:419#CSH1#5476#Candida_albicans#reduced_virulence	30.488	82	47	3	11	86	5	82	0.01	31.6
g2300.t1	A0A095CIZ4#PHI:6188#Ubp5#552467#Cryptococcus_gattii#reduced_virulence	23.718	156	80	6	10	165	288	404	0.001	37
g2304.t1	Q8Y8N0#PHI:6510#CshA#1639#Listeria_monocytogenes#unaffected_pathogenicity	32.231	363	227	6	53	411	1	348	3.05e-52	188
g2306.t1	I1RMC1#PHI:1678#GzGRF#5518#Fusarium_graminearum#unaffected_pathogenicity	31.034	87	53	2	155	234	194	280	0.002	37.4
g2308.t1	Q4U4T0#PHI:2388#Chi2#5530#Metarhizium_anisopliae#increased_virulence_(hypervirulence)__reduced_virulence	36.424	302	160	12	33	317	39	325	8.77e-45	159
g2309.t1	I1RVY6#PHI:1401#GzC2H064#5518#Fusarium_graminearum#unaffected_pathogenicity	37.5	56	33	1	33	88	39	92	9.81e-06	45.4
g2310.t1	J9VKZ2#PHI:3416#Fre4#5207#Cryptococcus_neoformans#reduced_virulence	26.667	405	246	11	691	1057	147	538	1.33e-31	130
g2312.t1	C5A9K4#PHI:4250#aroB#337#Burkholderia_glumae#reduced_virulence	51.408	142	67	1	51	192	48	187	1.17e-40	139
g2313.t1	P95200#PHI:3629#Rv0392c#1773#Mycobacterium_tuberculosis#unaffected_pathogenicity	33.784	74	42	1	100	166	14	87	7.6e-05	40.4
g2315.t1	E2EAF6#PHI:2357#CYP52X1#176275#Beauveria_bassiana#reduced_virulence	28.244	131	73	4	171	293	312	429	9.7e-05	42
g2316.t1	P95200#PHI:3629#Rv0392c#1773#Mycobacterium_tuberculosis#unaffected_pathogenicity	24.865	185	104	7	1	183	275	426	0.00053	37.7
g2319.t1	I1R983#PHI:1992#GzZC307#5518#Fusarium_graminearum#unaffected_pathogenicity	41.071	56	30	2	1	56	1	53	1.33e-07	43.5
g2321.t1	C5ACN1#PHI:4249#aroA#337#Burkholderia_glumae#reduced_virulence	35.135	74	46	1	1	74	354	425	1.5e-08	50.1
g2323.t1	G4MNK1#PHI:5470#MoNgt1#318829#Magnaporthe_oryzae#reduced_virulence	29.851	67	46	1	115	180	369	435	0.008	33.9
g2324.t1	I1RMG7#PHI:1954#GzZC269#5518#Fusarium_graminearum#unaffected_pathogenicity	43.86	57	32	0	21	77	7	63	1.15e-08	54.7
g2325.t1	I1RRW3#PHI:1658#GzCCCH002#5518#Fusarium_graminearum#unaffected_pathogenicity	64.118	170	58	1	1	170	1	167	2.45e-79	233
g2326.t1	G2XAE9#PHI:5387#VdCYC8#27337#Verticillium_dahliae#reduced_virulence	23.077	338	231	10	189	504	70	400	1.42e-12	69.7
g2328.t1	I1S215#PHI:2400#Fgp2#5518#Fusarium_graminearum#unaffected_pathogenicity	27.907	172	85	6	14	158	8	167	6.77e-12	62.8
g2333.t1	G4NCI6#PHI:6612#Mocapn9#318829#Magnaporthe_oryzae#unaffected_pathogenicity__reduced_virulence	24.382	283	192	7	22	296	407	675	5.58e-14	69.7
g2334.t1	I1RQ81#PHI:1582#GzOB022#5518#Fusarium_graminearum#unaffected_pathogenicity	53.779	344	106	4	2	345	7	297	1.19e-120	348
g2335.t1	I1S8Y5#PHI:1434#GzC2H103#5518#Fusarium_graminearum#unaffected_pathogenicity	46.032	63	32	2	229	289	323	385	2.66e-11	61.2
g2343.t1	P9WN43#PHI:6731#glgC#1773#Mycobacterium_tuberculosis#reduced_virulence	26.882	93	67	1	309	401	284	375	0.008	36.2
g2344.t1	I1RMI1#PHI:1325#GzbZIP007#5518#Fusarium_graminearum#reduced_virulence	65	60	21	0	250	309	184	243	4.07e-18	80.9
g2345.t1	G4NFA1#PHI:6930#MoRAD18#318829#Magnaporthe_oryzae#unaffected_pathogenicity	38.095	42	26	0	234	275	27	68	1.26e-05	44.3
g2346.t1	G4N4Y2#PHI:2176#ASD4#318829#Magnaporthe_oryzae#loss_of_pathogenicity	28.244	131	76	3	178	290	338	468	0.000232	41.6
g2350.t1	I1S5Z3#PHI:1685#GzRad003#5518#Fusarium_graminearum#unaffected_pathogenicity	51.965	229	101	5	304	526	411	636	2.87e-59	206
g2352.t1	I1RPX8#PHI:1581#GzOB021#5518#Fusarium_graminearum#unaffected_pathogenicity	29.213	178	108	6	10	179	17	184	4.09e-18	77
g2355.t1	I1S0N5#PHI:1552#GzMyb016#5518#Fusarium_graminearum#unaffected_pathogenicity	42.5	160	91	1	70	228	474	633	3.63e-36	134
g2356.t1	I1S0N5#PHI:1552#GzMyb016#5518#Fusarium_graminearum#unaffected_pathogenicity	34.495	287	151	8	451	736	180	430	3.01e-41	160
g2358.t1	I1REJ1#PHI:1662#GzCCHC002#5518#Fusarium_graminearum#unaffected_pathogenicity	28.846	260	182	2	23	280	688	946	1.33e-31	124
g2362.t1	Q8Y8N0#PHI:6510#CshA#1639#Listeria_monocytogenes#unaffected_pathogenicity	53.731	67	31	0	4	70	286	352	9.98e-17	80.5
g2363.t1	Q8Y8N0#PHI:6510#CshA#1639#Listeria_monocytogenes#unaffected_pathogenicity	34.568	162	101	2	141	298	97	257	1.6e-22	95.5
g2364.t1	Q8NJS2#PHI:697#ugt51E1#5022#Leptosphaeria_maculans#unaffected_pathogenicity	27.666	347	209	13	82	419	82	395	8.14e-33	127
g2366.t1	I1RS41#PHI:1529#Gzscp#5518#Fusarium_graminearum#reduced_virulence	27.331	1083	661	27	6	1016	26	1054	1.92e-90	313
g2367.t1	I1S7F8#PHI:1553#GzMyb017#5518#Fusarium_graminearum#reduced_virulence	35.366	82	53	0	186	267	274	355	6.78e-10	58.5
g2376.t1	I1RE92#PHI:1097#FGSG_01974#5518#Fusarium_graminearum#reduced_virulence	44.444	189	94	2	9	194	18	198	1.46e-49	158
g2377.t1	I1RFP7#PHI:1935#GzZC250#5518#Fusarium_graminearum#unaffected_pathogenicity	22.74	365	203	14	265	595	254	573	5.28e-16	80.9
g2380.t1	A4ZGP3#PHI:1161#MgMfs1#1047171#Zymoseptoria_tritici#chemistry_target:_sensitivity_to_chemical	27.152	302	188	6	135	433	113	385	2.2e-23	100
g2382.t1	I1RNY7#PHI:1181#(Sc_Kic1)#5518#Fusarium_graminearum#reduced_virulence	43.425	327	163	7	9	331	20	328	5.68e-80	268
g2386.t1	G7TGB4#PHI:4840#hshA#347#Xanthomonas_oryzae#reduced_virulence	34.848	66	37	2	77	142	44	103	0.000177	38.1
g2387.t1	G4MZ98#PHI:5186#MoAPX2#318829#Magnaporthe_oryzae#reduced_virulence	28.144	167	101	8	61	216	81	239	0.000198	40.8
g2399.t1	I1REJ1#PHI:1662#GzCCHC002#5518#Fusarium_graminearum#unaffected_pathogenicity	27.273	110	74	4	1	109	397	501	0.019	33.1
g2400.t1	I1S1U7#PHI:2352__PHI:2354#AMT2#5518#Fusarium_graminearum#unaffected_pathogenicity__reduced_virulence	60.366	164	65	0	16	179	178	341	6.52e-65	206
g2401.t1	Q4I8B6#PHI:1675#GzDHHC003#5518#Fusarium_graminearum#unaffected_pathogenicity	50	30	15	0	181	210	80	109	0.005	36.2
g2405.t1	Q8TG24#PHI:265#MET3#5207#Cryptococcus_neoformans#loss_of_pathogenicity	33.898	118	75	2	21	135	438	555	3.05e-13	63.9
g2406.t1	Q4I8B6#PHI:1675#GzDHHC003#5518#Fusarium_graminearum#unaffected_pathogenicity	43.182	44	18	1	57	100	80	116	0.000188	36.6
g2407.t1	Q8NJS2#PHI:697#ugt51E1#5022#Leptosphaeria_maculans#unaffected_pathogenicity	34.783	46	29	1	10	54	350	395	0.001	32.3
g2408.t1	I1RNY7#PHI:1181#(Sc_Kic1)#5518#Fusarium_graminearum#reduced_virulence	48.701	154	73	3	1	152	96	245	4.66e-42	145
g2410.t1	A0ST42#PHI:737__PHI:2329#CTB4#29003#Cercospora_nicotianae#reduced_virulence	24.038	520	304	25	52	552	57	504	6.21e-09	56.2
g2416.t1	Q5A7M9#PHI:4992#rhr2#5476#Candida_albicans#reduced_virulence	32.759	116	71	4	4	114	129	242	4.94e-12	58.2
g2425.t1	Q5XTQ5#PHI:538#FRT1#40559#Botrytis_cinerea#unaffected_pathogenicity	20.408	98	75	1	1	95	306	403	0.009	31.6
g2426.t1	G4MUR7#PHI:4475#MoTup1#318829#Magnaporthe_oryzae#loss_of_pathogenicity	35.714	70	36	2	4	65	324	392	6.91e-10	50.4
g2432.t1	I1RWQ2#PHI:1235#FGSG_08731#5518#Fusarium_graminearum#lethal	28.689	122	77	4	2	122	34	146	4.07e-09	54.3
g2441.t1	P58371#PHI:2117#SPM1#318829#Magnaporthe_oryzae#reduced_virulence	52.667	450	157	7	50	483	42	451	2.07e-142	417
g2442.t1	I1RD69#PHI:1620#GzJUM002#5518#Fusarium_graminearum#unaffected_pathogenicity	29.197	137	75	6	473	598	1058	1183	0.013	36.2
g2446.t1	Q63UB0#PHI:4666#boaB#28450#Burkholderia_pseudomallei#reduced_virulence	24.096	83	63	0	378	460	1511	1593	0.094	33.1
g2447.t1	Q5AH74#PHI:2563#DPP3#5476#Candida_albicans#reduced_virulence	42	50	29	0	147	196	214	263	2.55e-06	45.1
g2448.t1	G4NCF7#PHI:2138#SGA1#318829#Magnaporthe_oryzae#loss_of_pathogenicity__unaffected_pathogenicity	37.755	196	109	3	26	211	299	491	5.99e-33	125
g2449.t1	I1S172#PHI:1420#GzC2H088#5518#Fusarium_graminearum#unaffected_pathogenicity	25.641	78	58	0	170	247	607	684	0.017	35
g2455.t1	Q6DQW3#PHI:433#CTB1#29003#Cercospora_nicotianae#reduced_virulence	25.581	129	77	5	38	156	1524	1643	0.012	33.5
g2463.t1	Q8NJW8#PHI:515#UKB1#5270#Ustilago_maydis#reduced_virulence	26.705	352	196	9	110	430	420	740	1.08e-27	115
g2464.t1	I1R980#PHI:2393#Related_to_O-methylsterigmatocystin_oxidoreductase#5518#Fusarium_graminearum#increased_virulence_(hypervirulence)	33.1	429	244	7	72	490	19	414	7.27e-73	236
g2465.t1	I1R980#PHI:2393#Related_to_O-methylsterigmatocystin_oxidoreductase#5518#Fusarium_graminearum#increased_virulence_(hypervirulence)	33.261	463	264	8	9	464	11	435	2.12e-80	254
g2466.t1	P0A2F2#PHI:5572#cob#28901#Salmonella_enterica#unaffected_pathogenicity	23.432	303	156	13	32	324	34	270	1.54e-09	55.8
g2468.t1	I1RPD3#PHI:6719#FgPLC1#5518#Fusarium_graminearum#reduced_virulence	24.227	194	119	8	5	183	82	262	0.091	32
g2474.t1	Q4WJH3#PHI:6752#GrrA#746128#Aspergillus_fumigatus#unaffected_pathogenicity	31.183	93	50	4	433	523	167	247	0.006	37.4
g2477.t1	Q0UHM8#PHI:2257#Pbl1#13684#Parastagonospora_nodorum#unaffected_pathogenicity	36.364	363	177	11	1	328	35	378	6.33e-60	194
g2478.t1	A8Z3D6#PHI:6309#glcB#1280#Staphylococcus_aureus#reduced_virulence	31.25	48	33	0	86	133	378	425	0.055	31.6
g2479.t1	I1RDG6#PHI:1555#GzMyb019#5518#Fusarium_graminearum#unaffected_pathogenicity	26.23	427	287	9	36	441	58	477	8.63e-42	154
g2480.t1	A0A0F6B6Z9#PHI:6979#aer#28901#Salmonella_enterica#reduced_virulence	28.409	88	47	4	54	137	303	378	0.006	34.7
g2481.t1	G4NCI6#PHI:6612#Mocapn9#318829#Magnaporthe_oryzae#unaffected_pathogenicity__reduced_virulence	47.368	38	20	0	31	68	638	675	1.39e-08	47.4
g2486.t1	B0XPT3#PHI:6977#Erg4A#746128#Aspergillus_fumigatus#unaffected_pathogenicity	24.104	307	207	10	19	308	158	455	1.08e-14	72
g2487.t1	G4MZ47#PHI:2105#Calcium_permease#318829#Magnaporthe_oryzae#reduced_virulence__unaffected_pathogenicity	37.775	683	335	17	86	746	152	766	3.63e-125	409
g2489.t1	J9VNH2#PHI:4211#FRE3#5207#Cryptococcus_neoformans#increased_virulence_(hypervirulence)	28.367	349	218	13	154	493	192	517	7.38e-27	113
g2494.t1	Q4X1I3#PHI:2545#TIF35#746128#Aspergillus_fumigatus#lethal	31.683	101	31	3	98	194	195	261	0.002	37
g2499.t1	I1RC95#PHI:1566#GzOB006#5518#Fusarium_graminearum#lethal	29.016	193	93	6	252	431	155	316	2.19e-09	57.4
g2501.t1	I1S0J3#PHI:1526#GzHOMEL036#5518#Fusarium_graminearum#unaffected_pathogenicity	26.733	101	63	3	34	132	592	683	2.89e-05	40.4
g2506.t1	Q4WMS3#PHI:2549#MAK5#746128#Aspergillus_fumigatus#lethal	36.232	69	41	2	73	141	203	268	0.001	40.4
g2508.t1	P87198#PHI:464#KIN1#5270#Ustilago_maydis#unaffected_pathogenicity	39.535	172	72	4	203	342	313	484	1.22e-31	123
g2518.t1	Q9C1E9#PHI:226#PEX6#5462#Colletotrichum_lagenarium#loss_of_pathogenicity	24.766	214	118	6	280	478	1003	1188	4.05e-10	60.5
g2520.t1	I1S0N5#PHI:1552#GzMyb016#5518#Fusarium_graminearum#unaffected_pathogenicity	22.407	241	154	6	557	777	400	627	1.28e-06	49.7
g2522.t1	I1RMV4#PHI:1464#GzCCAAT004#5518#Fusarium_graminearum#reduced_virulence	31.967	122	81	1	45	164	4	125	1.93e-13	63.9
g2527.t1	I1S0Q0#PHI:1670#GzCCHC010#5518#Fusarium_graminearum#unaffected_pathogenicity	42.593	54	27	3	387	438	24	75	6.05e-06	46.2
g2528.t1	I1RZ96#PHI:1751#GzZC066#5518#Fusarium_graminearum#unaffected_pathogenicity	25.333	150	84	7	3	129	70	214	0.018	32
g2532.t1	Q9P304#PHI:199#AOX1#5499#Passalora_fulva#reduced_virulence	25.314	557	325	19	35	544	8	520	3.61e-28	117
g2535.t1	P20582#PHI:3167#pqsD#287#Pseudomonas_aeruginosa#reduced_virulence	31.2	125	50	7	25	133	223	327	0.003	35.8
g2537.t1	I1S0J3#PHI:1526#GzHOMEL036#5518#Fusarium_graminearum#unaffected_pathogenicity	27.885	104	66	3	189	290	596	692	0.001	38.1
g2538.t1	G4MVX4#PHI:3216#MoCDIP4#318829#Magnaporthe_oryzae#effector_(plant_avirulence_determinant)	37.004	227	122	8	18	235	19	233	1.5e-29	110
g2541.t1	Q4WT66#PHI:2511#Pes1#746128#Aspergillus_fumigatus#reduced_virulence	34.848	66	37	3	30	93	4216	4277	0.065	31.6
g2544.t1	B0Y2J9#PHI:6976#Erg4B#746128#Aspergillus_fumigatus#unaffected_pathogenicity	27.703	444	283	10	17	432	24	457	1.12e-43	157
g2547.t1	Q4X1I3#PHI:2545#TIF35#746128#Aspergillus_fumigatus#lethal	53.846	26	12	0	458	483	236	261	0.012	35.4
g2551.t1	Q8NJS2#PHI:697#ugt51E1#5022#Leptosphaeria_maculans#unaffected_pathogenicity	48.148	27	14	0	84	110	85	111	0.000292	37.7
g2552.t1	Q9C1E9#PHI:226#PEX6#5462#Colletotrichum_lagenarium#loss_of_pathogenicity	25.253	198	103	6	5	187	1027	1194	7.04e-10	58.2
g2554.t1	G4MVX4#PHI:3216#MoCDIP4#318829#Magnaporthe_oryzae#effector_(plant_avirulence_determinant)	50	54	27	0	1	54	180	233	6e-07	41.6
g2557.t1	G4MQP9#PHI:2177#PAS1#318829#Magnaporthe_oryzae#unaffected_pathogenicity	28	175	78	6	77	243	880	1014	4.17e-08	53.1
g2559.t1	G4NCI6#PHI:6612#Mocapn9#318829#Magnaporthe_oryzae#unaffected_pathogenicity__reduced_virulence	24.49	196	128	4	134	323	474	655	0.000319	40
g2561.t1	G4MQZ2#PHI:2038#Mir1#318829#Magnaporthe_oryzae#unaffected_pathogenicity	32.53	83	44	2	3	78	28	105	9.48e-07	43.5
g2562.t1	C0NFK7#PHI:6265#Eng1#5037#Histoplasma_capsulatum#reduced_virulence	38.971	272	155	6	14	277	59	327	1.15e-62	198
g2565.t1	A0A1D8PJ64#PHI:7010#arf3#5476#Candida_albicans#unaffected_pathogenicity	25	76	57	0	203	278	60	135	0.015	33.9
g2571.t1	Q8NJS2#PHI:697#ugt51E1#5022#Leptosphaeria_maculans#unaffected_pathogenicity	23.759	282	178	10	15	286	143	397	6.37e-13	66.2
g2573.t1	Q705V7#PHI:526__PHI:1071#GAS1__Gas1#5270#Ustilago_maydis#reduced_virulence__loss_of_pathogenicity	49.47	661	283	8	1	619	196	847	0	670
g2575.t1	A0ST44#PHI:1047#CTB6#29003#Cercospora_nicotianae#reduced_virulence	22.396	192	95	9	84	248	150	314	0.016	34.3
g2577.t1	G1XU04#PHI:5276#AOL_s00215g283#13349#Arthrobotrys_oligospora#increased_virulence_(hypervirulence)	56	25	11	0	31	55	1527	1551	0.021	32.3
g2579.t1	G1XU04#PHI:5276#AOL_s00215g283#13349#Arthrobotrys_oligospora#increased_virulence_(hypervirulence)	56	25	11	0	67	91	1527	1551	0.04	32.3
g2581.t1	G2XAE9#PHI:5387#VdCYC8#27337#Verticillium_dahliae#reduced_virulence	31.667	60	41	0	52	111	38	97	0.069	32.7
g2585.t1	Q0UHM8#PHI:2257#Pbl1#13684#Parastagonospora_nodorum#unaffected_pathogenicity	35.545	211	93	9	1	185	185	378	3.2e-23	92.8
g2591.t1	P87198#PHI:464#KIN1#5270#Ustilago_maydis#unaffected_pathogenicity	43.602	211	99	2	2	193	529	738	3.14e-43	152
g2596.t1	Q99079#PHI:100#ADR1#5270#Ustilago_maydis#loss_of_pathogenicity	47.287	129	64	3	1	128	280	405	1.12e-33	119
g2597.t1	G4NCI6#PHI:6612#Mocapn9#318829#Magnaporthe_oryzae#unaffected_pathogenicity__reduced_virulence	27.143	70	47	1	12	81	603	668	0.003	32.7
g2602.t1	Q2VLJ1#PHI:716#ZEB1#5518#Fusarium_graminearum#unaffected_pathogenicity	29.114	79	35	3	2	80	477	534	3.5e-05	37.7
g2603.t1	P26215#PHI:3#PGN1#5017#Cochliobolus_carbonum#unaffected_pathogenicity	37.209	43	27	0	17	59	43	85	0.036	30
g2606.t1	P87198#PHI:464#KIN1#5270#Ustilago_maydis#unaffected_pathogenicity	25.243	103	63	3	53	155	550	638	0.044	31.6
g2617.t1	I1RWP1#PHI:1648__PHI:6246#GzWing020__Famyo2#5518#Fusarium_graminearum#reduced_virulence	21.951	82	56	1	47	128	20	93	0.033	33.9
g2629.t1	G4MUR7#PHI:4475#MoTup1#318829#Magnaporthe_oryzae#loss_of_pathogenicity	38.889	54	33	0	20	73	386	439	2.69e-05	41.6
g2630.t1	Q8Z4N6#PHI:609__PHI:616#sseA#28901#Salmonella_enterica#reduced_virulence	26.498	317	146	10	20	310	17	272	8.01e-22	90.9
g2631.t1	I1S2A0#PHI:1653#GzWing026#5518#Fusarium_graminearum#unaffected_pathogenicity	40	40	24	0	279	318	15	54	0.037	32
g2636.t1	Q56056#PHI:3724#RNase_III#28901#Salmonella_enterica#reduced_virulence	27.957	186	100	7	209	390	9	164	1.3e-13	68.2
g2648.t1	I1R980#PHI:2393#Related_to_O-methylsterigmatocystin_oxidoreductase#5518#Fusarium_graminearum#increased_virulence_(hypervirulence)	30.835	467	278	9	68	526	12	441	1.12e-68	226
g2649.t1	I1R980#PHI:2393#Related_to_O-methylsterigmatocystin_oxidoreductase#5518#Fusarium_graminearum#increased_virulence_(hypervirulence)	41.406	128	71	1	254	381	239	362	1.31e-28	114
g2650.t1	I1R980#PHI:2393#Related_to_O-methylsterigmatocystin_oxidoreductase#5518#Fusarium_graminearum#increased_virulence_(hypervirulence)	28.508	449	247	12	3	439	30	416	9.83e-53	181
g2651.t1	I1R980#PHI:2393#Related_to_O-methylsterigmatocystin_oxidoreductase#5518#Fusarium_graminearum#increased_virulence_(hypervirulence)	29.945	364	217	10	1	356	25	358	1.18e-42	152
g2657.t1	I1R980#PHI:2393#Related_to_O-methylsterigmatocystin_oxidoreductase#5518#Fusarium_graminearum#increased_virulence_(hypervirulence)	38.487	304	168	6	17	315	117	406	1.79e-65	211
g2658.t1	I1R980#PHI:2393#Related_to_O-methylsterigmatocystin_oxidoreductase#5518#Fusarium_graminearum#increased_virulence_(hypervirulence)	30.769	52	33	1	17	65	120	171	0.016	32
g2670.t1	I1R980#PHI:2393#Related_to_O-methylsterigmatocystin_oxidoreductase#5518#Fusarium_graminearum#increased_virulence_(hypervirulence)	28.15	373	230	10	71	419	10	368	1.25e-37	140
g2678.t1	P83774#PHI:3514#Asc1#5476#Candida_albicans#loss_of_pathogenicity	37.5	40	24	1	14	53	191	229	0.001	37
g2685.t1	I1S077#PHI:1210#FGSG_10095#5518#Fusarium_graminearum#reduced_virulence	56.376	447	177	5	990	1432	851	1283	5.01e-173	555
g2686.t1	I1RE83#PHI:1288__PHI:6300#FGSG_01963__FgPDK1#5518#Fusarium_graminearum#unaffected_pathogenicity__reduced_virulence	30.248	443	199	10	61	428	6	413	1.78e-47	166
g2687.t1	I1RC95#PHI:1566#GzOB006#5518#Fusarium_graminearum#lethal	47.896	309	160	1	180	488	82	389	1.15e-101	308
g2688.t1	Q5AJB1#PHI:3321#Tfp1#5476#Candida_albicans#loss_of_pathogenicity	78.947	19	4	0	40	58	1	19	0.000105	35.4
g2692.t1	N4V0R3#PHI:3278#CoIra1#5465#Colletotrichum_orbiculare#reduced_virulence	31.818	66	43	1	47	112	118	181	0.082	31.6
g2693.t1	Q5AJB1#PHI:3321#Tfp1#5476#Candida_albicans#loss_of_pathogenicity	67.375	518	168	1	1	518	61	577	0	742
g2696.t1	Q5XTQ4#PHI:541#LIP1#40559#Botrytis_cinerea#unaffected_pathogenicity	42.029	138	69	5	5	132	401	537	3.64e-21	87.4
g2702.t1	M1W4B7#PHI:6266#cptRNA-ipt#5111#Claviceps_purpurea#reduced_virulence__loss_of_pathogenicity	29.569	487	221	16	181	609	1	423	1.95e-46	168
g2703.t1	Q5XTQ4#PHI:541#LIP1#40559#Botrytis_cinerea#unaffected_pathogenicity	38.224	518	261	12	19	491	34	537	1.16e-96	302
g2704.t1	B2HHI1#PHI:3364#MMAR_1663#1781#Mycobacterium_marinum#reduced_virulence	37.5	64	37	2	2	64	114	175	0.002	34.7
g2705.t1	V5VBJ6#PHI:6492#lipA#470#Acinetobacter_baumannii#reduced_virulence	21.495	107	75	2	24	130	199	296	0.014	33.9
g2711.t1	G2WS91#PHI:3208#VdMsb#27337#Verticillium_dahliae#reduced_virulence	29.091	110	64	4	37	142	413	512	0.054	30.8
g2726.t1	I1S4C9#PHI:1660#GzCCCH004#5518#Fusarium_graminearum#unaffected_pathogenicity	27.545	167	80	4	69	203	914	1071	2.3e-10	58.5
g2737.t1	G4NGP6#PHI:2097#Neo1#318829#Magnaporthe_oryzae#loss_of_pathogenicity	57.509	586	212	7	1	574	761	1321	0	678
g2739.t1	Q2L8G9#PHI:2616#InlA#1639#Listeria_monocytogenes#unaffected_pathogenicity	36.667	60	38	0	11	70	184	243	0.019	34.3
g2741.t1	Q8ZMX2#PHI:5571__PHI:6366#pat__Pat#28901#Salmonella_enterica#reduced_virulence__increased_virulence_(hypervirulence)	44.444	36	18	1	169	202	31	66	0.034	33.5
g2744.t1	Q2T8I7#PHI:6888#BTH_II0311#57975#Burkholderia_thailandensis#reduced_virulence	29.474	95	51	3	54	132	57	151	0.083	30.8
g2749.t1	Q2LD94#PHI:2036__PHI:2192#RGS1__MoRgs1#318829#Magnaporthe_oryzae#increased_virulence_(hypervirulence)__reduced_virulence__loss_of_pathogenicity	30.909	55	34	2	17	71	341	391	0.055	29.6
g2750.t1	G4NGP6#PHI:2097#Neo1#318829#Magnaporthe_oryzae#loss_of_pathogenicity	42.072	473	166	12	130	499	196	663	9.64e-105	338
g2763.t1	B2HST4#PHI:6277#esx-5#1781#Mycobacterium_marinum#reduced_virulence	29.688	64	41	2	64	124	148	210	0.081	32.3
g2769.t1	Q9HFT8#PHI:204#CaCDC35#5476#Candida_albicans#loss_of_pathogenicity	34.868	152	88	6	5	154	719	861	1.56e-11	58.9
g2776.t1	Q5WYQ5#PHI:4977#RtxA#446#Legionella_pneumophila#reduced_virulence	32.143	56	34	1	134	189	300	351	0.052	32
g2779.t1	G4MPI2#PHI:2009#HOS4#318829#Magnaporthe_oryzae#unaffected_pathogenicity	35.714	70	45	0	33	102	448	517	0.001	34.3
g2781.t1	S0E3H0#PHI:3210#FfSge1#5127#Fusarium_fujikuroi#unaffected_pathogenicity	36.574	216	97	3	8	185	9	222	1.92e-35	132
g2782.t1	I1S104#PHI:2394#Conserved_hypothetical_protein#5518#Fusarium_graminearum#increased_virulence_(hypervirulence)	34.375	64	33	2	206	269	222	276	0.002	37
g2796.t1	I1RS37#PHI:1643#GzWing015#5518#Fusarium_graminearum#reduced_virulence	40.206	97	54	2	370	464	205	299	2.82e-18	87
g2798.t1	A7EZM9#PHI:4509#Ss-odc2#5180#Sclerotinia_sclerotiorum#reduced_virulence	43.558	489	230	8	18	483	21	486	1.84e-128	380
g2799.t1	A7EZM9#PHI:4509#Ss-odc2#5180#Sclerotinia_sclerotiorum#reduced_virulence	39.583	288	153	5	43	320	28	304	8.82e-60	197
g2813.t1	G2X1K9#PHI:6271#VdThit#27337#Verticillium_dahliae#reduced_virulence	31.35	437	269	10	1	426	81	497	1.69e-61	206
g2814.t1	I1RAY3#PHI:1471#GzHMG003#5518#Fusarium_graminearum#unaffected_pathogenicity	25.556	90	63	2	29	118	547	632	0.055	32.7
g2822.t1	P87025#PHI:59#THR1#5462#Colletotrichum_lagenarium#reduced_virulence	29.353	201	134	5	11	209	28	222	2.41e-18	79.3
g2825.t1	I1RIS2#PHI:5353#Famfs1#282267#Fusarium_asiaticum#reduced_virulence	30.928	97	57	2	19	114	141	228	1.77e-05	43.9
g2826.t1	G7TJZ8#PHI:2722#tal2g#347#Xanthomonas_oryzae#effector_(plant_avirulence_determinant)	43.478	23	13	0	40	62	483	505	0.094	28.1
g2832.t1	I1S4P4#PHI:1217#FGSG_00792#5518#Fusarium_graminearum#reduced_virulence	55.708	219	65	2	85	271	254	472	8.91e-76	247
g2835.t1	A7EZM9#PHI:4509#Ss-odc2#5180#Sclerotinia_sclerotiorum#reduced_virulence	53.191	47	22	0	3	49	424	470	1.22e-13	60.1
g2838.t1	Q0UA24#PHI:1130__PHI:2256#Xdh1#13684#Parastagonospora_nodorum#unaffected_pathogenicity	49.319	367	145	7	4	348	14	361	1.58e-115	337
g2839.t1	I1S241#PHI:442#MSY1#5518#Fusarium_graminearum#reduced_virulence	58.571	770	309	7	1	765	1	765	0	890
g2851.t1	G4NCI6#PHI:6612#Mocapn9#318829#Magnaporthe_oryzae#unaffected_pathogenicity__reduced_virulence	44.13	247	115	6	319	550	438	676	5.86e-52	186
g2852.t1	I1RFP4#PHI:1441#GzDDT#5518#Fusarium_graminearum#reduced_virulence	30.303	66	39	3	44	102	646	711	0.061	31.6
g2864.t1	I1RL02#PHI:1867#GzZC182#5518#Fusarium_graminearum#unaffected_pathogenicity	34.375	64	38	1	38	101	42	101	0.000149	42
g2868.t1	I1REJ1#PHI:1662#GzCCHC002#5518#Fusarium_graminearum#unaffected_pathogenicity	26.437	348	230	8	93	428	742	1075	3.96e-27	112
g2869.t1	I1REJ1#PHI:1662#GzCCHC002#5518#Fusarium_graminearum#unaffected_pathogenicity	24.512	461	305	11	34	480	644	1075	5.19e-30	122
g2870.t1	B1GVX4#PHI:2289#BcBOA2#40559#Botrytis_cinerea#reduced_virulence	27.23	213	140	9	98	299	22	230	1.93e-11	63.5
g2871.t1	B1GVX4#PHI:2289#BcBOA2#40559#Botrytis_cinerea#reduced_virulence	23.894	226	137	11	174	378	18	229	1.09e-06	49.3
g2875.t1	I1RCJ3#PHI:1351#GzC2H011#5518#Fusarium_graminearum#unaffected_pathogenicity	31.25	80	43	2	60	127	892	971	0.031	33.5
g2876.t1	I1RCJ5#PHI:1212#(Sc_Rim15)#5518#Fusarium_graminearum#reduced_virulence	28.868	433	254	11	192	582	48	468	2.29e-49	183
g2877.t1	I1RCJ5#PHI:1212#(Sc_Rim15)#5518#Fusarium_graminearum#reduced_virulence	44.901	657	253	20	63	626	644	1284	4.42e-146	474
g2880.t1	Q2TJF8#PHI:731__PHI:2345#FSR1#5127__117187#Fusarium_fujikuroi__Fusarium_verticillioides#loss_of_pathogenicity	27.607	163	99	8	41	193	82	235	0.042	34.3
g2883.t1	P30598#PHI:1115#chs1#5270#Ustilago_maydis#unaffected_pathogenicity	61.239	823	268	10	74	860	111	918	0	1035
g2893.t1	Q9C0L9#PHI:512#CaNAG6#5476#Candida_albicans#reduced_virulence	30.769	78	41	2	1117	1181	60	137	0.000348	42.7
g2894.t1	G4NE79#PHI:6928#MoBRE1#318829#Magnaporthe_oryzae#reduced_virulence	30.769	52	27	3	339	390	667	709	0.031	34.3
g2896.t1	G4N4P0#PHI:2048__PHI:2059#MoCRZ1__MgCRZ1#318829#Magnaporthe_oryzae#reduced_virulence	29.73	111	43	5	261	370	309	385	0.092	33.9
g2897.t1	G4NGZ9#PHI:2051#COS1#318829#Magnaporthe_oryzae#increased_virulence_(hypervirulence)	30.252	119	67	4	254	371	158	261	6.07e-09	55.5
g2899.t1	I1RU69#PHI:1393#GzC2H056#5518#Fusarium_graminearum#unaffected_pathogenicity	45.082	122	63	2	831	949	660	780	2.76e-27	116
g2902.t1	N4V0R3#PHI:3278#CoIra1#5465#Colletotrichum_orbiculare#reduced_virulence	24.706	340	199	10	848	1184	1045	1330	6.97e-14	75.1
g2903.t1	I1RDG6#PHI:1555#GzMyb019#5518#Fusarium_graminearum#unaffected_pathogenicity	26.913	379	231	11	1	362	195	544	3.66e-32	124
g2906.t1	Q8Y8N0#PHI:6510#CshA#1639#Listeria_monocytogenes#unaffected_pathogenicity	43.2	125	68	1	75	199	236	357	6.7e-24	98.2
g2907.t1	Q8Y8N0#PHI:6510#CshA#1639#Listeria_monocytogenes#unaffected_pathogenicity	35.025	197	106	2	137	333	3	177	2.2e-30	118
g2908.t1	Q9C1I3#PHI:475#RFG1#5476#Candida_albicans#loss_of_pathogenicity	33	100	59	2	117	212	210	305	6.3e-13	68.2
g2912.t1	O00101#PHI:2336#NIA1#13684#Parastagonospora_nodorum#unaffected_pathogenicity	32.468	77	51	1	3	79	536	611	8.02e-11	55.8
g2917.t1	O60034#PHI:1030#bcatrA#40559#Botrytis_cinerea#unaffected_pathogenicity	22.876	153	109	4	509	652	466	618	0.031	35.8
g2918.t1	G8BJ74#PHI:6075#och1#5480#Candida_parapsilosis#reduced_virulence	32	100	61	2	61	153	91	190	1.75e-10	60.1
g2920.t1	P03962#PHI:506#URA3#4932#Saccharomyces_cerevisiae#reduced_virulence	51.264	277	118	5	4	276	1	264	5.41e-96	281
g2926.t1	Q5GZM8#PHI:3219#fleQ#347#Xanthomonas_oryzae#unaffected_pathogenicity	31.183	93	62	2	41	132	304	395	0.012	34.7
g2927.t1	Q5ZUZ0#PHI:6382#iolG#446#Legionella_pneumophila#reduced_virulence	28.767	146	86	5	5	144	4	137	4.49e-06	45.8
g2932.t1	I1V1W1#PHI:6207#BbCyp6#176275#Beauveria_bassiana#reduced_virulence	28.235	85	57	1	24	108	248	328	0.000132	37.4
g2940.t1	A5HF03#PHI:1057#MTP1#318829#Magnaporthe_oryzae#unaffected_pathogenicity	24.183	306	180	12	256	552	168	430	2.12e-10	60.8
g2946.t1	E2EAF6#PHI:2357#CYP52X1#176275#Beauveria_bassiana#reduced_virulence	31.317	463	239	13	135	582	101	499	1.55e-65	222
g2950.t1	A0A095CFR8#PHI:3332#snf7#552467#Cryptococcus_gattii#loss_of_pathogenicity	57.727	220	89	2	2	217	1	220	1.49e-75	225
g2952.t1	Q4X1I3#PHI:2545#TIF35#746128#Aspergillus_fumigatus#lethal	32.143	84	44	4	8	85	211	287	0.000483	38.5
g2955.t1	Q8J2P6#PHI:317#RHBA#746128#Aspergillus_fumigatus#reduced_virulence	54.098	183	79	3	8	187	7	187	9.33e-69	205
g2957.t1	Q4WEM7#PHI:2521#GUS1#746128#Aspergillus_fumigatus#lethal	35.033	451	270	9	206	651	202	634	2.01e-71	246
g2958.t1	E2EAF6#PHI:2357#CYP52X1#176275#Beauveria_bassiana#reduced_virulence	31.689	527	279	20	67	558	27	507	2.47e-58	202
g2969.t1	Q7Z8E8#PHI:419#CSH1#5476#Candida_albicans#reduced_virulence	24.627	268	146	11	20	239	52	311	3.93e-07	48.1
g2970.t1	G4MVX4#PHI:3216#MoCDIP4#318829#Magnaporthe_oryzae#effector_(plant_avirulence_determinant)	36.111	72	36	2	48	118	55	117	2.27e-07	45.4
g2972.t1	P04173#PHI:504#LEU2#4932#Saccharomyces_cerevisiae#reduced_virulence	26.111	360	231	16	41	371	7	360	2e-27	108
g2977.t1	F9X691#PHI:4914#ZtCBR1#1047171#Zymoseptoria_tritici#reduced_virulence	31.25	48	33	0	125	172	119	166	0.002	36.2
g2978.t1	J9VE33#PHI:2424#Cn_Sp1#5207#Cryptococcus_neoformans#reduced_virulence	29.221	154	98	3	539	685	882	1031	2.14e-13	71.6
g2980.t1	I1RY25#PHI:1167#NPC1#5518#Fusarium_graminearum#reduced_virulence	50	164	80	2	14	176	32	194	1.22e-52	177
g2982.t1	Q8NKF8#PHI:376#SCH9#5207#Cryptococcus_neoformans#reduced_virulence	56.641	655	215	14	147	760	15	641	0	688
g2984.t1	Q9HFV9#PHI:372#PKR1#5207#Cryptococcus_neoformans#increased_virulence_(hypervirulence)	43.349	436	192	9	15	423	66	473	2.54e-104	315
g2986.t1	Q9UVL6#PHI:6484#CRP1#5476#Candida_albicans#reduced_virulence	29.666	809	454	19	33	793	6	747	6.21e-117	379
g2988.t1	G4MPI2#PHI:2009#HOS4#318829#Magnaporthe_oryzae#unaffected_pathogenicity	31.818	88	60	0	105	192	405	492	9.35e-10	58.9
g2991.t1	Q5AND9#PHI:7009#arf2#5476#Candida_albicans#reduced_virulence	89.326	178	19	0	1	178	1	178	1.05e-120	336
g2992.t1	I1RB25#PHI:1473#GzHMG005#5518#Fusarium_graminearum#reduced_virulence	34.783	46	30	0	8	53	113	158	0.014	30
g2994.t1	P02829#PHI:463#HSP90#4932#Saccharomyces_cerevisiae#increased_virulence_(hypervirulence)	33.106	734	434	18	1	715	10	705	8.34e-109	345
g2996.t1	G4MVX4#PHI:3216#MoCDIP4#318829#Magnaporthe_oryzae#effector_(plant_avirulence_determinant)	33.621	232	113	12	18	228	22	233	7.99e-24	94.4
g2997.t1	J5K8Q8#PHI:3270#ARSEF_2860#176275#Beauveria_bassiana#reduced_virulence	44.706	255	115	4	37	275	5	249	5e-74	226
g2998.t1	Q4P9Q7#PHI:2222#Sho1#5270#Ustilago_maydis#reduced_virulence__unaffected_pathogenicity__loss_of_pathogenicity	32.877	73	42	3	317	383	264	335	5.88e-06	47.4
g2999.t1	Q86ZP4#PHI:304#GzCPS1#5518#Fusarium_graminearum#reduced_virulence	21.154	104	62	4	460	559	1057	1144	0.055	34.3
g3000.t1	I1RX94#PHI:1164#RRG1__SSK1#5518#Fusarium_graminearum#reduced_virulence	50.943	212	86	5	435	629	544	754	4.85e-57	207
g3002.t1	A0A0H2ZR57#PHI:7007#Axe#1313#Streptococcus_pneumoniae#unaffected_pathogenicity__reduced_virulence	32.258	62	41	1	11	72	62	122	0.000203	40.4
g3006.t1	Q4WJH3#PHI:6752#GrrA#746128#Aspergillus_fumigatus#unaffected_pathogenicity	39.13	253	128	1	5	257	125	351	1.53e-56	187
g3007.t1	Q4WJH3#PHI:6752#GrrA#746128#Aspergillus_fumigatus#unaffected_pathogenicity	51.24	121	51	1	2	114	415	535	1.13e-32	121
g3011.t1	G4MVC5#PHI:6927#MoRAD6#318829#Magnaporthe_oryzae#reduced_virulence	26.613	124	83	4	59	181	6	122	1.96e-08	49.7
g3012.t1	I1RPV7#PHI:1227#FGSG_06089#5518#Fusarium_graminearum#lethal	33.824	68	36	2	40	107	3313	3371	0.061	33.1
g3016.t1	Q92197#PHI:564__PHI:3047#chsC__CHSC#746128#Aspergillus_fumigatus#reduced_virulence__unaffected_pathogenicity	35.714	84	46	4	649	729	772	850	0.085	34.3
g3021.t1	G4N3U4#PHI:5188#MoHPX1#318829#Magnaporthe_oryzae#reduced_virulence	38.168	131	67	4	5	135	29	145	8.73e-20	82.8
g3023.t1	Q4WKG5#PHI:2530#TUB1#746128#Aspergillus_fumigatus#lethal__loss_of_pathogenicity	77.232	448	101	1	1	447	1	448	0	717
g3024.t1	Q4WKG5#PHI:2530#TUB1#746128#Aspergillus_fumigatus#lethal__loss_of_pathogenicity	71.569	102	28	1	1	101	1	102	1.16e-48	158
g3025.t1	I1RA06#PHI:6258#DHS#5518#Fusarium_graminearum#increased_virulence_(hypervirulence)__unaffected_pathogenicity	54.125	303	112	5	3	295	4	289	1.42e-114	332
g3031.t1	Q5NGJ3#PHI:4730#FTT0846#263#Francisella_tularensis#reduced_virulence	28.814	236	157	5	312	540	220	451	5.72e-26	108
g3032.t1	Q8Y0J2#PHI:5271#fabG1#305#Ralstonia_solanacearum#lethal	24.713	174	117	4	2	173	82	243	7.42e-10	54.3
g3033.t1	B4E598#PHI:3172#paaE#95486#Burkholderia_cenocepacia#reduced_virulence	42.424	33	19	0	175	207	253	285	0.081	32
g3034.t1	Q8PHQ1#PHI:4028#ssuA#346#Xanthomonas_citri#reduced_virulence	28.333	60	43	0	88	147	42	101	0.082	30.8
g3035.t1	G4MQP9#PHI:2177#PAS1#318829#Magnaporthe_oryzae#unaffected_pathogenicity	27.465	142	92	2	24	155	933	1073	2.03e-11	62
g3036.t1	I1RAW2#PHI:1345#GzC2H005#5518#Fusarium_graminearum#unaffected_pathogenicity	41.935	31	18	0	28	58	48	78	0.001	36.2
g3038.t1	I1RN13#PHI:1010#SID1#5518#Fusarium_graminearum#reduced_virulence	47.222	36	18	1	68	102	51	86	0.085	29.6
g3039.t1	Q5A7M9#PHI:4992#rhr2#5476#Candida_albicans#reduced_virulence	30.909	220	137	5	10	222	14	225	1.22e-26	101
g3041.t1	G4NAJ8#PHI:6223#MoYvh1#318829#Magnaporthe_oryzae#reduced_virulence	30.939	181	75	4	13	143	11	191	1.74e-13	65.1
g3043.t1	O59928#PHI:144#CHT42#29875#Trichoderma_virens#reduced_virulence	33.333	171	91	6	16	176	138	295	1.71e-15	75.5
g3044.t1	I1RY25#PHI:1167#NPC1#5518#Fusarium_graminearum#reduced_virulence	40.684	789	324	17	4	766	374	1044	4.17e-180	547
g3045.t1	G4MZ98#PHI:5186#MoAPX2#318829#Magnaporthe_oryzae#reduced_virulence	26.768	198	122	9	48	233	50	236	1.55e-06	46.6
g3048.t1	G3XDC5#PHI:983#hopN1#317#Pseudomonas_syringae#effector_(plant_avirulence_determinant)	37.037	54	32	1	1	52	35	88	0.073	30.4
g3052.t1	I1RS37#PHI:1643#GzWing015#5518#Fusarium_graminearum#reduced_virulence	41.121	107	47	3	109	203	205	307	1.17e-12	67
g3057.t1	B1GVX4#PHI:2289#BcBOA2#40559#Botrytis_cinerea#reduced_virulence	28.495	186	124	7	171	350	48	230	2.14e-11	63.5
g3058.t1	Q4WKG5#PHI:2530#TUB1#746128#Aspergillus_fumigatus#lethal__loss_of_pathogenicity	79.883	343	69	0	12	354	104	446	0	564
g3062.t1	I1RC07#PHI:1348#GzC2H008#5518#Fusarium_graminearum#reduced_virulence	32.824	131	60	6	9	117	660	784	2.73e-12	63.5
g3065.t1	I1RDG6#PHI:1555#GzMyb019#5518#Fusarium_graminearum#unaffected_pathogenicity	25	96	61	2	26	110	450	545	0.013	32.7
g3067.t1	I1RY25#PHI:1167#NPC1#5518#Fusarium_graminearum#reduced_virulence	46.97	132	68	1	1	132	1142	1271	7.65e-31	113
g3090.t1	Q4WF54#PHI:2322#SidH#746128#Aspergillus_fumigatus#reduced_virulence	41.333	75	43	1	26	100	105	178	1.93e-11	56.2
g3091.t1	Q9UVL6#PHI:6484#CRP1#5476#Candida_albicans#reduced_virulence	31.788	151	90	3	16	153	858	1008	9.98e-17	73.9
g3102.t1	V5XZS6#PHI:4194#AKT7#5599#Alternaria_alternata#reduced_virulence__increased_virulence_(hypervirulence)	25.32	391	224	10	32	388	120	476	1.49e-25	105
g3104.t1	Q5AAI8#PHI:4045#Nap1#5476#Candida_albicans#reduced_virulence	33.333	60	37	2	88	146	200	257	0.012	33.9
g3106.t1	Q4ZHV5#PHI:4010#Plp#55601#Vibrio_anguillarum#unaffected_pathogenicity	21.359	309	198	11	24	331	143	407	2.22e-07	49.7
g3110.t1	V5XZS6#PHI:4194#AKT7#5599#Alternaria_alternata#reduced_virulence__increased_virulence_(hypervirulence)	26.923	182	93	6	25	168	8	187	4.06e-07	46.6
g3113.t1	I1S0P1#PHI:1669#GzCCHC009#5518#Fusarium_graminearum#unaffected_pathogenicity	40.741	27	16	0	144	170	28	54	0.025	31.6
g3114.t1	I1REJ1#PHI:1662#GzCCHC002#5518#Fusarium_graminearum#unaffected_pathogenicity	30.686	277	190	2	1	275	798	1074	2.27e-40	148
g3117.t1	E2QL90#PHI:4629#IbeR#562#Escherichia_coli#reduced_virulence	44.444	27	13	1	37	63	260	284	0.02	30
g3118.t1	P95200#PHI:3629#Rv0392c#1773#Mycobacterium_tuberculosis#unaffected_pathogenicity	30.736	231	138	7	32	258	9	221	2.56e-21	90.5
g3119.t1	I1REJ1#PHI:1662#GzCCHC002#5518#Fusarium_graminearum#unaffected_pathogenicity	23.56	382	283	7	143	521	698	1073	1.53e-30	125
g3120.t1	P95200#PHI:3629#Rv0392c#1773#Mycobacterium_tuberculosis#unaffected_pathogenicity	31.452	124	74	4	26	148	311	424	1.32e-09	53.1
g3124.t1	Q58Z64#PHI:423#VAD1#5207#Cryptococcus_neoformans#reduced_virulence	26.829	82	59	1	227	307	303	384	1.36e-05	44.7
g3130.t1	G4NGH0#PHI:4489#C3HC#318829#Magnaporthe_oryzae#reduced_virulence	39.655	58	34	1	65	121	131	188	1.28e-05	45.1
g3131.t1	I1RRU2#PHI:1248#FGSG_06832#5518#Fusarium_graminearum#unaffected_pathogenicity	38.444	450	187	12	20	435	7	400	5.91e-91	279
g3133.t1	I1RCE1#PHI:1568#GzOB008#5518#Fusarium_graminearum#unaffected_pathogenicity	23.939	660	421	24	329	957	376	985	5.28e-30	125
g3134.t1	Q700F1#PHI:326#ACE2#5478#Candida_glabrata#increased_virulence_(hypervirulence)	34.286	70	44	2	308	376	529	597	9.15e-06	45.4
g3137.t1	Q59UY7#PHI:2617#SEF1#5476#Candida_albicans#reduced_virulence	22.636	349	230	12	556	897	269	584	4.82e-08	55.1
g3138.t1	Q9UW87#PHI:267#MLT1#5476#Candida_albicans#reduced_virulence	44.805	308	155	3	2	297	1299	1603	2.26e-78	257
g3141.t1	B9JV05#PHI:2895#F-avi4330#373#Agrobacterium_vitis#loss_of_pathogenicity	28.09	267	175	3	17	278	1795	2049	3.03e-19	85.5
g3142.t1	J4UUB6#PHI:6972#TpsA#176275#Beauveria_bassiana#reduced_virulence	59.961	517	175	2	15	526	1	490	0	670
g3144.t1	Q9UW87#PHI:267#MLT1#5476#Candida_albicans#reduced_virulence	25.811	771	426	24	79	796	230	907	4.16e-62	226
g3145.t1	Q9UW87#PHI:267#MLT1#5476#Candida_albicans#reduced_virulence	27.542	541	299	11	9	481	774	1289	1.48e-51	186
g3146.t1	A0AUJ1#PHI:4182#Gib2#5207#Cryptococcus_neoformans#reduced_virulence	22.619	84	65	0	8	91	54	137	0.004	34.7
g3148.t1	B1Q017#PHI:5087#LukSF-PV#1280#Staphylococcus_aureus#increased_virulence_(hypervirulence)	26.174	149	82	7	68	195	35	176	0.057	32
g3149.t1	Q4WNT5#PHI:2534#ERG11A#746128#Aspergillus_fumigatus#loss_of_pathogenicity__lethal__unaffected_pathogenicity	43.686	293	144	7	3	288	231	509	2.41e-76	239
g3150.t1	Q9UW87#PHI:267#MLT1#5476#Candida_albicans#reduced_virulence	42.081	221	113	3	3	211	1312	1529	5.48e-50	171
g3152.t1	E9QY26#PHI:2535#ERG11B#746128#Aspergillus_fumigatus#unaffected_pathogenicity__lethal__loss_of_pathogenicity	54.011	187	79	1	2	188	87	266	7.93e-67	211
g3153.t1	E9QY26#PHI:2535#ERG11B#746128#Aspergillus_fumigatus#unaffected_pathogenicity__lethal__loss_of_pathogenicity	50.909	165	74	1	1	165	109	266	6.15e-53	173
g3154.t1	A7F6V9#PHI:2911#Ss-pth2#5180#Sclerotinia_sclerotiorum#reduced_virulence	26.05	714	376	15	25	731	68	636	2.72e-67	233
g3157.t1	Q0UF61#PHI:2265#Tps1#13684#Parastagonospora_nodorum#reduced_virulence	34.694	49	32	0	179	227	193	241	0.01	34.7
g3158.t1	I1S3N8#PHI:2451#FAEB1#5518#Fusarium_graminearum#unaffected_pathogenicity	36.145	83	46	3	2	81	218	296	4.35e-10	51.6
g3160.t1	G4N5N3#PHI:5019#MoPEX11C#318829#Magnaporthe_oryzae#reduced_virulence__unaffected_pathogenicity	29.839	124	62	7	914	1035	203	303	0.007	37.4
g3161.t1	I1RSH6#PHI:1510#GzHOME005#5518#Fusarium_graminearum#unaffected_pathogenicity	38	50	30	1	195	244	11	59	0.000608	38.1
g3162.t1	I1S3N8#PHI:2451#FAEB1#5518#Fusarium_graminearum#unaffected_pathogenicity	37.5	48	29	1	37	83	18	65	0.028	29.6
g3166.t1	P26215#PHI:3#PGN1#5017#Cochliobolus_carbonum#unaffected_pathogenicity	44.715	123	60	5	7	122	6	127	9.52e-23	89
g3170.t1	P28873#PHI:26#CaMDR1#5476#Candida_albicans#reduced_virulence	23.318	223	134	8	14	232	271	460	0.000331	40
g3172.t1	Q9C443#PHI:241#CAC1#5207#Cryptococcus_neoformans#loss_of_pathogenicity	48.936	47	20	2	233	276	1683	1728	0.08	32.7
g3179.t1	Q5GZC1#PHI:6840#pmt#347#Xanthomonas_oryzae#unaffected_pathogenicity	24.138	87	66	0	71	157	147	233	0.078	32
g3180.t1	Q6FUI3#PHI:2691#IRE1#5478#Candida_glabrata#reduced_virulence	40.613	522	250	11	649	1153	558	1036	2.82e-117	386
g3182.t1	I1RP25#PHI:1225#FGSG_05775#5518#Fusarium_graminearum#lethal	43.575	358	178	8	4	345	820	1169	6.71e-78	258
g3185.t1	I1V1W1#PHI:6207#BbCyp6#176275#Beauveria_bassiana#reduced_virulence	35.938	64	37	2	142	204	248	308	0.014	35.4
g3186.t1	C9K1M7#PHI:2431#ACTT2#5599#Alternaria_alternata#reduced_virulence	26.042	96	64	2	159	254	5	93	1.51e-06	46.2
g3188.t1	V5XZS6#PHI:4194#AKT7#5599#Alternaria_alternata#reduced_virulence__increased_virulence_(hypervirulence)	32.967	182	116	4	117	295	302	480	2.58e-27	109
g3189.t1	I1RI73#PHI:1284#FGSG_03499#5518#Fusarium_graminearum#unaffected_pathogenicity	24.309	181	111	4	416	590	229	389	1.62e-08	55.8
g3190.t1	I1RI73#PHI:1284#FGSG_03499#5518#Fusarium_graminearum#unaffected_pathogenicity	33.824	68	42	2	363	428	252	318	4.83e-05	44.3
g3191.t1	I1RAW2#PHI:1345#GzC2H005#5518#Fusarium_graminearum#unaffected_pathogenicity	41.509	53	19	3	61	103	91	141	0.024	32.3
g3192.t1	Q9UVL6#PHI:6484#CRP1#5476#Candida_albicans#reduced_virulence	25	104	65	4	14	107	449	549	0.054	30
g3197.t1	I1RS32#PHI:1180#(Sc_Sat4)#5518#Fusarium_graminearum#reduced_virulence	27.711	83	42	3	81	157	285	355	0.000384	37.7
g3201.t1	I1R9M1#PHI:3834#Fgrho3#5518#Fusarium_graminearum#unaffected_pathogenicity	30	60	38	1	117	172	136	195	0.039	31.6
g3206.t1	C4YFX2#PHI:6806#tup1#5476#Candida_albicans#reduced_virulence	26.042	288	167	10	303	564	198	465	1.82e-18	86.3
g3208.t1	Q4WJS6#PHI:6753#GlcA#746128#Aspergillus_fumigatus#lethal	92.675	314	21	1	1	314	1	312	0	607
g3209.t1	G4NCR0#PHI:2407#MoRIM15#318829#Magnaporthe_oryzae#reduced_virulence	32.051	78	40	2	57	123	1211	1286	0.055	31.6
g3213.t1	Q58Z64#PHI:423#VAD1#5207#Cryptococcus_neoformans#reduced_virulence	76.442	416	97	1	8	422	3	418	0	673
g3217.t1	G4MUR7#PHI:4475#MoTup1#318829#Magnaporthe_oryzae#loss_of_pathogenicity	27.381	168	107	4	26	190	349	504	1.33e-14	68.9
g3227.t1	I1RSD5#PHI:1384#GzC2H047#5518#Fusarium_graminearum#reduced_virulence	52.727	55	26	0	398	452	88	142	6.92e-15	70.1
g3232.t1	Q0R411#PHI:6417#Sm1#29875#Trichoderma_virens#reduced_virulence	48.63	146	45	2	34	177	21	138	9.31e-38	124
g3237.t1	Q8ZMF9#PHI:6187#pimt#28901#Salmonella_enterica#reduced_virulence	32.804	189	107	4	3	189	14	184	1.08e-19	81.3
g3239.t1	A0A024CIG8#PHI:2934#cifA#36746#Pseudomonas_cichorii#reduced_virulence	27.848	158	101	7	41	196	489	635	0.002	37
g3240.t1	Q9I4X3#PHI:3291__PHI:5563__PHI:5585#pqsA#287#Pseudomonas_aeruginosa#reduced_virulence	30.594	219	124	7	51	254	251	456	3.96e-10	58.2
g3243.t1	E2EAF6#PHI:2357#CYP52X1#176275#Beauveria_bassiana#reduced_virulence	29.258	229	109	10	192	415	315	495	1.82e-12	66.6
g3245.t1	Q8Y557#PHI:6413#PrsA2#1639#Listeria_monocytogenes#reduced_virulence	42.391	92	47	2	44	133	138	225	7.64e-15	67
g3246.t1	I1RA07#PHI:1538__PHI:4209__PHI:4236#GzMyb002__MYT3#5518#Fusarium_graminearum#reduced_virulence	27.612	134	90	3	1036	1167	1226	1354	1.93e-10	63.5
g3247.t1	I1S389#PHI:1781#GzZC096#5518#Fusarium_graminearum#unaffected_pathogenicity	35	40	26	0	60	99	257	296	0.07	30.8
g3251.t1	O42696#PHI:138#CaNIK1#5476#Candida_albicans#reduced_virulence	34.921	63	35	2	82	144	704	760	0.098	30.4
g3253.t1	C4YFX2#PHI:6806#tup1#5476#Candida_albicans#reduced_virulence	33.163	196	109	4	82	257	224	417	1.55e-23	97.1
g3255.t1	Q8ZQE4#PHI:3928#MacB#28901#Salmonella_enterica#reduced_virulence	29.787	188	101	5	103	277	34	203	1.69e-10	61.6
g3257.t1	I1RS37#PHI:1643#GzWing015#5518#Fusarium_graminearum#reduced_virulence	29.032	62	44	0	2	63	62	123	0.032	30
g3258.t1	I1RCM9#PHI:1354#GzC2H014#5518#Fusarium_graminearum#reduced_virulence	32.039	103	54	5	203	303	263	351	0.000172	42.4
g3259.t1	I1RAI5#PHI:1319#GzbZIP001#5518#Fusarium_graminearum#reduced_virulence	32.979	94	52	4	211	293	174	267	0.017	34.3
g3262.t1	Q6WP49#PHI:438#BcBOT1_(CND5)#40559#Botrytis_cinerea#reduced_virulence	23.179	453	284	19	21	455	30	436	1.03e-13	71.2
g3263.t1	I1RWQ2#PHI:1235#FGSG_08731#5518#Fusarium_graminearum#lethal	40.604	298	170	3	8	305	27	317	2.23e-72	227
g3265.t1	I1S802#PHI:1672#GzCCHC012#5518#Fusarium_graminearum#unaffected_pathogenicity	29.762	84	50	1	348	422	101	184	0.062	33.5
g3269.t1	J9VQL2#PHI:3457#VTC4#5207#Cryptococcus_neoformans#increased_virulence_(hypervirulence)	51.613	31	15	0	1	31	1	31	0.025	35.4
g3270.t1	I1RJY6#PHI:1707#GzZC022#5518#Fusarium_graminearum#unaffected_pathogenicity	26.446	121	67	5	306	425	553	652	0.082	33.1
g3273.t1	I1RB37#PHI:6119#BTA1#5518#Fusarium_graminearum#reduced_virulence	50	210	98	2	1	206	624	830	5.8e-64	209
g3274.t1	Q59M50#PHI:2562#Cwt1#5476#Candida_albicans#reduced_virulence	41.935	62	26	4	88	141	31	90	4.08e-06	45.8
g3279.t1	Q00359#PHI:115#PGX1#5017#Cochliobolus_carbonum#unaffected_pathogenicity	41.775	383	199	6	27	395	54	426	1.64e-87	270
g3285.t1	I1S050#PHI:1203#(Sc_Yck1/2/3)#5518#Fusarium_graminearum#reduced_virulence	40.645	155	91	1	5	159	148	301	1.18e-32	119
g3287.t1	Q9A0G6#PHI:5069#GacA#1314#Streptococcus_pyogenes#lethal	35.088	114	66	2	1	113	4	110	3.29e-13	65.9
g3289.t1	Q00359#PHI:115#PGX1#5017#Cochliobolus_carbonum#unaffected_pathogenicity	42.82	383	199	6	27	399	54	426	4.56e-89	275
g3290.t1	G4MVC5#PHI:6927#MoRAD6#318829#Magnaporthe_oryzae#reduced_virulence	43.182	132	75	0	12	143	1	132	8.13e-40	129
g3292.t1	P30573#PHI:31#CHS3#5476#Candida_albicans#reduced_virulence	42.424	33	16	1	33	62	8	40	0.092	28.1
g3295.t1	Q9A0G6#PHI:5069#GacA#1314#Streptococcus_pyogenes#lethal	35.088	114	66	2	1	113	4	110	3.32e-13	65.5
g3302.t1	I1RSE4#PHI:1096#FGSG_07062#5518#Fusarium_graminearum#unaffected_pathogenicity	33.333	72	44	2	15	83	312	382	4e-05	40
g3304.t1	Q0UA24#PHI:1130__PHI:2256#Xdh1#13684#Parastagonospora_nodorum#unaffected_pathogenicity	32.828	198	127	5	18	209	31	228	1.25e-26	102
g3305.t1	I1RWQ2#PHI:1235#FGSG_08731#5518#Fusarium_graminearum#lethal	44.485	272	140	4	1	271	56	317	3.04e-72	226
g3309.t1	Q9P8L8#PHI:544#BCMFS1#40559#Botrytis_cinerea#unaffected_pathogenicity	34.426	61	33	2	35	88	192	252	0.029	30.8
g3311.t1	G4MXR6#PHI:5620#MoACEII#318829#Magnaporthe_oryzae#unaffected_pathogenicity	23.684	152	88	5	222	360	125	261	0.017	35
g3312.t1	I1S0Q0#PHI:1670#GzCCHC010#5518#Fusarium_graminearum#unaffected_pathogenicity	42.857	28	16	0	724	751	14	41	0.011	35.4
g3318.t1	I1RQ67#PHI:1255#FGSG_06206#5518#Fusarium_graminearum#unaffected_pathogenicity	26.772	127	69	5	257	377	501	609	0.000522	40
g3322.t1	Q8Y0J2#PHI:5271#fabG1#305#Ralstonia_solanacearum#lethal	28.261	230	130	4	5	233	53	248	3.26e-23	92
g3323.t1	E2EAF6#PHI:2357#CYP52X1#176275#Beauveria_bassiana#reduced_virulence	30.086	349	179	8	163	502	102	394	2.47e-35	136
g3327.t1	I1RME6#PHI:1274#FGSG_05135#5518#Fusarium_graminearum#unaffected_pathogenicity	39.474	38	23	0	106	143	800	837	0.003	35.8
g3333.t1	E2EAF6#PHI:2357#CYP52X1#176275#Beauveria_bassiana#reduced_virulence	34.177	395	211	14	1	373	153	520	4.53e-55	188
g3334.t1	Q6FUI3#PHI:2691#IRE1#5478#Candida_glabrata#reduced_virulence	26.154	130	85	4	47	172	643	765	2.03e-05	43.1
g3335.t1	I1RD19#PHI:1251#FGSG_01506#5518#Fusarium_graminearum#unaffected_pathogenicity	23.6	250	140	10	60	274	33	266	3.76e-05	42.7
g3336.t1	A0A1D8PET2#PHI:6803#cla4#5476#Candida_albicans#unaffected_pathogenicity	43.478	23	13	0	5	27	793	815	0.098	29.3
g3338.t1	I1S7F8#PHI:1553#GzMyb017#5518#Fusarium_graminearum#reduced_virulence	44.262	61	27	3	114	171	21	77	0.000352	38.5
g3339.t1	Q6FUI3#PHI:2691#IRE1#5478#Candida_glabrata#reduced_virulence	29.114	79	51	2	51	125	688	765	0.000177	38.9
g3341.t1	I1RT48#PHI:1216#FGSG_07344#5518#Fusarium_graminearum#reduced_virulence	31.395	86	43	3	51	132	102	175	0.005	35.4
g3356.t1	I1RU69#PHI:1393#GzC2H056#5518#Fusarium_graminearum#unaffected_pathogenicity	24.46	278	177	9	60	327	509	763	4.96e-15	75.5
g3357.t1	Q4X1Y0#PHI:2514#PFS2#746128#Aspergillus_fumigatus#lethal	37.681	345	146	6	104	398	1	326	5.93e-67	233
g3358.t1	A0A0D5ZBN4#PHI:5103#hacpl2#13563#Heterobasidion_annosum#increased_virulence_(hypervirulence)	50.685	146	64	3	1	146	1	138	1.53e-43	138
g3363.t1	I1RDX3#PHI:1254#FGSG_01842#5518#Fusarium_graminearum#unaffected_pathogenicity	45.714	175	84	4	14	180	491	662	6.77e-36	134
g3364.t1	B2HHI1#PHI:3364#MMAR_1663#1781#Mycobacterium_marinum#reduced_virulence	22.159	176	103	5	39	200	25	180	0.003	36.2
g3366.t1	F9XJV5#PHI:2441#MgAlg2#1047171#Zymoseptoria_tritici#loss_of_pathogenicity	36.977	311	171	11	1	305	157	448	2.68e-51	174
g3367.t1	Q00903#PHI:24#Avenacinase_gene#29850#Gaeumannomyces_graminis#loss_of_pathogenicity__unaffected_pathogenicity	24.604	695	394	29	110	724	106	750	4.54e-18	86.7
g3369.t1	Q00313#PHI:80#TOP1#5476#Candida_albicans#reduced_virulence	34.375	64	36	3	191	252	163	222	0.028	34.3
g3371.t1	W7MS01#PHI:3389#FVEG_12521#117187#Fusarium_verticillioides#unaffected_pathogenicity	33.333	39	26	0	153	191	233	271	0.091	33.1
g3372.t1	C6ZRH8#PHI:2976#CgOPT1#474922#Colletotrichum_gloeosporioides#reduced_virulence	27.66	376	233	13	45	394	48	410	2.61e-21	94
g3378.t1	E2EAF6#PHI:2357#CYP52X1#176275#Beauveria_bassiana#reduced_virulence	29.915	234	137	9	98	326	315	526	2.7e-18	83.2
g3381.t1	Q00903#PHI:24#Avenacinase_gene#29850#Gaeumannomyces_graminis#loss_of_pathogenicity__unaffected_pathogenicity	24.189	339	213	14	92	407	103	420	5.03e-08	52.8
g3383.t1	Q5NH02#PHI:4732#FTT0673p/prsAp#263#Francisella_tularensis#unaffected_pathogenicity	42.857	315	172	6	9	321	7	315	4.28e-83	253
g3384.t1	Q4PGV2.1#PHI:5035#Hos2#5270#Ustilago_maydis#reduced_virulence	74.895	239	60	0	7	245	133	371	5.15e-126	369
g3385.t1	Q522W5#PHI:2086#Moatg24#318829#Magnaporthe_oryzae#unaffected_pathogenicity	32.203	59	40	0	186	244	20	78	0.05	32.7
g3386.t1	I1RDX3#PHI:1254#FGSG_01842#5518#Fusarium_graminearum#unaffected_pathogenicity	45.263	190	93	4	2	183	476	662	4.91e-38	141
g3387.t1	I1RB16#PHI:1967#GzZC282#5518#Fusarium_graminearum#reduced_virulence	36.765	68	37	2	273	336	3	68	0.022	34.3
g3388.t1	Q0R411#PHI:6417#Sm1#29875#Trichoderma_virens#reduced_virulence	44.715	123	63	2	14	135	20	138	2.21e-30	104
g3390.t1	S7VVL5#PHI:6254#myr1#5811#Toxoplasma_gondii#reduced_virulence	34	50	33	0	14	63	125	174	0.006	32
g3395.t1	P31498#PHI:6100#YopJ#632#Yersinia_pestis#effector_(plant_avirulence_determinant)	25.352	71	53	0	117	187	100	170	0.013	35
g3398.t1	Q7Z8E8#PHI:419#CSH1#5476#Candida_albicans#reduced_virulence	35.897	351	174	10	19	349	1	320	5.24e-62	199
g3401.t1	A0A0D2XVZ5#PHI:5236#Dnj1#5507#Fusarium_oxysporum#reduced_virulence	36.691	139	82	2	12	150	67	199	4.49e-18	77.4
g3402.t1	P49606#PHI:22#UAC1#5270#Ustilago_maydis#loss_of_pathogenicity	29.412	119	74	2	121	238	1078	1187	0.003	37.4
g3405.t1	Q8Y619#PHI:6537#ChiA#1639#Listeria_monocytogenes#reduced_virulence	24.903	257	159	12	1	235	78	322	1.1e-07	49.7
g3407.t1	B2RKU3#PHI:4103#DPPIV#837#Porphyromonas_gingivalis#reduced_virulence	33.083	399	237	11	4	394	345	721	1.51e-56	195
g3408.t1	A0A075TRB3#PHI:3301#patN#27334#Penicillium_expansum#unaffected_pathogenicity	25.806	124	74	3	43	166	88	193	0.007	34.7
g3410.t1	V5XZS6#PHI:4194#AKT7#5599#Alternaria_alternata#reduced_virulence__increased_virulence_(hypervirulence)	30.159	126	83	2	3	128	376	496	5.55e-10	53.9
g3411.t1	V5XZS6#PHI:4194#AKT7#5599#Alternaria_alternata#reduced_virulence__increased_virulence_(hypervirulence)	32.075	106	69	2	3	108	376	478	2.67e-10	54.7
g3413.t1	Q9HFZ2#PHI:184#RBT4#5476#Candida_albicans#reduced_virulence	33.333	159	64	6	2	151	218	343	3.59e-16	72.4
g3415.t1	V5XZS6#PHI:4194#AKT7#5599#Alternaria_alternata#reduced_virulence__increased_virulence_(hypervirulence)	29.245	106	70	3	68	173	376	476	3.87e-06	44.3
g3416.t1	G4N7U4#PHI:6634#MoDnm1#318829#Magnaporthe_oryzae#reduced_virulence	63.78	127	34	3	1	115	34	160	6.78e-46	157
g3417.t1	B2RKU3#PHI:4103#DPPIV#837#Porphyromonas_gingivalis#reduced_virulence	35.878	131	80	3	3	132	103	230	4.83e-20	82.4
g3418.t1	G4N7U4#PHI:6634#MoDnm1#318829#Magnaporthe_oryzae#reduced_virulence	59.783	92	37	0	1	92	710	801	4.8e-30	109
g3426.t1	Q5XTQ5#PHI:538#FRT1#40559#Botrytis_cinerea#unaffected_pathogenicity	30.108	186	98	8	26	189	48	223	3.4e-10	56.2
g3427.t1	Q9P872#PHI:440#PMR1#5476#Candida_albicans#reduced_virulence	28.079	1015	585	30	147	1146	21	905	1.24e-97	330
g3429.t1	A5IYL7#PHI:6517#adhT#2110#Mycoplasma_agalactiae#reduced_virulence	31.868	182	95	7	1	175	145	304	8.71e-12	61.2
g3430.t1	G5EHQ9#PHI:2174#NMR2#318829#Magnaporthe_oryzae#reduced_virulence	33.051	118	69	4	3	119	2	110	6.03e-09	54.7
g3439.t1	Q9P304#PHI:199#AOX1#5499#Passalora_fulva#reduced_virulence	37.692	650	349	12	8	612	5	643	1.43e-136	411
g3441.t1	Q9P304#PHI:199#AOX1#5499#Passalora_fulva#reduced_virulence	35.739	291	140	7	1	245	351	640	1.28e-49	170
g3442.t1	I1RPM7#PHI:1376#GzC2H039#5518#Fusarium_graminearum#unaffected_pathogenicity	44.022	184	94	3	1	179	184	363	8.79e-52	170
g3445.t1	Q9P304#PHI:199#AOX1#5499#Passalora_fulva#reduced_virulence	36.3	427	230	10	8	426	5	397	1.21e-81	262
g3447.t1	Q5XTQ5#PHI:538#FRT1#40559#Botrytis_cinerea#unaffected_pathogenicity	27.297	370	259	4	4	370	238	600	2.29e-42	154
g3450.t1	I1RPM7#PHI:1376#GzC2H039#5518#Fusarium_graminearum#unaffected_pathogenicity	37.795	127	56	6	14	133	11	121	4.1e-14	65.5
g3452.t1	Q6TKU1#PHI:4559#T6SS2#562#Escherichia_coli#effector_(plant_avirulence_determinant)	27.368	95	56	2	49	130	57	151	0.015	32.3
g3463.t1	I1RWP1#PHI:1648__PHI:6246#GzWing020__Famyo2#5518#Fusarium_graminearum#reduced_virulence	30.882	68	47	0	155	222	1115	1182	0.049	33.5
g3467.t1	Q30MW3#PHI:3813#gp43#121759#Paracoccidioides_brasiliensis#reduced_virulence	36.994	173	102	3	295	465	6	173	1.83e-26	103
g3468.t1	I1RTG5#PHI:6245#FaMyo2B#5518#Fusarium_graminearum#reduced_virulence	32.246	797	426	16	43	740	78	859	7.79e-114	377
g3478.t1	Q30MW3#PHI:3813#gp43#121759#Paracoccidioides_brasiliensis#reduced_virulence	28.395	81	53	1	221	301	6	81	0.002	35.8
g3489.t1	Q830T5#PHI:4012#ElrR#1351#Enterococcus_faecalis#reduced_virulence	37.255	51	30	1	69	119	74	122	0.088	33.9
g3494.t1	Q4WQ36#PHI:6751#Fbx23#746128#Aspergillus_fumigatus#increased_virulence_(hypervirulence)	37.931	58	27	2	36	85	107	163	0.033	34.7
g3504.t1	Q875J4#PHI:385#tgaA#29875#Trichoderma_virens#reduced_virulence	38.462	65	39	1	280	343	127	191	2.49e-08	52.8
g3513.t1	Q51UJ9#PHI:2085#Moatg11#318829#Magnaporthe_oryzae#unaffected_pathogenicity	45.455	44	18	1	209	246	1328	1371	0.06	32.7
g3514.t1	I1RRX7#PHI:1183#(Sc_Cmk1/Cmk2)#5518#Fusarium_graminearum#reduced_virulence	25	116	86	1	123	237	52	167	0.012	34.3
g3520.t1	P87035#PHI:79#GPA4#5270#Ustilago_maydis#unaffected_pathogenicity	33.75	80	43	3	15	86	485	562	3.06e-05	38.1
g3521.t1	G1UBC2#PHI:517#CaEAP1#5476#Candida_albicans#reduced_virulence	34.091	88	42	2	232	304	143	229	4.15e-06	45.8
g3525.t1	Q4HYC1#PHI:1201#(Bud32)#5518#Fusarium_graminearum#reduced_virulence	27.059	85	50	3	46	119	139	222	0.089	29.6
g3530.t1	Q8FDW4#PHI:5262#Sat#562#Escherichia_coli#unaffected_pathogenicity	30	90	62	1	88	177	1027	1115	0.091	31.6
g3533.t1	G4MS03#PHI:2006__PHI:2008#HST1#318829#Magnaporthe_oryzae#unaffected_pathogenicity	34.615	52	32	1	2	53	266	315	0.05	33.1
g3543.t1	G4N2W2#PHI:2099#Pmc1#318829#Magnaporthe_oryzae#loss_of_pathogenicity__reduced_virulence	25.128	195	107	9	707	876	606	786	0.054	35
g3545.t1	B0JFC8#PHI:2304#BCFHG1#40559#Botrytis_cinerea#unaffected_pathogenicity	24.294	177	115	5	112	281	242	406	0.000339	39.3
g3548.t1	Q5XTQ4#PHI:541#LIP1#40559#Botrytis_cinerea#unaffected_pathogenicity	37.598	383	215	9	5	368	168	545	1e-71	233
g3550.t1	Q5XTQ4#PHI:541#LIP1#40559#Botrytis_cinerea#unaffected_pathogenicity	36.632	576	291	15	27	570	34	567	6.11e-98	307
g3555.t1	G4MV99#PHI:2133#MoHox3#318829#Magnaporthe_oryzae#reduced_virulence	27.586	58	41	1	102	159	413	469	0.044	32
g3556.t1	Q5XTQ4#PHI:541#LIP1#40559#Botrytis_cinerea#unaffected_pathogenicity	42.857	63	36	0	26	88	35	97	1.45e-09	51.2
g3567.t1	I1RI73#PHI:1284#FGSG_03499#5518#Fusarium_graminearum#unaffected_pathogenicity	33.333	51	33	1	443	492	265	315	0.013	35.8
g3572.t1	G4N7R4#PHI:799#MGG_03530#318829#Magnaporthe_oryzae#reduced_virulence	34.483	58	38	0	113	170	412	469	0.007	34.7
g3574.t1	G4MUI1#PHI:790#MGG_07259#318829#Magnaporthe_oryzae#reduced_virulence	26.087	92	62	4	44	132	165	253	0.029	32.3
g3577.t1	W9BHK2#PHI:6653#ybtS#573#Klebsiella_pneumoniae#reduced_virulence	37.037	27	17	0	60	86	115	141	0.1	28.9
g3578.t1	E2EAF6#PHI:2357#CYP52X1#176275#Beauveria_bassiana#reduced_virulence	32.5	200	109	7	312	504	315	495	5.08e-19	87.8
g3579.t1	Q9P872#PHI:440#PMR1#5476#Candida_albicans#reduced_virulence	30.809	581	332	15	29	601	268	786	2.18e-68	242
g3581.t1	I1S7B9#PHI:1739#GzZC054#5518#Fusarium_graminearum#unaffected_pathogenicity	26.824	425	233	18	11	424	22	379	6.95e-20	90.1
g3582.t1	G4MNA5#PHI:2096#Calcium-transporting_ATPase_3#318829#Magnaporthe_oryzae#loss_of_pathogenicity	30.544	239	135	6	97	326	40	256	2.22e-23	99
g3583.t1	G4N265#PHI:6613#Mocapn14#318829#Magnaporthe_oryzae#unaffected_pathogenicity	28.571	126	77	3	205	330	703	815	9.74e-05	42
g3584.t1	Q53763#PHI:6324#StpC#1280#Staphylococcus_aureus#unaffected_pathogenicity	28.497	193	120	4	465	645	14	200	3.63e-10	58.9
g3585.t1	Q9C1I3#PHI:475#RFG1#5476#Candida_albicans#loss_of_pathogenicity	30.337	89	62	0	95	183	202	290	5.83e-09	56.2
g3586.t1	E2EAF6#PHI:2357#CYP52X1#176275#Beauveria_bassiana#reduced_virulence	30.688	189	116	5	205	386	315	495	9.52e-15	73.6
g3587.t1	Q96WM3#PHI:235#VPH1#5207#Cryptococcus_neoformans#reduced_virulence	63.636	616	212	7	1	608	196	807	0	809
g3588.t1	A0A0D5ZBN4#PHI:5103#hacpl2#13563#Heterobasidion_annosum#increased_virulence_(hypervirulence)	57.639	144	55	2	1	144	1	138	1.65e-56	171
g3590.t1	Q8DPC2#PHI:6319#potA#1313#Streptococcus_pneumoniae#reduced_virulence	29.565	115	75	3	7	115	106	220	3.63e-09	52.8
g3595.t1	Q96WM3#PHI:235#VPH1#5207#Cryptococcus_neoformans#reduced_virulence	51.128	133	63	1	1	131	44	176	2.8e-30	112
g3596.t1	Q96WM3#PHI:235#VPH1#5207#Cryptococcus_neoformans#reduced_virulence	50.847	59	27	1	12	68	118	176	7.48e-13	59.7
g3597.t1	A0A0D2XJY4#PHI:4723#gnn1#5507#Fusarium_oxysporum#unaffected_pathogenicity	26.744	86	56	2	223	308	89	167	0.008	36.2
g3598.t1	Q4JIM2#PHI:3866#IDH#27334#Penicillium_expansum#reduced_virulence	26.705	176	89	8	41	206	107	252	0.000693	37.4
g3600.t1	G4MZY1#PHI:2034#MFP1#318829#Magnaporthe_oryzae#reduced_virulence	48.485	33	17	0	16	48	311	343	0.003	31.2
g3601.t1	Q4JIM2#PHI:3866#IDH#27334#Penicillium_expansum#reduced_virulence	26.214	103	63	3	3	103	161	252	0.002	33.9
g3602.t1	M1W4B7#PHI:6266#cptRNA-ipt#5111#Claviceps_purpurea#reduced_virulence__loss_of_pathogenicity	31.915	47	32	0	5	51	33	79	0.081	30.4
g3603.t1	Q00903#PHI:24#Avenacinase_gene#29850#Gaeumannomyces_graminis#loss_of_pathogenicity__unaffected_pathogenicity	57.647	85	33	2	4	85	222	306	6.88e-28	102
g3605.t1	Q6RKH5#PHI:728#PKS5#5518#Fusarium_graminearum#unaffected_pathogenicity	33.236	343	181	10	8	308	1	337	2.04e-46	159
g3607.t1	B1GVX4#PHI:2289#BcBOA2#40559#Botrytis_cinerea#reduced_virulence	29.688	128	79	3	3	130	106	222	2.59e-08	52.4
g3608.t1	B9JV05#PHI:2895#F-avi4330#373#Agrobacterium_vitis#loss_of_pathogenicity	25.238	210	127	12	94	290	912	1104	0.000465	39.3
g3609.t1	I1RHS7#PHI:723__PHI:727#PKS1__PKS17#5518#Fusarium_graminearum#unaffected_pathogenicity	31.935	310	155	12	5	265	365	667	1.75e-24	100
g3610.t1	Q5D6D7#PHI:4234#nps2#5016#Cochliobolus_heterostrophus#reduced_virulence	24.074	108	77	2	18	124	2684	2787	0.012	33.5
g3611.t1	I1RUB2#PHI:719#GzFUS1#5518#Fusarium_graminearum#unaffected_pathogenicity	31.884	69	43	1	441	509	2689	2753	0.098	33.5
g3612.t1	W7N2A8#PHI:3383#FVEG_12531#117187#Fusarium_verticillioides#unaffected_pathogenicity	27.273	385	229	14	34	407	24	368	2.36e-33	127
g3619.t1	I1S077#PHI:1210#FGSG_10095#5518#Fusarium_graminearum#reduced_virulence	48.387	31	16	0	22	52	985	1015	0.000833	35.4
g3628.t1	O14439#PHI:2228#odc#5270#Ustilago_maydis#loss_of_pathogenicity	52.423	454	151	7	106	527	37	457	1.95e-150	437
g3629.t1	G4NID8#PHI:2987#MoAPS1#318829#Magnaporthe_oryzae#reduced_virulence	34.066	91	57	2	16	106	120	207	2.26e-10	60.8
g3634.t1	A0A024CHY2#PHI:2935#cifB#36746#Pseudomonas_cichorii#reduced_virulence	35.484	62	39	1	12	73	1451	1511	0.05	30
g3648.t1	H3RJF2#PHI:3297#iutA#66269#Pantoea_stewartii#reduced_virulence	36.585	41	26	0	19	59	623	663	0.074	33.1
g3655.t1	K9FV70#PHI:6128#ku70#36651#Penicillium_digitatum#unaffected_pathogenicity	34.932	146	64	3	59	203	430	545	3.49e-16	73.9
g3659.t1	W7N2C1#PHI:3384#FVEG_12530#117187#Fusarium_verticillioides#unaffected_pathogenicity	28.866	97	59	4	15	108	886	975	0.037	30.4
g3661.t1	I1RI73#PHI:1284#FGSG_03499#5518#Fusarium_graminearum#unaffected_pathogenicity	36.667	60	31	2	78	137	270	322	0.001	35.8
g3662.t1	D9J222#PHI:2453#Snt2#5507#Fusarium_oxysporum#reduced_virulence	36	100	48	4	8	105	198	283	5.32e-14	63.9
g3666.t1	D4I307#PHI:3126#argD#552#Erwinia_amylovora#loss_of_pathogenicity__reduced_virulence	27.465	426	247	14	40	462	39	405	6.73e-29	115
g3669.t1	I1RWB8#PHI:1402#GzC2H065#5518#Fusarium_graminearum#unaffected_pathogenicity	50	42	21	0	296	337	716	757	4.26e-05	45.1
g3670.t1	Q5A5Q8#PHI:6076#RPS41#5476#Candida_albicans#reduced_virulence	73.462	260	68	1	37	295	2	261	2.63e-147	412
g3672.t1	I1R980#PHI:2393#Related_to_O-methylsterigmatocystin_oxidoreductase#5518#Fusarium_graminearum#increased_virulence_(hypervirulence)	33.676	389	216	6	50	430	11	365	2.63e-68	222
g3674.t1	D2E9W7#PHI:2376#DEP2#29001#Alternaria_brassicicola#reduced_virulence__unaffected_pathogenicity	24.479	192	118	6	8	197	6	172	0.000696	40
g3676.t1	Q7Z8E8#PHI:419#CSH1#5476#Candida_albicans#reduced_virulence	25	340	206	12	11	328	5	317	9.03e-18	80.5
g3677.t1	I1RC95#PHI:1566#GzOB006#5518#Fusarium_graminearum#lethal	78.036	387	85	0	12	398	2	388	0	621
g3680.t1	I1RC01#PHI:1506#GzHOME001#5518#Fusarium_graminearum#unaffected_pathogenicity	53.846	26	12	0	69	94	9	34	0.051	29.3
g3684.t1	D9J222#PHI:2453#Snt2#5507#Fusarium_oxysporum#reduced_virulence	27.945	433	219	14	1	347	387	812	5.89e-26	110
g3685.t1	A0A095CIZ4#PHI:6188#Ubp5#552467#Cryptococcus_gattii#reduced_virulence	24.88	209	106	6	361	561	198	363	1.65e-05	45.4
g3686.t1	D9J222#PHI:2453#Snt2#5507#Fusarium_oxysporum#reduced_virulence	30.717	293	164	8	3	257	1037	1328	1.82e-38	141
g3692.t1	Q8Y0J2#PHI:5271#fabG1#305#Ralstonia_solanacearum#lethal	27.132	129	92	2	2	129	7	134	0.000315	39.3
g3695.t1	Q6WER3#PHI:432__PHI:4212__PHI:4242#FGL1__Fgl1#5518#Fusarium_graminearum#reduced_virulence	32.5	160	85	6	70	214	95	246	4.67e-09	53.1
g3696.t1	O59918#PHI:158#UKC1#5270#Ustilago_maydis#reduced_virulence	72.826	460	115	3	21	474	102	557	0	688
g3704.t1	I1RT48#PHI:1216#FGSG_07344#5518#Fusarium_graminearum#reduced_virulence	59.036	332	112	4	59	368	7	336	9.06e-127	389
g3705.t1	Q8Y9V5#PHI:4689#pgdA#1639#Listeria_monocytogenes#reduced_virulence	29.744	195	121	7	155	348	268	447	2.07e-18	85.1
g3708.t1	I1RC70#PHI:1303#GzbHLH004#5518#Fusarium_graminearum#unaffected_pathogenicity	60	90	29	2	463	545	321	410	7.5e-26	109
g3709.t1	G4MVC5#PHI:6927#MoRAD6#318829#Magnaporthe_oryzae#reduced_virulence	36.364	121	75	2	9	129	14	132	6.19e-24	89
g3712.t1	I1S0P1#PHI:1669#GzCCHC009#5518#Fusarium_graminearum#unaffected_pathogenicity	36	50	30	1	222	271	7	54	0.000699	39.3
g3713.t1	I1RTB9#PHI:1644#GzRFX1#5518#Fusarium_graminearum#unaffected_pathogenicity	37.255	102	63	1	187	288	121	221	9.95e-16	78.2
g3717.t1	Q51508#PHI:6988#pchA#287#Pseudomonas_aeruginosa#loss_of_pathogenicity	31.034	58	33	1	106	156	196	253	0.047	32.3
g3718.t1	G4N8Y3#PHI:3213#MoCDIP1#318829#Magnaporthe_oryzae#effector_(plant_avirulence_determinant)	30.263	76	38	2	88	148	49	124	0.014	35.4
g3724.t1	C5MK57#PHI:1072__PHI:2124#STE7__MGSTE7p#1047171#Zymoseptoria_tritici#loss_of_pathogenicity	48.649	37	19	0	339	375	350	386	0.075	32.7
g3729.t1	P87199#PHI:465#KIN2#5270#Ustilago_maydis#reduced_virulence	42.126	254	131	7	3	250	93	336	1.06e-43	155
g3734.t1	I1RX44#PHI:1496#MAT1-2-1#5518#Fusarium_graminearum#unaffected_pathogenicity	29.703	101	42	3	25	125	117	188	7.34e-06	45.1
g3736.t1	Q99101#PHI:57#PRF1#5270#Ustilago_maydis#loss_of_pathogenicity	28.571	98	62	3	55	149	124	216	0.000147	40.8
g3741.t1	Q523C3#PHI:2072#Moatg4#318829#Magnaporthe_oryzae#loss_of_pathogenicity	38.489	278	128	8	332	583	147	407	9.43e-46	170
g3744.t1	I1RV69#PHI:1234#FGSG_08133#5518#Fusarium_graminearum#lethal	22.636	349	211	15	1065	1378	583	907	0.015	37.7
g3745.t1	I1S0P1#PHI:1669#GzCCHC009#5518#Fusarium_graminearum#unaffected_pathogenicity	34	50	31	1	266	315	7	54	0.023	35
g3749.t1	Q8Y8N0#PHI:6510#CshA#1639#Listeria_monocytogenes#unaffected_pathogenicity	25	264	133	9	1	262	150	350	9.53e-07	47.4
g3751.t1	Q9P8L8#PHI:544#BCMFS1#40559#Botrytis_cinerea#unaffected_pathogenicity	35.065	231	133	3	52	277	96	314	2.1e-33	125
g3757.t1	I1RHI0#PHI:1361#GzC2H021#5518#Fusarium_graminearum#unaffected_pathogenicity	37.838	37	23	0	66	102	145	181	0.012	32.7
g3761.t1	I1RWA9#PHI:1647#GzWing019#5518#Fusarium_graminearum#reduced_virulence	23.83	235	128	7	57	285	543	732	5e-06	47.8
g3762.t1	G4MS58#PHI:881#MGG_04556#318829#Magnaporthe_oryzae#reduced_virulence	27.309	249	150	8	1	249	1	218	5.42e-16	75.9
g3764.t1	Q4PD66#PHI:854#um01947#5270#Ustilago_maydis#reduced_virulence	26.515	132	91	4	7	134	35	164	3.14e-06	42.7
g3770.t1	G4N740#PHI:4024#MoST1#318829#Magnaporthe_oryzae#unaffected_pathogenicity	36.19	105	61	2	18	118	371	473	1.33e-15	70.5
g3776.t1	Q6FUI3#PHI:2691#IRE1#5478#Candida_glabrata#reduced_virulence	30.303	66	42	1	113	174	700	765	0.000303	39.3
g3778.t1	I1RT48#PHI:1216#FGSG_07344#5518#Fusarium_graminearum#reduced_virulence	32.584	89	49	3	97	181	94	175	0.000135	40.8
g3779.t1	I1RQ67#PHI:1255#FGSG_06206#5518#Fusarium_graminearum#unaffected_pathogenicity	37.255	51	21	1	116	166	507	546	0.000876	36.6
g3781.t1	E3Q7G1#PHI:2921#FET3-2#31870#Colletotrichum_graminicola#reduced_virulence	48.148	135	64	3	28	161	32	161	1.77e-34	124
g3782.t1	G4N027#PHI:2169#Conserved_hypothetical_protein#318829#Magnaporthe_oryzae#reduced_virulence	29.719	249	119	8	263	499	178	382	5.41e-10	58.9
g3784.t1	A0ST44#PHI:1047#CTB6#29003#Cercospora_nicotianae#reduced_virulence	27.5	280	161	13	3	261	23	281	3.01e-14	70.5
g3787.t1	A0ST44#PHI:1047#CTB6#29003#Cercospora_nicotianae#reduced_virulence	34.266	143	86	3	6	143	2	141	5.18e-17	76.3
g3794.t1	G4MUR7#PHI:4475#MoTup1#318829#Magnaporthe_oryzae#loss_of_pathogenicity	28.986	69	48	1	162	229	436	504	0.015	35
g3802.t1	I1R983#PHI:1992#GzZC307#5518#Fusarium_graminearum#unaffected_pathogenicity	27.381	84	57	3	17	97	79	161	0.042	32
g3804.t1	Q9P8L8#PHI:544#BCMFS1#40559#Botrytis_cinerea#unaffected_pathogenicity	31.304	115	61	4	130	233	24	131	0.018	34.7
g3811.t1	Q1A1Y7#PHI:599#TCO1#5207#Cryptococcus_neoformans#reduced_virulence	58.298	235	75	3	215	426	134	368	3.92e-72	244
g3813.t1	Q59PZ5#PHI:4561#Gcn5#5476#Candida_albicans#loss_of_pathogenicity	31.507	73	50	0	2	74	371	443	1.78e-10	55.8
g3815.t1	Q1A1Y7#PHI:599#TCO1#5207#Cryptococcus_neoformans#reduced_virulence	54.585	458	167	5	1	423	837	1288	5.77e-161	486
g3817.t1	E3QJK7#PHI:6827#GPI8#31870#Colletotrichum_graminicola#loss_of_pathogenicity	66.467	167	41	1	32	183	24	190	3.73e-79	239
g3819.t1	I1RZL0#PHI:1414#GzC2H081#5518#Fusarium_graminearum#unaffected_pathogenicity	46.032	63	33	1	10	71	24	86	7.88e-11	56.2
g3824.t1	Q1A1Y7#PHI:599#TCO1#5207#Cryptococcus_neoformans#reduced_virulence	66.667	78	26	0	1	78	1289	1366	3.13e-30	110
g3825.t1	Q1A1Y7#PHI:599#TCO1#5207#Cryptococcus_neoformans#reduced_virulence	70.175	171	51	0	1	171	483	653	5.11e-72	233
g3827.t1	Q00310#PHI:104#CaMNT1#5476#Candida_albicans#reduced_virulence	59.016	122	50	0	3	124	282	403	1.1e-51	166
g3828.t1	Q1A1Y7#PHI:599#TCO1#5207#Cryptococcus_neoformans#reduced_virulence	86.567	67	9	0	1	67	688	754	1.09e-32	115
g3829.t1	J5JDI1#PHI:3095#Ktr1#176275#Beauveria_bassiana#unaffected_pathogenicity	59.211	76	31	0	2	77	157	232	1.88e-29	106
g3830.t1	Q874K8#PHI:286#CLC-A#5207#Cryptococcus_neoformans#reduced_virulence	45.076	264	121	5	2	247	526	783	6.66e-61	203
g3845.t1	C4YFX2#PHI:6806#tup1#5476#Candida_albicans#reduced_virulence	25.532	329	199	12	107	415	191	493	1e-18	85.9
g3847.t1	I1RZR8#PHI:1752#GzZC067#5518#Fusarium_graminearum#unaffected_pathogenicity	46.154	39	21	0	108	146	60	98	0.054	33.9
g3849.t1	I1RPV7#PHI:1227#FGSG_06089#5518#Fusarium_graminearum#lethal	33.846	65	38	2	208	270	3291	3352	0.005	36.6
g3850.t1	A0ST44#PHI:1047#CTB6#29003#Cercospora_nicotianae#reduced_virulence	39.024	41	25	0	3	43	6	46	0.086	31.6
g3852.t1	Q4U4T0#PHI:2388#Chi2#5530#Metarhizium_anisopliae#increased_virulence_(hypervirulence)__reduced_virulence	31.833	311	176	15	383	663	39	343	2.38e-37	142
g3853.t1	I1RWA9#PHI:1647#GzWing019#5518#Fusarium_graminearum#reduced_virulence	27.848	316	195	8	21	315	678	981	1.39e-20	93.6
g3856.t1	P87025#PHI:59#THR1#5462#Colletotrichum_lagenarium#reduced_virulence	29.353	201	134	5	11	209	28	222	2.41e-18	79.3
g3858.t1	Q48S75#PHI:2880#AspA#1314#Streptococcus_pyogenes#reduced_virulence	32.773	119	71	2	179	291	282	397	0.034	34.3
g3862.t1	I1RWA9#PHI:1647#GzWing019#5518#Fusarium_graminearum#reduced_virulence	30.556	72	49	1	20	91	1128	1198	6.35e-06	42.7
g3863.t1	Q8Y2L4#PHI:5162#RSc0321#305#Ralstonia_solanacearum#effector_(plant_avirulence_determinant)	36.364	66	35	2	320	385	96	154	0.073	33.1
g3864.t1	G0X7K3#PHI:3195#Um10557#5270#Ustilago_maydis#reduced_virulence	33.333	57	36	1	139	193	51	107	0.016	32.7
g3865.t1	Q4U4T0#PHI:2388#Chi2#5530#Metarhizium_anisopliae#increased_virulence_(hypervirulence)__reduced_virulence	37.324	142	71	5	39	175	39	167	3.33e-18	78.6
g3866.t1	G4N740#PHI:4024#MoST1#318829#Magnaporthe_oryzae#unaffected_pathogenicity	25.234	107	76	2	33	135	368	474	2.86e-05	42
g3867.t1	P9WQ19#PHI:6732#treS#1773#Mycobacterium_tuberculosis#reduced_virulence__unaffected_pathogenicity	29.577	71	40	2	74	144	81	141	8.49e-05	39.7
g3868.t1	G4MUR7#PHI:4475#MoTup1#318829#Magnaporthe_oryzae#loss_of_pathogenicity	27.477	222	122	7	76	269	349	559	1.23e-11	62.4
g3869.t1	G2X1K9#PHI:6271#VdThit#27337#Verticillium_dahliae#reduced_virulence	33.103	145	81	3	4	145	358	489	5.67e-20	83.2
g3875.t1	F9XJV5#PHI:2441#MgAlg2#1047171#Zymoseptoria_tritici#loss_of_pathogenicity	27.65	217	120	9	236	426	216	421	4.04e-05	43.5
g3878.t1	Q5RZ66#PHI:2846#TRR1#5207#Cryptococcus_neoformans#lethal	67.838	370	67	2	17	385	1	319	3.21e-177	494
g3879.t1	W7N2A8#PHI:3383#FVEG_12531#117187#Fusarium_verticillioides#unaffected_pathogenicity	30.539	334	183	6	7	337	82	369	9.11e-40	142
g3880.t1	I1R9N5#PHI:3910#FgSAT#5518#Fusarium_graminearum#unaffected_pathogenicity	34	50	33	0	163	212	202	251	0.009	35.4
g3883.t1	G4N2P7#PHI:7021#MoJMJ1#318829#Magnaporthe_oryzae#reduced_virulence	25.532	235	150	8	18	239	233	455	0.002	37.4
g3889.t1	Q6XX21#PHI:667#FHB1#5207#Cryptococcus_neoformans#reduced_virulence__unaffected_pathogenicity	26.5	200	128	9	241	427	286	479	0.000298	40.8
g3891.t1	I1R980#PHI:2393#Related_to_O-methylsterigmatocystin_oxidoreductase#5518#Fusarium_graminearum#increased_virulence_(hypervirulence)	26.59	173	100	4	9	180	248	394	6.42e-12	65.5
g3893.t1	O93801#PHI:134#AKT2#5599#Alternaria_alternata#loss_of_pathogenicity	23.967	121	82	3	31	141	103	223	0.091	30
g3894.t1	E2EAF6#PHI:2357#CYP52X1#176275#Beauveria_bassiana#reduced_virulence	32.432	185	107	5	78	248	316	496	3e-18	83.6
g3898.t1	Q9UW87#PHI:267#MLT1#5476#Candida_albicans#reduced_virulence	30.346	1127	635	28	603	1602	500	1603	3.57e-141	473
g3910.t1	Q9UW87#PHI:267#MLT1#5476#Candida_albicans#reduced_virulence	32.653	392	230	8	23	391	500	880	9.21e-58	201
g3914.t1	Q9UW87#PHI:267#MLT1#5476#Candida_albicans#reduced_virulence	26.667	165	116	3	1	160	1213	1377	2.83e-14	67
g3917.t1	G9DDS6#PHI:2429__PHI:5045#Bbslt2__slt2#176275#Beauveria_bassiana#reduced_virulence	22.013	159	117	5	190	345	70	224	0.022	35
g3918.t1	G9DDS6#PHI:2429__PHI:5045#Bbslt2__slt2#176275#Beauveria_bassiana#reduced_virulence	23.214	168	122	5	181	345	61	224	0.014	35.4
g3921.t1	Q8Y619#PHI:6537#ChiA#1639#Listeria_monocytogenes#reduced_virulence	26.119	268	142	12	65	299	78	322	1.55e-07	50.1
g3925.t1	G4NFA1#PHI:6930#MoRAD18#318829#Magnaporthe_oryzae#unaffected_pathogenicity	41.86	43	24	1	204	246	26	67	0.00026	39.7
g3930.t1	I1RU59#PHI:1279#FGSG_07742#5518#Fusarium_graminearum#unaffected_pathogenicity	29.293	99	54	3	424	507	94	191	0.039	34.3
g3938.t1	G4NCI6#PHI:6612#Mocapn9#318829#Magnaporthe_oryzae#unaffected_pathogenicity__reduced_virulence	31.056	161	101	4	77	234	522	675	1.2e-09	55.5
g3939.t1	I1S241#PHI:442#MSY1#5518#Fusarium_graminearum#reduced_virulence	38.462	39	18	2	141	177	443	477	0.099	31.2
g3943.t1	Q8Y9V5#PHI:4689#pgdA#1639#Listeria_monocytogenes#reduced_virulence	32.955	176	87	8	194	362	270	421	6.63e-18	83.6
g3945.t1	I1RWA9#PHI:1647#GzWing019#5518#Fusarium_graminearum#reduced_virulence	49.548	775	353	10	168	933	457	1202	0	768
g3946.t1	A7F6V9#PHI:2911#Ss-pth2#5180#Sclerotinia_sclerotiorum#reduced_virulence	38.522	379	200	10	44	416	295	646	2.91e-78	252
g3948.t1	P95830#PHI:6986#DnaJ#1313#Streptococcus_pneumoniae#reduced_virulence	53.125	64	30	0	6	69	4	67	1.15e-14	73.2
g3949.t1	I1RWA9#PHI:1647#GzWing019#5518#Fusarium_graminearum#reduced_virulence	44	450	221	7	8	455	782	1202	6.72e-125	392
g3950.t1	A7F6V9#PHI:2911#Ss-pth2#5180#Sclerotinia_sclerotiorum#reduced_virulence	36.09	266	150	8	9	261	388	646	1.05e-44	157
g3951.t1	D3QJB2#PHI:3436#lacA#28901#Salmonella_enterica#reduced_virulence	28.235	85	56	2	59	138	112	196	0.006	34.3
g3956.t1	A7F6V9#PHI:2911#Ss-pth2#5180#Sclerotinia_sclerotiorum#reduced_virulence	36.17	141	88	1	1	141	70	208	1.19e-23	94
g3958.t1	Q524W4#PHI:2084#Moatg18#318829#Magnaporthe_oryzae#reduced_virulence	41.6	125	53	1	6	110	336	460	1.72e-30	110
g3959.t1	Q524W4#PHI:2084#Moatg18#318829#Magnaporthe_oryzae#reduced_virulence	66	50	17	0	1	50	76	125	9.92e-19	74.7
g3961.t1	Q8NJQ2#PHI:2839#RED1#5016#Cochliobolus_heterostrophus#reduced_virulence	39.169	337	193	8	5	332	3	336	5.7e-68	214
g3962.t1	E9QY26#PHI:2535#ERG11B#746128#Aspergillus_fumigatus#unaffected_pathogenicity__lethal__loss_of_pathogenicity	26.667	105	68	1	11	115	392	487	1.82e-07	47
g3967.t1	I1RI73#PHI:1284#FGSG_03499#5518#Fusarium_graminearum#unaffected_pathogenicity	27.027	148	85	5	599	746	265	389	7.14e-06	47.4
g3968.t1	I1RI73#PHI:1284#FGSG_03499#5518#Fusarium_graminearum#unaffected_pathogenicity	22.378	143	77	3	538	664	265	389	0.003	38.5
g3969.t1	I1RI73#PHI:1284#FGSG_03499#5518#Fusarium_graminearum#unaffected_pathogenicity	28.873	142	96	3	451	589	250	389	5.44e-08	53.9
g3971.t1	Q9C1U1#PHI:551#HIK1#318829#Magnaporthe_oryzae#unaffected_pathogenicity	34.783	46	28	1	6	51	1002	1045	0.014	35
g3972.t1	G4NC17#PHI:5185#MoAPX1#318829#Magnaporthe_oryzae#reduced_virulence	38.424	406	212	15	14	405	13	394	1.63e-75	243
g3977.t1	G4MZ98#PHI:5186#MoAPX2#318829#Magnaporthe_oryzae#reduced_virulence	39.729	443	243	14	22	456	25	451	8.78e-91	293
g3980.t1	Q55M11#PHI:6749#UGT1#5207#Cryptococcus_neoformans#loss_of_pathogenicity	21.429	238	145	9	381	605	127	335	0.064	33.9
g3981.t1	Q8Y0J2#PHI:5271#fabG1#305#Ralstonia_solanacearum#lethal	26.119	268	161	8	121	382	9	245	7.32e-14	68.6
g3982.t1	C0NFK7#PHI:6265#Eng1#5037#Histoplasma_capsulatum#reduced_virulence	30.961	281	164	10	49	312	60	327	3.21e-33	124
g3983.t1	A0A0D2XZG1#PHI:5484#FTF2#5507#Fusarium_oxysporum#reduced_virulence	33.835	133	70	6	518	640	94	218	1.12e-07	53.1
g3984.t1	Q4WWT7#PHI:4896#aspE#746128#Aspergillus_fumigatus#unaffected_pathogenicity	38.462	52	32	0	150	201	156	207	0.000355	41.6
g3985.t1	Q9L8R8#PHI:2340#aiiA#337#Burkholderia_glumae#reduced_virulence__unaffected_pathogenicity	38	50	26	1	89	133	74	123	0.000457	37.7
g3989.t1	D2E9W9#PHI:2378#DEP4#29001#Alternaria_brassicicola#unaffected_pathogenicity__reduced_virulence	25.641	234	128	9	37	264	3	196	3e-10	60.1
g3997.t1	A0A023NA98#PHI:3354#rtxA1#672#Vibrio_vulnificus#reduced_virulence	29.508	122	79	3	124	242	2999	3116	9e-12	64.7
g3998.t1	Q12634#PHI:685__PHI:2022#BUF__BUF1#318829#Magnaporthe_oryzae#loss_of_pathogenicity	24.828	145	84	4	9	151	30	151	6.83e-09	51.2
g4009.t1	I1RH93#PHI:1924#GzZC239#5518#Fusarium_graminearum#unaffected_pathogenicity	47.619	42	22	0	118	159	100	141	4.16e-08	52.8
g4012.t1	I1S1Q9#PHI:1786#GzZC101#5518#Fusarium_graminearum#unaffected_pathogenicity	30.137	73	42	2	13	84	253	317	0.051	32
g4015.t1	I1S2J9#PHI:3924#FgABC1#5518#Fusarium_graminearum#reduced_virulence	27.119	59	42	1	47	104	195	253	0.026	31.6
g4019.t1	Q4IB96#PHI:1546#GzMyb010#5518#Fusarium_graminearum#lethal	31.746	126	63	6	41	147	159	280	0.031	32.7
g4021.t1	Q9C2Y1#PHI:278__PHI:1028#BCPME1__bcpme1#40559#Botrytis_cinerea#reduced_virulence__unaffected_pathogenicity	24.242	99	62	2	21	107	249	346	2.86e-07	45.1
g4022.t1	Q9L8R8#PHI:2340#aiiA#337#Burkholderia_glumae#reduced_virulence__unaffected_pathogenicity	38	50	26	1	89	133	74	123	0.000518	38.1
g4023.t1	Q9UW87#PHI:267#MLT1#5476#Candida_albicans#reduced_virulence	35.821	335	201	5	1	325	1122	1452	1.9e-63	215
g4024.t1	V6RFV4#PHI:1230#FGSG_06959#5518#Fusarium_graminearum#lethal	62.205	254	83	4	5	254	116	360	2.64e-110	322
g4027.t1	I1RT48#PHI:1216#FGSG_07344#5518#Fusarium_graminearum#reduced_virulence	32.895	76	48	2	21	93	337	412	0.002	34.7
g4031.t1	I1RAT9#PHI:1985#GzZC300#5518#Fusarium_graminearum#unaffected_pathogenicity	25.714	105	69	3	32	127	199	303	0.011	34.3
g4037.t1	A0A0H6NEI3#PHI:6698#edd#666#Vibrio_cholerae#reduced_virulence	33.835	133	73	4	116	233	124	256	4.31e-07	48.1
g4039.t1	V5XZS6#PHI:4194#AKT7#5599#Alternaria_alternata#reduced_virulence__increased_virulence_(hypervirulence)	24.109	477	298	10	1	451	41	479	1.06e-35	140
g4040.t1	Q7Z8E8#PHI:419#CSH1#5476#Candida_albicans#reduced_virulence	29.073	313	205	12	1	304	10	314	4.68e-25	101
g4043.t1	Q59636#PHI:6438#Ndk#287#Pseudomonas_aeruginosa#increased_virulence_(hypervirulence)	31.387	137	82	5	24	152	5	137	3.45e-05	41.6
g4044.t1	P9WGM5#PHI:3620#narL#1773#Mycobacterium_tuberculosis#unaffected_pathogenicity	35.593	59	37	1	137	195	134	191	0.079	31.2
g4048.t1	D4III8#PHI:2227#pao#5270#Ustilago_maydis#reduced_virulence__loss_of_pathogenicity	50	40	18	1	73	112	20	57	0.072	32.3
g4050.t1	A0A0H6NEI3#PHI:6698#edd#666#Vibrio_cholerae#reduced_virulence	29.412	272	164	9	1	254	302	563	2.84e-20	88.6
g4051.t1	G4MWV1#PHI:5643#FZC46#318829#Magnaporthe_oryzae#unaffected_pathogenicity	38.333	60	33	1	248	307	55	110	1.8e-08	55.1
g4053.t1	Q7Z8E8#PHI:419#CSH1#5476#Candida_albicans#reduced_virulence	29.348	276	181	10	26	292	2	272	9.93e-25	99
g4055.t1	I1RMW3#PHI:6603#FaCdc3_(FGSG_05315.3)#282267#Fusarium_asiaticum#reduced_virulence	32.5	120	75	3	11	128	317	432	1.86e-07	47.4
g4057.t1	I1RIP4#PHI:3038#FgERG5B#5518#Fusarium_graminearum#reduced_virulence	41.379	87	46	2	196	280	325	408	3.06e-12	64.3
g4058.t1	I1RMW3#PHI:6603#FaCdc3_(FGSG_05315.3)#282267#Fusarium_asiaticum#reduced_virulence	26.23	183	80	4	1	182	233	361	1.15e-13	68.2
g4059.t1	V5XZS6#PHI:4194#AKT7#5599#Alternaria_alternata#reduced_virulence__increased_virulence_(hypervirulence)	39.683	63	32	3	52	110	19	79	0.001	35.4
g4061.t1	Q4WGK7#PHI:4893#aspB#746128#Aspergillus_fumigatus#unaffected_pathogenicity__increased_virulence_(hypervirulence)	34	50	33	0	11	60	277	326	6.96e-08	50.4
g4062.t1	Q02N79#PHI:3290#pqsH#287#Pseudomonas_aeruginosa#reduced_virulence	37.179	78	30	3	261	338	270	328	2.83e-05	43.5
g4066.t1	W7N2C1#PHI:3384#FVEG_12530#117187#Fusarium_verticillioides#unaffected_pathogenicity	25.545	1010	624	35	53	1000	77	1020	3.69e-70	252
g4073.t1	Q9P304#PHI:199#AOX1#5499#Passalora_fulva#reduced_virulence	25.937	667	360	23	41	616	8	631	9.01e-47	172
g4074.t1	Q4VSJ9#PHI:2666#tofR#337#Burkholderia_glumae#unaffected_pathogenicity__reduced_virulence	29.487	78	51	2	47	124	49	122	0.011	33.9
g4077.t1	Q7Z8E8#PHI:419#CSH1#5476#Candida_albicans#reduced_virulence	40.244	328	174	7	18	333	1	318	8.82e-71	221
g4079.t1	I1R980#PHI:2393#Related_to_O-methylsterigmatocystin_oxidoreductase#5518#Fusarium_graminearum#increased_virulence_(hypervirulence)	27.437	277	162	9	48	312	3	252	9.14e-22	92.8
g4081.t1	I1RFX1#PHI:1635#GzWing007#5518#Fusarium_graminearum#unaffected_pathogenicity	20.27	148	104	4	185	329	68	204	0.003	37
g4082.t1	I2G6S4#PHI:2338#UhCna1#120017#Ustilago_hordei#reduced_virulence	53.714	350	126	4	25	357	35	365	2.74e-131	387
g4087.t1	I1R980#PHI:2393#Related_to_O-methylsterigmatocystin_oxidoreductase#5518#Fusarium_graminearum#increased_virulence_(hypervirulence)	31.043	393	241	9	2	367	39	428	1.8e-60	199
g4088.t1	E2EAF6#PHI:2357#CYP52X1#176275#Beauveria_bassiana#reduced_virulence	30.116	259	150	10	87	334	286	524	1.02e-20	90.5
g4090.t1	I1RYN7#PHI:1299#GzAT003#5518#Fusarium_graminearum#unaffected_pathogenicity	36.957	46	29	0	26	71	560	605	0.015	33.5
g4093.t1	Q75T35#PHI:332#CAC1#5462#Colletotrichum_lagenarium#loss_of_pathogenicity	34.694	49	27	1	109	157	1266	1309	0.057	31.6
g4100.t1	Q2I0M6#PHI:1051#CTB3#29003#Cercospora_nicotianae#reduced_virulence	31.548	168	68	4	6	173	304	424	9.56e-14	70.5
g4101.t1	O42773#PHI:89#CNA1#5207#Cryptococcus_neoformans#loss_of_pathogenicity	36	50	26	1	47	90	482	531	0.01	33.5
g4102.t1	G4MVC5#PHI:6927#MoRAD6#318829#Magnaporthe_oryzae#reduced_virulence	33.962	53	35	0	1	53	80	132	1.13e-06	40
g4103.t1	Q9P304#PHI:199#AOX1#5499#Passalora_fulva#reduced_virulence	26.57	207	143	4	20	221	123	325	9.55e-18	79
g4104.t1	O42773#PHI:89#CNA1#5207#Cryptococcus_neoformans#loss_of_pathogenicity	49.143	175	65	2	17	167	278	452	8.64e-46	156
g4106.t1	Q7Z8E8#PHI:419#CSH1#5476#Candida_albicans#reduced_virulence	50	70	34	1	21	89	248	317	1.2e-13	62.4
g4108.t1	G4MVC5#PHI:6927#MoRAD6#318829#Magnaporthe_oryzae#reduced_virulence	28.421	95	39	1	13	107	1	66	3.83e-11	53.9
g4109.t1	I1RI73#PHI:1284#FGSG_03499#5518#Fusarium_graminearum#unaffected_pathogenicity	23.913	138	88	5	355	488	265	389	0.002	39.7
g4112.t1	I1RI73#PHI:1284#FGSG_03499#5518#Fusarium_graminearum#unaffected_pathogenicity	26.471	136	87	4	433	566	265	389	1.66e-06	48.5
g4113.t1	I1RI73#PHI:1284#FGSG_03499#5518#Fusarium_graminearum#unaffected_pathogenicity	27.407	135	86	4	439	571	265	389	4.65e-06	47.8
g4125.t1	B9DR51#PHI:1133#Lmepi#5022#Leptosphaeria_maculans#loss_of_pathogenicity	42.632	380	174	8	7	369	6	358	1.81e-84	259
g4127.t1	Q4IA62#PHI:1674#GzDHHC002#5518#Fusarium_graminearum#unaffected_pathogenicity	31.373	51	35	0	312	362	88	138	0.028	34.7
g4132.t1	B9DR51#PHI:1133#Lmepi#5022#Leptosphaeria_maculans#loss_of_pathogenicity	46.429	168	80	2	1	168	201	358	5.88e-42	142
g4135.t1	Q6VBI9#PHI:3608#EPA2#5478#Candida_glabrata#unaffected_pathogenicity	27.551	98	69	2	121	216	504	601	0.048	32.7
g4137.t1	P28873#PHI:26#CaMDR1#5476#Candida_albicans#reduced_virulence	24.569	232	169	3	57	283	102	332	2.45e-14	71.6
g4143.t1	Q9AI28#PHI:5347#wcbT#28450#Burkholderia_pseudomallei#reduced_virulence	30.693	101	55	6	22	112	124	219	0.077	30.8
g4145.t1	D3QJB2#PHI:3436#lacA#28901#Salmonella_enterica#reduced_virulence	24.8	125	75	2	4	121	67	179	0.021	31.2
g4148.t1	G7TGB4#PHI:4840#hshA#347#Xanthomonas_oryzae#reduced_virulence	39.623	53	26	2	457	509	63	109	0.002	38.5
g4149.t1	Q6FM61#PHI:2570#CYB2#5478#Candida_glabrata#reduced_virulence	45.2	500	235	8	38	526	116	587	8.97e-144	424
g4151.t1	A7U5U4#PHI:2058#LHS1#318829#Magnaporthe_oryzae#reduced_virulence	30.097	103	60	3	90	180	151	253	0.000853	38.5
g4156.t1	G7TGB4#PHI:4840#hshA#347#Xanthomonas_oryzae#reduced_virulence	37.736	53	27	2	38	90	63	109	0.011	35.4
g4157.t1	I1RI73#PHI:1284#FGSG_03499#5518#Fusarium_graminearum#unaffected_pathogenicity	27.815	151	99	5	410	555	244	389	2.95e-07	51.6
g4160.t1	A7U5U4#PHI:2058#LHS1#318829#Magnaporthe_oryzae#reduced_virulence	27.848	316	192	7	151	434	151	462	6.87e-25	107
g4162.t1	I1RYF8#PHI:1236#FGSG_09408#5518#Fusarium_graminearum#lethal	33.019	106	62	2	42	140	299	402	0.00019	42
g4165.t1	I1S9C7#PHI:1726#GzZC041#5518#Fusarium_graminearum#unaffected_pathogenicity	28.235	85	54	3	6	88	460	539	0.003	33.9
g4171.t1	I1RLI0#PHI:1716#GzZC031#5518#Fusarium_graminearum#unaffected_pathogenicity	28.571	91	61	1	187	277	36	122	0.055	32.7
g4181.t1	E2EAF6#PHI:2357#CYP52X1#176275#Beauveria_bassiana#reduced_virulence	29.902	204	117	4	51	239	303	495	1.05e-22	95.1
g4184.t1	G3F417#PHI:3703#fvtox1#232082#Fusarium_virguliforme#reduced_virulence	29.213	89	52	3	7	86	85	171	0.001	35
g4188.t1	Q6IZ77#PHI:3909#ZrfB#746128#Aspergillus_fumigatus#reduced_virulence__loss_of_pathogenicity	30.909	55	30	2	532	586	167	213	0.01	37
g4201.t1	C6C4B2#PHI:4781#SlyA#204038#Dickeya_dadantii#reduced_virulence	32	75	50	1	31	105	37	110	0.038	32.7
g4205.t1	P08331#PHI:7020#cpdB#562#Escherichia_coli#reduced_virulence	38	50	28	1	69	115	70	119	0.098	32.3
g4211.t1	Q49GQ5#PHI:3086#prtA#29488#Photorhabdus_luminescens#increased_virulence_(hypervirulence)	28.571	98	60	4	112	208	191	279	0.002	36.6
g4212.t1	A4ZGP3#PHI:1161#MgMfs1#1047171#Zymoseptoria_tritici#chemistry_target:_sensitivity_to_chemical	37.313	134	79	1	4	132	173	306	1.23e-24	95.5
g4215.t1	I1RD74#PHI:1961#GzZC276#5518#Fusarium_graminearum#unaffected_pathogenicity	26.18	233	151	5	192	415	272	492	1.63e-17	85.1
g4216.t1	G4MQZ2#PHI:2038#Mir1#318829#Magnaporthe_oryzae#unaffected_pathogenicity	25.806	155	92	5	8	144	154	303	0.000133	40
g4217.t1	W7MT31#PHI:3387#FVEG_12523#117187#Fusarium_verticillioides#unaffected_pathogenicity	30.688	189	124	3	13	201	1718	1899	1.66e-19	83.6
g4218.t1	E2EAF6#PHI:2357#CYP52X1#176275#Beauveria_bassiana#reduced_virulence	28.994	169	95	4	91	257	312	457	6.98e-08	50.8
g4224.t1	P0AA28#PHI:2644#thioredoxin_1#28901#Salmonella_enterica#reduced_virulence	31.683	101	67	1	90	188	5	105	6.8e-11	57
g4225.t1	A0A0H3KEX5#PHI:5242#ccpE#1280#Staphylococcus_aureus#increased_virulence_(hypervirulence)	25.926	81	59	1	54	133	197	277	0.006	34.7
g4236.t1	P87090#PHI:467#CPC1#5116#Cryphonectria_parasitica#reduced_virulence	34.043	47	31	0	2	48	191	237	0.017	29.6
g4255.t1	Q9HFW0#PHI:227#PKA1#5207#Cryptococcus_neoformans#reduced_virulence__loss_of_pathogenicity	60.684	351	112	5	149	497	189	515	1.25e-147	430
g4258.t1	I1RK21#PHI:1559#GzNEG001#5518#Fusarium_graminearum#unaffected_pathogenicity	31.25	80	40	2	215	294	121	185	0.026	33.9
g4260.t1	I1S0N5#PHI:1552#GzMyb016#5518#Fusarium_graminearum#unaffected_pathogenicity	43.607	305	152	4	73	371	176	466	1.03e-63	231
g4267.t1	I1S2F2#PHI:1500#GzHMG032#5518#Fusarium_graminearum#unaffected_pathogenicity	42.466	73	41	1	261	333	1370	1441	8.26e-17	80.1
g4268.t1	C6ZRH8#PHI:2976#CgOPT1#474922#Colletotrichum_gloeosporioides#reduced_virulence	38.367	490	290	7	7	487	35	521	1.45e-117	360
g4269.t1	Q9P8W9#PHI:213#CPA1#5207#Cryptococcus_neoformans#reduced_virulence	68.627	51	16	0	10	60	6	56	7.26e-24	85.1
g4270.t1	Q2VEB5#PHI:5006#sua#1349#Streptococcus_uberis#reduced_virulence	23.616	271	182	8	31	298	70	318	0.026	34.3
g4271.t1	I1RDG6#PHI:1555#GzMyb019#5518#Fusarium_graminearum#unaffected_pathogenicity	23.364	107	80	1	56	162	439	543	0.009	33.5
g4272.t1	C6ZRH8#PHI:2976#CgOPT1#474922#Colletotrichum_gloeosporioides#reduced_virulence	47.059	187	99	0	1	187	534	720	2.3e-55	184
g4274.t1	G4MS03#PHI:2006__PHI:2008#HST1#318829#Magnaporthe_oryzae#unaffected_pathogenicity	36.522	115	66	4	34	147	207	315	3.01e-12	66.2
g4287.t1	G2WYW6#PHI:5078#VdCrz1#27337#Verticillium_dahliae#reduced_virulence	32.609	92	50	3	114	195	481	570	0.001	37.4
g4299.t1	E9QY26#PHI:2535#ERG11B#746128#Aspergillus_fumigatus#unaffected_pathogenicity__lethal__loss_of_pathogenicity	28.319	226	149	7	3	222	306	524	1.36e-13	67
g4301.t1	Q96VB5#PHI:508#AFT1#5599#Alternaria_alternata#loss_of_pathogenicity	32.353	102	54	3	123	210	197	297	0.023	33.5
g4303.t1	Q8NJQ2#PHI:2839#RED1#5016#Cochliobolus_heterostrophus#reduced_virulence	28.421	190	117	8	3	180	165	347	5.87e-09	52
g4304.t1	G4NHC2#PHI:5034#MoADH1#318829#Magnaporthe_oryzae#unaffected_pathogenicity	29.586	169	101	8	5	167	3	159	8.47e-05	39.7
g4309.t1	B0Y2J9#PHI:6976#Erg4B#746128#Aspergillus_fumigatus#unaffected_pathogenicity	31.707	41	28	0	206	246	417	457	0.049	32.3
g4313.t1	B0XPT3#PHI:6977#Erg4A#746128#Aspergillus_fumigatus#unaffected_pathogenicity	23.28	189	106	7	76	248	393	558	0.033	33.1
g4316.t1	U3MXJ8#PHI:3039#MoSPA2#318829#Magnaporthe_oryzae#unaffected_pathogenicity	31.915	94	48	3	119	205	867	951	0.027	35
g4323.t1	G4N740#PHI:4024#MoST1#318829#Magnaporthe_oryzae#unaffected_pathogenicity	31.593	364	226	5	58	421	7	347	1.58e-47	168
g4326.t1	Q8NJS2#PHI:697#ugt51E1#5022#Leptosphaeria_maculans#unaffected_pathogenicity	31.889	323	198	13	108	418	85	397	1.39e-30	119
g4329.t1	I1RPD3#PHI:6719#FgPLC1#5518#Fusarium_graminearum#reduced_virulence	27.778	72	48	2	227	297	705	773	0.086	32.7
g4330.t1	Q4VSJ8#PHI:2665#tofI#337#Burkholderia_glumae#reduced_virulence__unaffected_pathogenicity	31.183	93	53	2	404	485	15	107	0.027	34.7
g4337.t1	A0A0H3N294#PHI:6720#relA#1307#Streptococcus_suis#reduced_virulence	26.316	95	65	2	99	191	469	560	0.000743	38.5
g4338.t1	B0XPT3#PHI:6977#Erg4A#746128#Aspergillus_fumigatus#unaffected_pathogenicity	24.545	110	61	3	519	626	469	558	0.034	34.7
g4339.t1	Q52389#PHI:973#avrE1#317#Pseudomonas_syringae#effector_(plant_avirulence_determinant)	33.333	87	54	2	50	135	397	480	0.016	33.1
g4340.t1	D2EAX8#PHI:2604#Rim13#5270#Ustilago_maydis#unaffected_pathogenicity	24.274	585	252	16	13	418	17	589	5.53e-40	151
g4351.t1	D2EAX8#PHI:2604#Rim13#5270#Ustilago_maydis#unaffected_pathogenicity	33.871	124	68	3	29	149	702	814	2.09e-13	64.3
g4362.t1	A7U5U4#PHI:2058#LHS1#318829#Magnaporthe_oryzae#reduced_virulence	25.983	458	293	11	13	425	7	463	1.57e-32	132
g4388.t1	I1RP37#PHI:1913#GzZC228#5518#Fusarium_graminearum#unaffected_pathogenicity	30.769	52	35	1	408	458	12	63	0.048	34.3
g4397.t1	I1RHA1#PHI:1270#FGSG_03146#5518#Fusarium_graminearum#unaffected_pathogenicity	34.868	304	171	8	21	321	1	280	2.99e-52	172
g4399.t1	I1REJ1#PHI:1662#GzCCHC002#5518#Fusarium_graminearum#unaffected_pathogenicity	26.543	162	93	4	107	250	709	862	3.26e-11	64.3
g4402.t1	I1RC15#PHI:1633#GzWing005#5518#Fusarium_graminearum#unaffected_pathogenicity	33.333	156	97	3	109	261	184	335	1.23e-19	85.5
g4404.t1	I1REJ1#PHI:1662#GzCCHC002#5518#Fusarium_graminearum#unaffected_pathogenicity	22.059	204	130	4	38	220	667	862	4.07e-13	66.2
g4407.t1	I1RYC3#PHI:1409#GzC2H075#5518#Fusarium_graminearum#unaffected_pathogenicity	31.461	89	55	2	209	292	813	900	0.000406	39.7
g4409.t1	I1REJ1#PHI:1662#GzCCHC002#5518#Fusarium_graminearum#unaffected_pathogenicity	25.874	143	97	3	114	256	729	862	4.9e-11	62.4
g4413.t1	Q4U4T0#PHI:2388#Chi2#5530#Metarhizium_anisopliae#increased_virulence_(hypervirulence)__reduced_virulence	36.641	131	69	5	1	124	40	163	1.95e-17	74.7
g4416.t1	G4N881#PHI:2130#MoHox4#318829#Magnaporthe_oryzae#reduced_virulence	27.536	69	44	2	71	135	164	230	0.087	30
g4418.t1	G4NCF7#PHI:2138#SGA1#318829#Magnaporthe_oryzae#loss_of_pathogenicity__unaffected_pathogenicity	44.186	559	250	11	2	503	95	648	6.06e-154	451
g4425.t1	L7N655#PHI:3630#PepN#1773#Mycobacterium_tuberculosis#increased_virulence_(hypervirulence)	27.885	104	60	3	46	138	3	102	0.031	33.1
g4437.t1	A0A023NA98#PHI:3354#rtxA1#672#Vibrio_vulnificus#reduced_virulence	37.255	51	29	1	11	61	2642	2689	0.032	31.6
g4439.t1	Q9P8L8#PHI:544#BCMFS1#40559#Botrytis_cinerea#unaffected_pathogenicity	21.484	256	165	7	26	247	39	292	0.000148	42.7
g4440.t1	I1RNA9#PHI:1508#GzHOME003#5518#Fusarium_graminearum#unaffected_pathogenicity	24.242	99	64	3	18	112	484	575	0.056	30.4
g4443.t1	G2XAE9#PHI:5387#VdCYC8#27337#Verticillium_dahliae#reduced_virulence	22.857	175	127	4	14	183	212	383	4.37e-07	51.2
g4444.t1	I1RXX1#PHI:1006#HMR1#5518#Fusarium_graminearum#reduced_virulence	36.38	1127	539	28	16	1082	44	1052	0	575
g4445.t1	P41388#PHI:820#beta-tubulin#5025#Venturia_inaequalis#chemistry_target:_resistance_to_chemical	37.838	37	22	1	91	126	51	87	0.05	30.8
g4449.t1	F1CLH1#PHI:6878#rtxA1#672#Vibrio_vulnificus#reduced_virulence	25.773	97	65	3	19	110	1249	1343	0.099	32.3
g4453.t1	P87035#PHI:79#GPA4#5270#Ustilago_maydis#unaffected_pathogenicity	31.915	329	160	13	69	354	256	563	5.48e-40	146
g4455.t1	G4ZHR2#PHI:6868#PsXEG1#67593#Phytophthora_sojae#effector_(plant_avirulence_determinant)	36.889	225	130	7	23	242	24	241	1.44e-39	134
g4457.t1	G2X6V8#PHI:6331#VdCYP1#27337#Verticillium_dahliae#loss_of_pathogenicity	28.937	508	294	18	21	522	14	460	2.65e-49	175
g4458.t1	W7MS01#PHI:3389#FVEG_12521#117187#Fusarium_verticillioides#unaffected_pathogenicity	41.367	556	258	11	40	589	9	502	1.04e-131	393
g4460.t1	Q4I5U9#PHI:1231__PHI:1492#FGSG_07409__GzHMG024#5518#Fusarium_graminearum#lethal__unaffected_pathogenicity	57.143	77	33	0	383	459	28	104	2.51e-22	97.4
g4464.t1	I1RXX1#PHI:1006#HMR1#5518#Fusarium_graminearum#reduced_virulence	68.707	147	40	2	1	147	1010	1150	3.12e-61	202
g4469.t1	P87035#PHI:79#GPA4#5270#Ustilago_maydis#unaffected_pathogenicity	34.783	92	41	2	10	82	21	112	8.67e-10	50.8
g4471.t1	R9UM22#PHI:3164#Sm1#29875#Trichoderma_virens#reduced_virulence__increased_virulence_(hypervirulence)	45.349	86	44	1	23	108	38	120	6.95e-21	79.7
g4477.t1	I1RXV6#PHI:722#PGL1#5518#Fusarium_graminearum#unaffected_pathogenicity	28.217	443	275	13	15	436	1696	2116	2.2e-39	149
g4499.t1	Q96VL3#PHI:339#CLPT1#290576#Colletotrichum_lindemuthianum#reduced_virulence	73.659	205	46	2	5	209	6	202	3.9e-108	306
g4502.t1	G5EHM3#PHI:4231#MoFLP1#318829#Magnaporthe_oryzae#reduced_virulence	29.338	317	174	14	54	358	42	320	1.66e-15	75.1
g4505.t1	I1RPI7#PHI:1877#GzZC192#5518#Fusarium_graminearum#unaffected_pathogenicity	33.884	121	73	2	114	234	5	118	2.82e-11	63.5
g4506.t1	I1RPI7#PHI:1877#GzZC192#5518#Fusarium_graminearum#unaffected_pathogenicity	32.5	160	94	7	36	182	5	163	7.14e-09	55.1
g4511.t1	V5XZS6#PHI:4194#AKT7#5599#Alternaria_alternata#reduced_virulence__increased_virulence_(hypervirulence)	29.07	172	111	5	56	219	19	187	7.3e-15	70.5
g4512.t1	I1RPX8#PHI:1581#GzOB021#5518#Fusarium_graminearum#unaffected_pathogenicity	31.873	251	141	10	17	249	24	262	1.42e-33	122
g4523.t1	G4N1E7#PHI:6637#Movps1#318829#Magnaporthe_oryzae#lethal	72.558	215	56	2	1	214	205	417	1.51e-108	324
g4526.t1	I1R980#PHI:2393#Related_to_O-methylsterigmatocystin_oxidoreductase#5518#Fusarium_graminearum#increased_virulence_(hypervirulence)	29.268	82	51	2	18	93	357	437	9.85e-06	40
g4528.t1	A0A0B5J4U6#PHI:4609#BxCYP33D3#6326#Bursaphelenchus_xylophilus#reduced_virulence	31.884	69	46	1	49	116	27	95	2e-07	47.4
g4530.t1	I1RIV2#PHI:1007#NPS6#5518#Fusarium_graminearum#reduced_virulence	31.944	72	40	2	123	185	820	891	0.054	33.1
g4536.t1	I1RM09#PHI:2325__PHI:2502#TEP1__FgTep1p#5518#Fusarium_graminearum#reduced_virulence	44.828	29	16	0	337	365	150	178	0.009	35.8
g4547.t1	Q4WMS3#PHI:2549#MAK5#746128#Aspergillus_fumigatus#lethal	29.814	161	77	6	7	158	637	770	1.59e-08	51.2
g4551.t1	Q4X1I3#PHI:2545#TIF35#746128#Aspergillus_fumigatus#lethal	29.565	115	73	3	16	127	178	287	0.014	33.9
g4553.t1	C9K1M7#PHI:2431#ACTT2#5599#Alternaria_alternata#reduced_virulence	33.333	42	25	1	139	180	5	43	0.02	32.7
g4556.t1	Q4WMS3#PHI:2549#MAK5#746128#Aspergillus_fumigatus#lethal	34.343	297	150	8	127	416	203	461	2.86e-37	141
g4559.t1	Q4WMS3#PHI:2549#MAK5#746128#Aspergillus_fumigatus#lethal	36.723	177	101	4	7	181	349	516	3.77e-26	102
g4568.t1	I1RF25#PHI:1657#GzCCCH001#5518#Fusarium_graminearum#unaffected_pathogenicity	26.239	343	172	8	930	1218	874	1189	1.19e-22	103
g4571.t1	Q2I0M6#PHI:1051#CTB3#29003#Cercospora_nicotianae#reduced_virulence	32.075	106	60	2	1008	1112	238	332	1.28e-09	60.1
g4583.t1	G4MML4#PHI:3214#MoCDIP2#318829#Magnaporthe_oryzae#unaffected_pathogenicity	36.111	108	44	7	1	98	1	93	0.000382	37.4
g4587.t1	A0ST44#PHI:1047#CTB6#29003#Cercospora_nicotianae#reduced_virulence	31.746	126	61	5	9	110	5	129	0.018	33.5
g4588.t1	G2WS91#PHI:3208#VdMsb#27337#Verticillium_dahliae#reduced_virulence	45.238	42	20	2	34	74	818	857	0.005	33.1
g4592.t1	I1RUC7#PHI:1260#FGSG_07816#5518#Fusarium_graminearum#unaffected_pathogenicity	31.579	95	57	1	351	445	451	537	0.000326	42.7
g4612.t1	G4NF65#PHI:3061__PHI:4055#MoRga1__Rga1#318829#Magnaporthe_oryzae#unaffected_pathogenicity	27.957	93	44	2	2	94	990	1059	0.003	35.8
g4621.t1	Q875L5#PHI:269#RAS2#5270#Ustilago_maydis#loss_of_pathogenicity	61.268	142	52	1	16	154	34	175	2.25e-60	184
g4636.t1	Q5HFZ4#PHI:2967#cvfC#1280#Staphylococcus_aureus#reduced_virulence	23.333	150	91	6	117	252	189	328	0.099	32.7
g4638.t1	I1RI73#PHI:1284#FGSG_03499#5518#Fusarium_graminearum#unaffected_pathogenicity	28.378	148	86	7	185	321	251	389	9.01e-06	46.2
g4639.t1	I1REJ1#PHI:1662#GzCCHC002#5518#Fusarium_graminearum#unaffected_pathogenicity	24.8	250	173	7	54	296	834	1075	0.000558	39.7
g4640.t1	Q8Y619#PHI:6537#ChiA#1639#Listeria_monocytogenes#reduced_virulence	22.01	209	133	7	58	247	116	313	0.06	32.3
g4643.t1	Q4HTT1#PHI:1468#GzCCAAT008#5518#Fusarium_graminearum#unaffected_pathogenicity	62.745	102	36	2	31	131	18	118	1.17e-38	125
g4644.t1	D2EAY0#PHI:2602#Rim9#5270#Ustilago_maydis#unaffected_pathogenicity	34.454	119	69	4	37	148	91	207	3.73e-14	69.3
g4645.t1	Q4WQ36#PHI:6751#Fbx23#746128#Aspergillus_fumigatus#increased_virulence_(hypervirulence)	32.927	82	44	4	1	79	105	178	0.049	33.5
g4646.t1	I1RI73#PHI:1284#FGSG_03499#5518#Fusarium_graminearum#unaffected_pathogenicity	31.061	132	73	6	221	341	265	389	3.51e-07	50.8
g4650.t1	Q7YZA8#PHI:2589#TcGALE#5693#Trypanosoma_cruzi#lethal	28.205	78	49	2	19	89	35	112	0.016	31.2
g4651.t1	A7EU07#PHI:4508#Ss-odc1#5180#Sclerotinia_sclerotiorum#unaffected_pathogenicity	47.748	111	36	2	1	111	145	233	4.61e-31	111
g4661.t1	Q8YAL3#PHI:6538#ChiB#1639#Listeria_monocytogenes#reduced_virulence	26.441	295	160	12	219	504	190	436	1.06e-08	55.5
g4662.t1	I1RJM9#PHI:1221#FGSG_04054#5518#Fusarium_graminearum#lethal	42.105	323	172	7	23	336	56	372	1.37e-72	236
g4664.t1	I1S2F2#PHI:1500#GzHMG032#5518#Fusarium_graminearum#unaffected_pathogenicity	22.857	245	134	12	63	274	164	386	0.000561	42
g4684.t1	I1RZ11#PHI:1411#GzC2H078#5518#Fusarium_graminearum#lethal	38.333	240	132	8	2	230	4	238	3.09e-27	102
g4687.t1	I1RL02#PHI:1867#GzZC182#5518#Fusarium_graminearum#unaffected_pathogenicity	32.812	64	39	1	35	98	42	101	0.000497	39.7
g4690.t1	I1S0N5#PHI:1552#GzMyb016#5518#Fusarium_graminearum#unaffected_pathogenicity	23.98	196	119	4	445	634	184	355	4.7e-13	71.6
g4695.t1	I1S2F2#PHI:1500#GzHMG032#5518#Fusarium_graminearum#unaffected_pathogenicity	35.484	62	32	2	28	85	1343	1400	0.091	30.8
g4701.t1	G4MQP9#PHI:2177#PAS1#318829#Magnaporthe_oryzae#unaffected_pathogenicity	37.255	51	28	1	471	521	873	919	0.019	35.8
g4703.t1	Q9Y7F1#PHI:178#pabaA#746128#Aspergillus_fumigatus#reduced_virulence	26.25	160	89	6	248	383	76	230	0.000376	40.4
g4705.t1	I1RJM9#PHI:1221#FGSG_04054#5518#Fusarium_graminearum#lethal	29.091	275	108	8	187	446	62	264	1.37e-20	93.6
g4707.t1	G4MZ47#PHI:2105#Calcium_permease#318829#Magnaporthe_oryzae#reduced_virulence__unaffected_pathogenicity	33.333	57	24	2	4	46	175	231	0.006	30
g4711.t1	Q9L8R8#PHI:2340#aiiA#337#Burkholderia_glumae#reduced_virulence__unaffected_pathogenicity	25.381	197	110	8	102	298	87	246	0.000139	40.4
g4712.t1	Q9P8L8#PHI:544#BCMFS1#40559#Botrytis_cinerea#unaffected_pathogenicity	34.332	434	269	6	16	438	94	522	3.93e-65	220
g4716.t1	A3MZ94#PHI:5466#LonA#715#Actinobacillus_pleuropneumoniae#reduced_virulence	64	75	27	0	494	568	349	423	5.28e-25	107
g4722.t1	I1RFC7#PHI:1239#FGSG_02399#5518#Fusarium_graminearum#unaffected_pathogenicity	25.658	152	84	6	283	430	110	236	0.000151	42
g4723.t1	G4N2P7#PHI:7021#MoJMJ1#318829#Magnaporthe_oryzae#reduced_virulence	34.375	64	37	1	63	121	989	1052	0.025	31.6
g4731.t1	Q4X1Y0#PHI:2514#PFS2#746128#Aspergillus_fumigatus#lethal	23.228	254	145	12	131	349	92	330	7.51e-06	45.1
g4734.t1	I1RE76#PHI:1571#GzOB011#5518#Fusarium_graminearum#unaffected_pathogenicity	67.516	157	49	2	3	157	5	161	1.86e-74	218
g4735.t1	G4MKP6#PHI:3161#Mohik5#318829#Magnaporthe_oryzae#loss_of_pathogenicity	35.802	81	36	5	29	97	560	636	0.058	32
g4743.t1	Q4USG7#PHI:3282#NagZ#339#Xanthomonas_campestris#reduced_virulence	31.507	73	48	1	1	73	209	279	2.23e-05	43.1
g4746.t1	G4NEF1#PHI:805#MGG_00124#318829#Magnaporthe_oryzae#reduced_virulence	41.935	62	35	1	21	81	60	121	1.78e-08	53.9
g4747.t1	I1V1W1#PHI:6207#BbCyp6#176275#Beauveria_bassiana#reduced_virulence	25.352	71	52	1	177	246	254	324	0.000162	42
g4748.t1	A0A095EN78#PHI:4555#URE1#552467#Cryptococcus_gattii#reduced_virulence	44.444	36	20	0	360	395	162	197	0.054	34.3
g4755.t1	A3MZ94#PHI:5466#LonA#715#Actinobacillus_pleuropneumoniae#reduced_virulence	38.889	162	68	5	7	145	620	773	2.69e-24	95.9
g4757.t1	G4NAJ8#PHI:6223#MoYvh1#318829#Magnaporthe_oryzae#reduced_virulence	34.667	75	31	1	14	70	119	193	2.46e-05	41.6
g4761.t1	I1RY25#PHI:1167#NPC1#5518#Fusarium_graminearum#reduced_virulence	34.328	67	24	3	39	95	400	456	0.067	29.3
g4763.t1	I1RW84#PHI:6183#FgVps27#5518#Fusarium_graminearum#reduced_virulence	28.099	121	82	2	118	233	20	140	3.49e-07	50.4
g4765.t1	A3MZ94#PHI:5466#LonA#715#Actinobacillus_pleuropneumoniae#reduced_virulence	51.402	321	125	6	40	360	349	638	5.9e-95	298
g4770.t1	A0A062KYV9#PHI:6493#gspD#470#Acinetobacter_baumannii#reduced_virulence	29.897	97	54	4	236	324	48	138	0.037	33.5
g4777.t1	I1RV69#PHI:1234#FGSG_08133#5518#Fusarium_graminearum#lethal	25.342	146	100	4	47	191	863	1000	0.000137	39.7
g4780.t1	G4NL37#PHI:893#MGG_02986#318829#Magnaporthe_oryzae#reduced_virulence	31.667	60	38	1	18	74	395	454	0.076	30
g4782.t1	A0A0H6FRN3#PHI:6701#gntK#666#Vibrio_cholerae#reduced_virulence	33.333	108	48	2	128	235	1	84	5.51e-17	72
g4783.t1	I1S462#PHI:1336#GzbZIP018#5518#Fusarium_graminearum#unaffected_pathogenicity	52.083	48	23	0	32	79	124	171	1.48e-07	50.1
g4784.t1	I1RP25#PHI:1225#FGSG_05775#5518#Fusarium_graminearum#lethal	27.536	69	47	1	138	203	260	328	0.049	32.7
g4787.t1	I1S1V9#PHI:1604#GzOB045#5518#Fusarium_graminearum#unaffected_pathogenicity	89.63	135	14	0	1	135	11	145	5.1e-87	248
g4788.t1	D2EAX9#PHI:2605#Rim23#5270#Ustilago_maydis#unaffected_pathogenicity	32.828	198	121	4	95	280	414	611	1.83e-19	85.9
g4789.t1	G4N4W3#PHI:2046__PHI:2159#MoMSB2#318829#Magnaporthe_oryzae#loss_of_pathogenicity__reduced_virulence	41.176	34	20	0	147	180	692	725	0.015	34.3
g4792.t1	Q9HFU4#PHI:220#MAN1#5207#Cryptococcus_neoformans#reduced_virulence	45.87	460	203	9	3	446	4	433	8.07e-126	370
g4794.t1	I1S1U7#PHI:2352__PHI:2354#AMT2#5518#Fusarium_graminearum#unaffected_pathogenicity__reduced_virulence	29.839	124	72	6	27	144	204	318	0.005	36.2
g4797.t1	I1RH59#PHI:1925#GzZC240#5518#Fusarium_graminearum#unaffected_pathogenicity	31.034	116	75	2	194	306	19	132	1.47e-08	53.5
g4798.t1	Q9HFU4#PHI:220#MAN1#5207#Cryptococcus_neoformans#reduced_virulence	30.165	484	242	20	7	458	5	424	4.55e-51	177
g4799.t1	I1RE58#PHI:443#CBL1#5518#Fusarium_graminearum#reduced_virulence	61.965	397	140	3	29	420	39	429	5.35e-165	486
g4800.t1	Q8ZPP5#PHI:553__PHI:2676#ssrA#28901#Salmonella_enterica#reduced_virulence	30.702	228	115	9	844	1031	386	610	2.09e-15	79.3
g4801.t1	I1RPZ1#PHI:1517#GzHOMEL013#5518#Fusarium_graminearum#lethal	32.967	91	53	2	410	492	660	750	5.6e-08	53.1
g4805.t1	I1RW28#PHI:1646#GzWing018#5518#Fusarium_graminearum#reduced_virulence	46.832	363	135	7	388	743	535	846	6.73e-100	339
g4806.t1	I1S077#PHI:1210#FGSG_10095#5518#Fusarium_graminearum#reduced_virulence	35.714	364	203	6	154	516	949	1282	1.13e-67	234
g4807.t1	Q8NJS2#PHI:697#ugt51E1#5022#Leptosphaeria_maculans#unaffected_pathogenicity	24.859	354	217	10	198	545	85	395	8.65e-30	119
g4808.t1	Q9S3S3#PHI:709#RelA#666#Vibrio_cholerae#reduced_virulence	29.545	44	30	1	33	76	279	321	0.085	28.1
g4810.t1	C4YFX2#PHI:6806#tup1#5476#Candida_albicans#reduced_virulence	27.111	225	128	9	70	286	268	464	9.99e-13	66.6
g4814.t1	I1RNS1#PHI:355#GzmetE#5518#Fusarium_graminearum#reduced_virulence	47.785	316	135	9	1	305	206	502	1.19e-78	245
g4815.t1	I1RP25#PHI:1225#FGSG_05775#5518#Fusarium_graminearum#lethal	34.286	35	23	0	3	37	51	85	0.055	27.7
g4816.t1	J4UPL6#PHI:5394#mas5#176275#Beauveria_bassiana#loss_of_pathogenicity	44.85	301	159	4	4	303	67	361	4.24e-74	234
g4817.t1	A0A095EN78#PHI:4555#URE1#552467#Cryptococcus_gattii#reduced_virulence	65.554	839	280	5	1	836	1	833	0	1139
g4820.t1	I1REJ1#PHI:1662#GzCCHC002#5518#Fusarium_graminearum#unaffected_pathogenicity	51.096	456	167	14	9	439	1146	1570	4.38e-126	402
g4822.t1	Q2VLJ1#PHI:716#ZEB1#5518#Fusarium_graminearum#unaffected_pathogenicity	25.562	356	191	12	1	336	210	511	1.05e-18	84.7
g4823.t1	Q2VLJ1#PHI:716#ZEB1#5518#Fusarium_graminearum#unaffected_pathogenicity	32.021	381	202	10	29	373	193	552	2.82e-33	128
g4824.t1	Q2VLJ1#PHI:716#ZEB1#5518#Fusarium_graminearum#unaffected_pathogenicity	32.804	567	332	13	25	583	27	552	3.49e-69	231
g4826.t1	Q7Z8E8#PHI:419#CSH1#5476#Candida_albicans#reduced_virulence	24.359	312	153	12	32	275	21	317	8.38e-10	56.6
g4829.t1	Q9S3S3#PHI:709#RelA#666#Vibrio_cholerae#reduced_virulence	29.545	44	30	1	33	76	279	321	0.085	28.1
g4830.t1	G4MUR7#PHI:4475#MoTup1#318829#Magnaporthe_oryzae#loss_of_pathogenicity	28.659	164	103	4	32	187	349	506	1.29e-12	66.6
g4831.t1	I1RM19#PHI:3036#FgERG3B#5518#Fusarium_graminearum#reduced_virulence	41.617	334	160	3	1	334	1	299	3.76e-86	260
g4832.t1	I1RKS2#PHI:717#PLSP1#5518#Fusarium_graminearum#unaffected_pathogenicity	34.483	116	67	5	20	131	9	119	3.83e-07	48.1
g4835.t1	Q5A1L6#PHI:3822#GIT3#5476#Candida_albicans#reduced_virulence	44.724	199	107	2	25	223	324	519	3.78e-54	179
g4836.t1	Q5A1L6#PHI:3822#GIT3#5476#Candida_albicans#reduced_virulence	55.102	98	41	1	17	111	201	298	3.33e-32	115
g4837.t1	J9VHR6#PHI:3236#Aph1#5207#Cryptococcus_neoformans#reduced_virulence	28.153	444	256	15	22	416	89	518	6.27e-37	139
g4840.t1	Q5AMP9#PHI:2568#CAP2#5476#Candida_albicans#reduced_virulence	37.463	339	131	10	3	309	2	291	1.18e-64	203
g4844.t1	P87035#PHI:79#GPA4#5270#Ustilago_maydis#unaffected_pathogenicity	37.662	385	179	14	149	513	236	579	5.71e-61	208
g4845.t1	I1RWW4#PHI:1331__PHI:3111__PHI:4023#GzbZIP013__FgAP1__Fgap1#5518#Fusarium_graminearum#unaffected_pathogenicity	46.512	43	16	1	19	54	175	217	0.000327	39.7
g4846.t1	I1RQC1#PHI:1310#GzbHLH011#5518#Fusarium_graminearum#unaffected_pathogenicity	63.889	36	13	0	133	168	377	412	1.29e-08	53.5
g4849.t1	Q4WF54#PHI:2322#SidH#746128#Aspergillus_fumigatus#reduced_virulence	46.429	28	15	0	136	163	105	132	0.004	34.7
g4850.t1	W7N2A8#PHI:3383#FVEG_12531#117187#Fusarium_verticillioides#unaffected_pathogenicity	28.571	70	47	2	83	150	221	289	0.06	30.8
g4852.t1	I1RNS1#PHI:355#GzmetE#5518#Fusarium_graminearum#reduced_virulence	66.087	115	34	3	9	119	48	161	4.34e-46	152
g4862.t1	G4MUR7#PHI:4475#MoTup1#318829#Magnaporthe_oryzae#loss_of_pathogenicity	34.783	161	93	4	406	555	430	589	2.78e-19	90.1
g4863.t1	I1REJ1#PHI:1662#GzCCHC002#5518#Fusarium_graminearum#unaffected_pathogenicity	19.861	433	283	11	33	412	653	1074	6.55e-18	84.3
g4866.t1	I1REJ1#PHI:1662#GzCCHC002#5518#Fusarium_graminearum#unaffected_pathogenicity	24.068	295	196	5	33	320	653	926	8.83e-23	98.6
g4869.t1	I1RDG6#PHI:1555#GzMyb019#5518#Fusarium_graminearum#unaffected_pathogenicity	24.648	142	101	4	1	138	354	493	0.006	34.7
g4872.t1	I1S3N8#PHI:2451#FAEB1#5518#Fusarium_graminearum#unaffected_pathogenicity	41.696	283	156	5	37	314	18	296	1.84e-68	213
g4873.t1	I1REJ1#PHI:1662#GzCCHC002#5518#Fusarium_graminearum#unaffected_pathogenicity	19.608	204	160	3	153	352	814	1017	9.33e-08	51.6
g4875.t1	G2XBR1#PHI:3708#VdSSP1#27337#Verticillium_dahliae#reduced_virulence	29.412	119	74	4	43	157	88	200	1.39e-06	45.1
g4877.t1	Q3BNZ6#PHI:4874#XopAK#456327#Xanthomonas_euvesicatoria#effector_(plant_avirulence_determinant)	32.5	40	27	0	10	49	221	260	0.001	34.7
g4884.t1	Q8NJS2#PHI:697#ugt51E1#5022#Leptosphaeria_maculans#unaffected_pathogenicity	29.254	335	204	12	104	426	82	395	3.59e-34	129
g4889.t1	Q8NJS2#PHI:697#ugt51E1#5022#Leptosphaeria_maculans#unaffected_pathogenicity	26.849	365	207	14	71	409	66	396	6.2e-23	97.4
g4891.t1	Q8J0U4#PHI:695#SP1#5022#Leptosphaeria_maculans#unaffected_pathogenicity	29.907	107	73	2	78	183	31	136	5.33e-14	63.9
g4895.t1	G4N983#PHI:2215#BIM1#318829#Magnaporthe_oryzae#reduced_virulence	41.463	41	24	0	87	127	1743	1783	0.014	33.5
g4926.t1	O93841#PHI:243#CHIP6#474922#Colletotrichum_gloeosporioides#reduced_virulence	39.13	46	23	2	103	147	216	257	0.004	35.8
g4930.t1	Q4WEM7#PHI:2521#GUS1#746128#Aspergillus_fumigatus#lethal	37.097	62	30	2	14	69	111	169	0.089	30
g4931.t1	G4N4U0#PHI:887#MGG_05174#318829#Magnaporthe_oryzae#reduced_virulence	27.368	190	120	8	11	191	109	289	6.35e-07	47.4
g4932.t1	I1RD66#PHI:444__PHI:1292__PHI:1320#ZIF1#5518#Fusarium_graminearum#reduced_virulence	32.558	86	43	3	31	102	456	540	0.071	30.4
g4937.t1	Q5AC02#PHI:2862#Lys14#5476#Candida_albicans#reduced_virulence	27.358	106	62	4	65	158	5	107	0.000369	37.7
g4941.t1	A0A0J9WWZ9#PHI:6956#gigX4#347#Xanthomonas_oryzae#increased_virulence_(hypervirulence)	38.983	59	35	1	1	58	156	214	5.59e-06	39.3
g4949.t1	C4YR40#PHI:4904#Glr1#5476#Candida_albicans#reduced_virulence	44	25	14	0	55	79	263	287	0.043	30.4
g4951.t1	C4YFX2#PHI:6806#tup1#5476#Candida_albicans#reduced_virulence	26.543	162	103	5	986	1141	181	332	0.000289	42.4
g4952.t1	I1RJM9#PHI:1221#FGSG_04054#5518#Fusarium_graminearum#lethal	43.885	278	153	3	14	289	49	325	6.65e-68	223
g4953.t1	I1RJM9#PHI:1221#FGSG_04054#5518#Fusarium_graminearum#lethal	28.188	298	166	7	13	289	49	319	6.52e-29	116
g4955.t1	Q5XTQ4#PHI:541#LIP1#40559#Botrytis_cinerea#unaffected_pathogenicity	42.453	212	108	4	1	199	336	546	9.99e-46	157
g4956.t1	Q7BI20#PHI:5079#lmp1#139#Borrelia_burgdorferi#reduced_virulence	19.139	209	163	2	34	242	387	589	0.057	32.7
g4959.t1	Q5EMY3#PHI:860#MSP1#318829#Magnaporthe_oryzae#reduced_virulence	57.083	240	94	4	1	233	140	377	2.04e-89	268
g4962.t1	Q5KEF4#PHI:4575#NTH2#5207#Cryptococcus_neoformans#increased_virulence_(hypervirulence)	48.496	266	112	3	23	265	201	464	7.53e-83	261
g4963.t1	Q5XTQ4#PHI:541#LIP1#40559#Botrytis_cinerea#unaffected_pathogenicity	41.489	282	139	5	1	256	218	499	4.15e-56	188
g4964.t1	Q5XTQ4#PHI:541#LIP1#40559#Botrytis_cinerea#unaffected_pathogenicity	39.646	565	301	12	12	542	11	569	4e-121	366
g4975.t1	Q5XTQ4#PHI:541#LIP1#40559#Botrytis_cinerea#unaffected_pathogenicity	44.521	292	143	6	2	275	256	546	6.49e-69	222
g4977.t1	Q5EMY3#PHI:860#MSP1#318829#Magnaporthe_oryzae#reduced_virulence	52.244	312	119	5	26	330	89	377	2.85e-104	310
g4978.t1	Q5XTQ4#PHI:541#LIP1#40559#Botrytis_cinerea#unaffected_pathogenicity	36.527	167	102	3	21	184	27	192	5.43e-30	112
g4986.t1	Q8TGW9#PHI:320#SSN6#5476#Candida_albicans#reduced_virulence	24.638	69	52	0	27	95	377	445	9.74e-06	42.4
g4987.t1	Q5KEF4#PHI:4575#NTH2#5207#Cryptococcus_neoformans#increased_virulence_(hypervirulence)	40.443	361	162	8	2	332	356	693	2.77e-75	244
g4988.t1	P43094#PHI:6787__PHI:6793__PHI:6808__PHI:6815#sap5#5476#Candida_albicans#unaffected_pathogenicity__reduced_virulence	28.395	81	51	2	14	93	243	317	0.044	29.6
g4998.t1	Q9HWG3#PHI:6938__PHI:6989#pchD#287#Pseudomonas_aeruginosa#reduced_virulence__increased_virulence_(hypervirulence)__loss_of_pathogenicity	27.577	359	227	8	229	572	192	532	3.81e-26	110
g4999.t1	Q0UA24#PHI:1130__PHI:2256#Xdh1#13684#Parastagonospora_nodorum#unaffected_pathogenicity	29.769	346	230	8	8	343	16	358	3.27e-42	148
g5001.t1	I1RZL0#PHI:1414#GzC2H081#5518#Fusarium_graminearum#unaffected_pathogenicity	45.588	68	35	1	18	85	20	85	2.45e-12	66.6
g5002.t1	O74686#PHI:159#URA5#5037#Histoplasma_capsulatum#loss_of_pathogenicity	45.339	236	115	4	3	226	11	244	1.01e-66	204
g5012.t1	Q6X269#PHI:338#CLB2#5270#Ustilago_maydis#reduced_virulence	49.248	266	132	3	285	548	319	583	6.95e-90	288
g5014.t1	Q87BQ7#PHI:2938#gumH#2371#Xylella_fastidiosa#loss_of_pathogenicity	34.043	47	31	0	28	74	247	293	0.079	30.8
g5018.t1	Q4WY67#PHI:3235#pacC#746128#Aspergillus_fumigatus#reduced_virulence	32.394	71	39	5	103	166	99	167	0.028	32.3
g5020.t1	G8DNT1#PHI:2259#AAR1#45130#Bipolaris_sorokiniana#reduced_virulence	59.615	416	156	4	258	669	8	415	1.32e-163	498
g5026.t1	I1RHV1#PHI:6123#FGSG_03366#5518#Fusarium_graminearum#reduced_virulence	24.265	136	92	4	66	200	129	254	0.000633	39.3
g5027.t1	I1REJ1#PHI:1662#GzCCHC002#5518#Fusarium_graminearum#unaffected_pathogenicity	23.596	89	63	1	169	252	1314	1402	0.005	37
g5028.t1	Q8Y8N0#PHI:6510#CshA#1639#Listeria_monocytogenes#unaffected_pathogenicity	32.979	376	183	14	139	507	40	353	1.58e-34	134
g5029.t1	I1S215#PHI:2400#Fgp2#5518#Fusarium_graminearum#unaffected_pathogenicity	26.633	199	102	7	1	176	60	237	0.005	36.2
g5032.t1	Q9HWG3#PHI:6938__PHI:6989#pchD#287#Pseudomonas_aeruginosa#reduced_virulence__increased_virulence_(hypervirulence)__loss_of_pathogenicity	28.311	219	144	4	153	370	326	532	2.27e-17	81.3
g5034.t1	G5EI34#PHI:3019#MoLys2#318829#Magnaporthe_oryzae#reduced_virulence	41.161	379	169	6	6	342	655	1021	5.59e-86	279
g5036.t1	G8DNT1#PHI:2259#AAR1#45130#Bipolaris_sorokiniana#reduced_virulence	35.632	174	98	5	1	162	1010	1181	8.49e-27	103
g5038.t1	I1RA06#PHI:6258#DHS#5518#Fusarium_graminearum#increased_virulence_(hypervirulence)__unaffected_pathogenicity	33.333	39	26	0	7	45	265	303	0.046	29.3
g5047.t1	I1RD66#PHI:444__PHI:1292__PHI:1320#ZIF1#5518#Fusarium_graminearum#reduced_virulence	37.143	35	22	0	27	61	340	374	0.044	30.8
g5055.t1	G4NIB5#PHI:812#MGG_10702#318829#Magnaporthe_oryzae#reduced_virulence	23.636	440	294	11	16	428	3	427	2.33e-21	94
g5058.t1	I1RTL1#PHI:1245#FGSG_07520#5518#Fusarium_graminearum#unaffected_pathogenicity	30.769	572	266	17	13	544	2	483	7.4e-60	212
g5059.t1	I1RJM9#PHI:1221#FGSG_04054#5518#Fusarium_graminearum#lethal	36.957	276	165	2	19	289	54	325	6.57e-51	179
g5060.t1	Q4P5N0#PHI:382__PHI:2233#SMU1__Smu1#5270#Ustilago_maydis#reduced_virulence	26.54	211	129	6	164	363	245	440	0.091	32.3
g5061.t1	G4N1N6#PHI:5191#TPX1#318829#Magnaporthe_oryzae#reduced_virulence	41.27	63	31	2	149	210	178	235	4.43e-06	43.9
g5062.t1	Q8XZN9#PHI:5173#RSc1356#305#Ralstonia_solanacearum#effector_(plant_avirulence_determinant)	29.586	169	69	5	505	634	325	482	5.17e-06	48.1
g5067.t1	F5HEZ0#PHI:425#MPF3#5207#Cryptococcus_neoformans#reduced_virulence	39.228	311	148	8	23	293	20	329	2.77e-59	195
g5069.t1	I1RJM9#PHI:1221#FGSG_04054#5518#Fusarium_graminearum#lethal	41.935	279	154	3	69	342	54	329	8.09e-72	234
g5070.t1	P06618#PHI:4171#iaaH-1#29438#Pseudomonas_savastanoi#reduced_virulence	36.496	137	83	2	97	231	62	196	1.06e-10	61.6
g5074.t1	I1RK97#PHI:1368#GzC2H029#5518#Fusarium_graminearum#unaffected_pathogenicity	32.075	53	36	0	227	279	311	363	0.001	37.7
g5079.t1	Q3Y1R0#PHI:5194#HMPREF0351_12114_(WxL_locusA)#1352#Enterococcus_faecium#reduced_virulence	30.769	78	44	2	55	123	506	582	0.071	31.2
g5080.t1	Q6Y392#PHI:1085#Ptr2#13684#Parastagonospora_nodorum#unaffected_pathogenicity	44.156	77	35	2	20	90	44	118	7.37e-11	54.7
g5081.t1	I1RE55#PHI:1616#GzssDB001#5518#Fusarium_graminearum#unaffected_pathogenicity	44.262	61	34	0	19	79	4	64	3.34e-10	60.8
g5084.t1	I1RMP0#PHI:1485#GzHMG017#5518#Fusarium_graminearum#unaffected_pathogenicity	32.515	326	179	12	4	325	13	301	6.93e-39	153
g5088.t1	G4NC26#PHI:2080#Moatg13#318829#Magnaporthe_oryzae#reduced_virulence	24.263	577	311	22	18	548	103	599	2.92e-13	70.9
g5095.t1	G4MS58#PHI:881#MGG_04556#318829#Magnaporthe_oryzae#reduced_virulence	38.86	193	94	3	3	192	166	337	3.71e-33	119
g5102.t1	Q12634#PHI:685__PHI:2022#BUF__BUF1#318829#Magnaporthe_oryzae#loss_of_pathogenicity	28.881	277	162	10	2	271	24	272	5.04e-27	104
g5105.t1	Q12634#PHI:685__PHI:2022#BUF__BUF1#318829#Magnaporthe_oryzae#loss_of_pathogenicity	28.017	232	134	7	14	239	68	272	3.13e-22	90.5
g5106.t1	I1RW84#PHI:6183#FgVps27#5518#Fusarium_graminearum#reduced_virulence	30	130	77	5	7	131	29	149	7.79e-11	58.2
g5111.t1	Q9UWF0#PHI:2108#CAM#318829#Magnaporthe_oryzae#loss_of_pathogenicity__reduced_virulence	81.416	113	21	0	1	113	37	149	6.8e-67	196
g5113.t1	G4MS58#PHI:881#MGG_04556#318829#Magnaporthe_oryzae#reduced_virulence	44.068	236	111	2	5	222	1	233	4.71e-68	210
g5115.t1	I1RJM9#PHI:1221#FGSG_04054#5518#Fusarium_graminearum#lethal	40.686	204	108	3	18	216	53	248	3.82e-46	157
g5116.t1	I1RMP0#PHI:1485#GzHMG017#5518#Fusarium_graminearum#unaffected_pathogenicity	42.683	82	40	2	50	127	13	91	1.15e-15	70.1
g5118.t1	Q6Y392#PHI:1085#Ptr2#13684#Parastagonospora_nodorum#unaffected_pathogenicity	42.995	207	114	2	1	204	383	588	1.66e-58	191
g5121.t1	Q6Y392#PHI:1085#Ptr2#13684#Parastagonospora_nodorum#unaffected_pathogenicity	38.068	176	91	3	1	175	223	381	9.14e-34	123
g5122.t1	R4TJS0#PHI:3883#XopQ#347#Xanthomonas_oryzae#effector_(plant_avirulence_determinant)	33.333	57	36	2	386	442	268	322	0.043	34.7
g5127.t1	C5MK57#PHI:1072__PHI:2124#STE7__MGSTE7p#1047171#Zymoseptoria_tritici#loss_of_pathogenicity	26.263	198	115	8	9	189	142	325	1.1e-05	43.1
g5131.t1	G4NCI6#PHI:6612#Mocapn9#318829#Magnaporthe_oryzae#unaffected_pathogenicity__reduced_virulence	28.916	83	56	1	124	203	592	674	3.78e-05	41.6
g5133.t1	I1R980#PHI:2393#Related_to_O-methylsterigmatocystin_oxidoreductase#5518#Fusarium_graminearum#increased_virulence_(hypervirulence)	37.002	427	229	5	59	477	20	414	7.15e-94	290
g5135.t1	A5IYL7#PHI:6517#adhT#2110#Mycoplasma_agalactiae#reduced_virulence	25.243	206	136	6	19	210	14	215	3.09e-07	49.3
g5136.t1	I1S0N5#PHI:1552#GzMyb016#5518#Fusarium_graminearum#unaffected_pathogenicity	27.302	315	190	11	8	316	184	465	4.86e-20	93.6
g5137.t1	Q5HFZ4#PHI:2967#cvfC#1280#Staphylococcus_aureus#reduced_virulence	36.207	58	31	2	100	155	251	304	0.025	35
g5138.t1	G4MS58#PHI:881#MGG_04556#318829#Magnaporthe_oryzae#reduced_virulence	26.667	240	141	8	3	218	5	233	1.79e-11	62
g5139.t1	Q0P7K6#PHI:6506#clbP#562#Escherichia_coli#reduced_virulence	24.627	268	177	9	153	415	142	389	1.19e-11	64.7
g5140.t1	I1RWP4#PHI:1530#Gzsnd#5518#Fusarium_graminearum#unaffected_pathogenicity	28.09	89	54	2	126	214	32	110	0.034	33.1
g5142.t1	Q0P7K6#PHI:6506#clbP#562#Escherichia_coli#reduced_virulence	22.174	230	155	9	158	381	140	351	5.44e-05	43.1
g5144.t1	Q0P7K6#PHI:6506#clbP#562#Escherichia_coli#reduced_virulence	25.07	359	214	12	41	391	47	358	1.94e-12	67.4
g5146.t1	Q0P7K6#PHI:6506#clbP#562#Escherichia_coli#reduced_virulence	21.359	309	196	11	116	417	89	357	2.1e-07	51.6
g5150.t1	I1R980#PHI:2393#Related_to_O-methylsterigmatocystin_oxidoreductase#5518#Fusarium_graminearum#increased_virulence_(hypervirulence)	46.218	119	62	1	1	117	207	325	3.29e-29	107
g5151.t1	I1RKU6#PHI:1455#GzAra003#5518#Fusarium_graminearum#unaffected_pathogenicity	25.287	174	93	8	38	187	158	318	0.008	36.2
g5155.t1	I1S4A5#PHI:1749#GzZC064#5518#Fusarium_graminearum#unaffected_pathogenicity	29.237	236	142	8	255	468	130	362	1.09e-21	97.1
g5157.t1	Q4X1I3#PHI:2545#TIF35#746128#Aspergillus_fumigatus#lethal	37.255	51	31	1	889	938	214	264	0.018	36.2
g5158.t1	I1S2F2#PHI:1500#GzHMG032#5518#Fusarium_graminearum#unaffected_pathogenicity	33.333	69	41	2	873	940	1371	1435	0.003	39.3
g5165.t1	I1RQL1#PHI:1451#GzGH#5518#Fusarium_graminearum#unaffected_pathogenicity	70	20	5	1	22	41	170	188	0.089	30.4
g5166.t1	Q2VLJ2#PHI:714#PKS4_(ZEA1)#5518#Fusarium_graminearum#unaffected_pathogenicity	29.31	58	41	0	82	139	1883	1940	0.068	30.4
g5168.t1	O42695#PHI:140#CaSLN1#5476#Candida_albicans#reduced_virulence	33.871	62	39	1	9	70	665	724	0.035	30.8
g5171.t1	G4MZ47#PHI:2105#Calcium_permease#318829#Magnaporthe_oryzae#reduced_virulence__unaffected_pathogenicity	31.522	92	44	5	16	88	165	256	0.004	32.7
g5172.t1	I1RGD6#PHI:1193#(Sc_Sky1)#5518#Fusarium_graminearum#reduced_virulence	60.938	64	25	0	58	121	1	64	6.06e-22	87.4
g5179.t1	Q1KSF2#PHI:3102#BCKDH#5811#Toxoplasma_gondii#reduced_virulence	43.548	124	62	4	66	189	91	206	1.8e-23	94.4
g5185.t1	I1RKU6#PHI:1455#GzAra003#5518#Fusarium_graminearum#unaffected_pathogenicity	42.222	45	21	2	23	64	287	329	0.001	33.9
g5188.t1	Q8XQA2#PHI:5125#RSp1384#305#Ralstonia_solanacearum#effector_(plant_avirulence_determinant)	28.571	105	60	2	88	182	77	176	0.053	32.7
g5197.t1	B2IM27#PHI:4706#dinF#1313#Streptococcus_pneumoniae#unaffected_pathogenicity	21.858	366	237	10	57	399	12	351	0.000676	39.7
g5200.t1	Q32WF7#PHI:1099__PHI:1100__PHI:2269#Mdh1#13684#Parastagonospora_nodorum#unaffected_pathogenicity	25.442	283	144	11	3	279	7	228	6.56e-11	59.3
g5202.t1	Q4WJH3#PHI:6752#GrrA#746128#Aspergillus_fumigatus#unaffected_pathogenicity	23.457	162	113	4	45	199	140	297	0.078	33.1
g5206.t1	Q6FPN2#PHI:6468#Cgulp2#5478#Candida_glabrata#reduced_virulence	31.481	108	59	2	126	218	426	533	5.46e-14	71.6
g5210.t1	I1RAW2#PHI:1345#GzC2H005#5518#Fusarium_graminearum#unaffected_pathogenicity	30.973	113	68	4	11	117	113	221	0.005	35.4
g5211.t1	P30601#PHI:236#WdCHS2#5970#Exophiala_dermatitidis#reduced_virulence	21.978	182	110	7	97	261	15	181	0.048	33.1
g5213.t1	I1S2F2#PHI:1500#GzHMG032#5518#Fusarium_graminearum#unaffected_pathogenicity	33.333	69	41	2	34	101	1371	1435	0.003	34.3
g5216.t1	Q1KSF2#PHI:3102#BCKDH#5811#Toxoplasma_gondii#reduced_virulence	50	214	101	4	1	212	227	436	1.52e-61	196
g5222.t1	I7B318#PHI:4097#CovRS#1314#Streptococcus_pyogenes#increased_virulence_(hypervirulence)	30.645	62	38	2	249	305	341	402	0.042	33.5
g5227.t1	A0A023NA98#PHI:3354#rtxA1#672#Vibrio_vulnificus#reduced_virulence	30.282	142	85	5	97	238	2962	3089	4.06e-07	50.1
g5228.t1	Q9P304#PHI:199#AOX1#5499#Passalora_fulva#reduced_virulence	24.242	660	361	25	41	594	8	634	1.03e-28	119
g5234.t1	P0A038#PHI:6904#GAPDH#1280#Staphylococcus_aureus#reduced_virulence	42.222	135	70	3	2	132	203	333	1.9e-27	101
g5247.t1	Q7Z8E8#PHI:419#CSH1#5476#Candida_albicans#reduced_virulence	31.562	320	203	10	29	339	2	314	7.67e-35	130
g5249.t1	G4N3U4#PHI:5188#MoHPX1#318829#Magnaporthe_oryzae#reduced_virulence	36.842	95	55	3	64	157	33	123	1.23e-12	64.3
g5253.t1	W7N2B4#PHI:3381#FVEG_12533#117187#Fusarium_verticillioides#unaffected_pathogenicity	26.477	457	290	10	15	439	88	530	4.08e-22	97.1
g5254.t1	Q59RG0#PHI:511#CaNAG4#5476#Candida_albicans#reduced_virulence	25.562	356	197	11	102	406	237	575	1.2e-11	63.9
g5255.t1	Q4P0K0#PHI:2498#atg1#5270#Ustilago_maydis#loss_of_pathogenicity__reduced_virulence	37.402	762	297	30	37	641	9	747	2.8e-106	344
g5257.t1	W7N2B4#PHI:3381#FVEG_12533#117187#Fusarium_verticillioides#unaffected_pathogenicity	26.059	472	280	12	23	462	96	530	6.11e-19	87.4
g5261.t1	I1RZQ2#PHI:1004__PHI:1179__PHI:3377#STE7__(Sc_Ste7)__FgSte7#5518#Fusarium_graminearum#loss_of_pathogenicity__reduced_virulence	31.884	69	46	1	88	155	253	321	0.035	32
g5262.t1	G4N3U4#PHI:5188#MoHPX1#318829#Magnaporthe_oryzae#reduced_virulence	25.41	122	77	3	109	222	99	214	0.032	32.7
g5267.t1	Q4WC58#PHI:3050#CHSF#746128#Aspergillus_fumigatus#reduced_virulence	28.283	99	60	5	10	102	574	667	0.09	31.6
g5270.t1	Q4WJH3#PHI:6752#GrrA#746128#Aspergillus_fumigatus#unaffected_pathogenicity	47.619	42	15	1	61	102	64	98	0.04	34.7
g5271.t1	I1RJ45#PHI:6120#FGSG_03846#5518#Fusarium_graminearum#reduced_virulence	35.556	45	29	0	43	87	206	250	0.035	29.6
g5275.t1	P9WIN1#PHI:3636#Rv2702#1773#Mycobacterium_tuberculosis#unaffected_pathogenicity	31.579	57	37	1	6	62	161	215	0.028	29.3
g5279.t1	G4NCS2#PHI:6780#MoCreC#318829#Magnaporthe_oryzae#reduced_virulence	28.378	74	46	2	160	233	394	460	0.039	33.1
g5280.t1	G4N3U4#PHI:5188#MoHPX1#318829#Magnaporthe_oryzae#reduced_virulence	63.636	22	8	0	39	60	33	54	2.65e-05	37.4
g5281.t1	Q52EB3#PHI:2035__PHI:2069#ATG1__Moatg1#318829#Magnaporthe_oryzae#loss_of_pathogenicity	40.426	47	26	1	147	193	849	893	0.032	32.7
g5284.t1	G4N265#PHI:6613#Mocapn14#318829#Magnaporthe_oryzae#unaffected_pathogenicity	28.75	80	57	0	23	102	736	815	1.27e-05	42.7
g5291.t1	I1RXJ4#PHI:1762#GzZC077#5518#Fusarium_graminearum#unaffected_pathogenicity	30.814	172	103	7	415	580	215	376	1.37e-11	65.9
g5292.t1	I1S054#PHI:1854#GzZC169#5518#Fusarium_graminearum#unaffected_pathogenicity	30.159	63	32	3	33	83	317	379	0.074	29.6
g5294.t1	Q05464#PHI:4022#M1#1314#Streptococcus_pyogenes#reduced_virulence	27.5	200	124	6	1636	1824	197	386	0.005	39.3
g5302.t1	G4N2B2#PHI:2128#MoHox1#318829#Magnaporthe_oryzae#reduced_virulence	28.846	260	134	7	66	291	80	322	8.18e-22	96.7
g5304.t1	Q8ZLT3#PHI:3878#pnp#28901#Salmonella_enterica#reduced_virulence	40.385	52	26	1	487	533	295	346	0.02	36.2
g5306.t1	I1V1W1#PHI:6207#BbCyp6#176275#Beauveria_bassiana#reduced_virulence	30	90	60	2	121	207	249	338	1.72e-05	44.3
g5308.t1	I1RN03#PHI:1372#GzC2H035#5518#Fusarium_graminearum#unaffected_pathogenicity	34.831	89	56	1	1	89	1	87	1.31e-11	61.6
g5309.t1	I1S7N4#PHI:2386#ACL1#5518#Fusarium_graminearum#loss_of_pathogenicity	22.222	135	84	3	329	448	397	525	0.013	35.4
g5312.t1	I1RLH1#PHI:1209#FGSG_04770#5518#Fusarium_graminearum#reduced_virulence	33.333	72	47	1	540	610	181	252	0.000533	40.8
g5315.t1	Q5EMY3#PHI:860#MSP1#318829#Magnaporthe_oryzae#reduced_virulence	27.322	183	118	5	453	622	156	336	1.12e-05	45.8
g5319.t1	Q4P9Q7#PHI:2222#Sho1#5270#Ustilago_maydis#reduced_virulence__unaffected_pathogenicity__loss_of_pathogenicity	41.071	56	33	0	261	316	280	335	1.67e-08	53.5
g5322.t1	W7N2B4#PHI:3381#FVEG_12533#117187#Fusarium_verticillioides#unaffected_pathogenicity	38.462	507	292	9	39	539	56	548	1.95e-104	323
g5324.t1	Q9HV59#PHI:6080#pnp#287#Pseudomonas_aeruginosa#reduced_virulence	23.786	206	151	3	32	231	308	513	2.48e-06	46.2
g5325.t1	I1RZL0#PHI:1414#GzC2H081#5518#Fusarium_graminearum#unaffected_pathogenicity	40	65	36	2	102	165	24	86	8.12e-08	49.7
g5326.t1	Q9HV59#PHI:6080#pnp#287#Pseudomonas_aeruginosa#reduced_virulence	36.957	46	29	0	6	51	308	353	0.072	27.7
g5327.t1	Q9P8L8#PHI:544#BCMFS1#40559#Botrytis_cinerea#unaffected_pathogenicity	33.333	177	116	1	5	179	63	239	1.88e-22	91.3
g5338.t1	I1S832#PHI:1723#GzZC038#5518#Fusarium_graminearum#unaffected_pathogenicity	28.767	73	49	2	218	287	46	118	0.054	33.1
g5343.t1	Q9HF03#PHI:280#CCN1#5207#Cryptococcus_neoformans#reduced_virulence	24.818	137	83	4	508	632	178	306	0.004	38.5
g5348.t1	I1RHJ0#PHI:1907#GzZC222#5518#Fusarium_graminearum#unaffected_pathogenicity	28.829	111	65	5	121	220	223	330	0.01	35
g5355.t1	Q9HF03#PHI:280#CCN1#5207#Cryptococcus_neoformans#reduced_virulence	25.316	79	52	1	14	85	228	306	0.000443	35.8
g5356.t1	I1RPV7#PHI:1227#FGSG_06089#5518#Fusarium_graminearum#lethal	26.19	84	61	1	22	105	3243	3325	0.098	29.6
g5357.t1	A0A077D1S9#PHI:3292#AREB#474922#Colletotrichum_gloeosporioides#reduced_virulence	36.842	57	34	1	295	351	3	57	2.71e-08	48.9
g5358.t1	Q9HFW4#PHI:187#RUM1#5270#Ustilago_maydis#loss_of_pathogenicity	39.655	58	27	4	156	209	1662	1715	2.78e-05	42.7
g5359.t1	G4MRP7#PHI:803#MGG_04629#318829#Magnaporthe_oryzae#reduced_virulence	28.169	142	100	2	525	665	606	746	1.12e-08	56.6
g5362.t1	I1S8Y9#PHI:1182#(Sc_Mec1)#5518#Fusarium_graminearum#reduced_virulence	28.524	1816	1186	36	342	2109	733	2484	0	708
g5363.t1	I1RW22#PHI:1439#GzNot001#5518#Fusarium_graminearum#lethal	31.429	70	46	2	161	229	1360	1428	0.019	33.9
g5364.t1	V6RAJ2#PHI:1016__PHI:1191__PHI:3376#STE11__(Sc_Ste11)__FgSte11#5518#Fusarium_graminearum#loss_of_pathogenicity__reduced_virulence	21.127	71	52	1	192	262	648	714	0.009	35.8
g5373.t1	G4NDR3#PHI:777#MGG_00883#318829#Magnaporthe_oryzae#loss_of_pathogenicity	27.473	91	61	2	115	200	1038	1128	0.036	32.3
g5376.t1	Q4X1I3#PHI:2545#TIF35#746128#Aspergillus_fumigatus#lethal	37.5	56	35	0	54	109	232	287	3.97e-05	42.4
g5380.t1	G4N168#PHI:2063__PHI:2110#MCNA__Serine/threonine-protein_phosphatase_2B_catalytic_subunit#318829#Magnaporthe_oryzae#reduced_virulence__unaffected_pathogenicity	26.19	84	58	2	2	81	401	484	0.005	32
g5398.t1	A0A024CIG8#PHI:2934#cifA#36746#Pseudomonas_cichorii#reduced_virulence	27.835	194	110	9	296	476	715	891	0.045	34.3
g5399.t1	I1RM25#PHI:1579#GzOB019#5518#Fusarium_graminearum#unaffected_pathogenicity	50.313	640	285	9	3	637	538	1149	0	640
g5412.t1	G4MUB2#PHI:4112#MoVELB#318829#Magnaporthe_oryzae#reduced_virulence	31.034	116	66	2	274	375	314	429	8.57e-11	61.2
g5413.t1	I1S3N8#PHI:2451#FAEB1#5518#Fusarium_graminearum#unaffected_pathogenicity	42.349	281	153	5	94	369	20	296	3.03e-67	212
g5415.t1	I1S2I3#PHI:1695#GzZC010#5518#Fusarium_graminearum#unaffected_pathogenicity	23.588	301	172	11	5	271	143	419	0.014	35.4
g5416.t1	E9EMQ0#PHI:3328#MrKu70#568076#Metarhizium_robertsii#unaffected_pathogenicity	37.681	69	41	2	155	223	531	597	0.009	36.2
g5417.t1	Q5XTQ4#PHI:541#LIP1#40559#Botrytis_cinerea#unaffected_pathogenicity	37.817	513	265	13	33	498	33	538	3.63e-92	291
g5419.t1	E2EAF6#PHI:2357#CYP52X1#176275#Beauveria_bassiana#reduced_virulence	26.064	188	99	4	173	358	312	461	1.78e-08	53.9
g5428.t1	G4NI28#PHI:2100#Spf1#318829#Magnaporthe_oryzae#reduced_virulence__loss_of_pathogenicity	32.37	692	369	20	2	663	256	878	5.79e-77	270
g5430.t1	Q9L8R8#PHI:2340#aiiA#337#Burkholderia_glumae#reduced_virulence__unaffected_pathogenicity	22.997	287	163	12	26	301	11	250	9.49e-08	49.7
g5435.t1	A7EU07#PHI:4508#Ss-odc1#5180#Sclerotinia_sclerotiorum#unaffected_pathogenicity	29	100	64	2	82	179	98	192	0.02	33.5
g5439.t1	C6ZRH8#PHI:2976#CgOPT1#474922#Colletotrichum_gloeosporioides#reduced_virulence	34.864	479	238	10	19	448	27	480	8.76e-87	278
g5440.t1	G4MUR7#PHI:4475#MoTup1#318829#Magnaporthe_oryzae#loss_of_pathogenicity	25.316	316	166	11	4	316	349	597	2.03e-17	80.5
g5441.t1	I1S3N8#PHI:2451#FAEB1#5518#Fusarium_graminearum#unaffected_pathogenicity	42.424	231	127	3	1	228	69	296	1.72e-59	187
[truncated: 5,022 more rows]
